# Supplementary material for: Exposure to known and emerging groundwater contaminants significantly alters poultry microbiome and metabolome
Source: Appl Environ Microbiol. 2026 Mar 20;92(4):e02469-25. doi: 10.1128/aem.02469-25 (PMC13101470; doi:10.1128/aem.02469-25)
Supplement: File S2 — Tables S8 to S14. [file aem.02469-25-s0002.xlsx]

## Sheet: Table S8. Compound Discoverer
Table S8. Annotrated metabolites idenfied in cecal (n=17) , low dose (n=22) and high dose (n=19) metabolomes as determined by Compound Discoverer (verison 3.3). Raw MS/MS files in Compound Discoverer were compared against mzCloud, Metobolika, and ChemSpider databases.
Annotation	Formula	Molecular Weight	Annotation source	Annotation	Molecular Weight	CSID	# References	Annotation source	Annotation	Formula	Molecular Weight	Compound Class	mzCloud ID
Geranyl diphosphate	C10 H20 O7 P2	314.068	Metabolika	adrenaline	183.09	815	83406	ChemSpider	Aldosterone	C21 H28 O5	360.194	Endogenous Metabolites	Autoprocessed-8472
(3R)-Linalool	C10 H18 O	154.136	Metabolika	DL-TYROSINE	181.074	1121	63904	ChemSpider	NP-007763	C21 H28 O5	360.194	Endogenous Metabolites; Natural Products/Medicines	Autoprocessed-5708
Diphosphate	H4 O7 P2	177.943	Metabolika	noradrenaline	169.074	926	54040	ChemSpider	NP-021701	C15 H22 O4	266.152	Endogenous Metabolites; Natural Products/Medicines	Autoprocessed-5677
(3E)-2-Oxohex-3-enedioate	C6 H6 O5	158.022	Metabolika	dopamine	153.079	661	52501	ChemSpider	NP-012534	C15 H24 O5	284.162	Endogenous Metabolites; Natural Products/Medicines	Autoprocessed-6517
2-Nitrobenzoate	C7 H5 N O4	167.022	Metabolika	Serotonin	176.095	5013	51519	ChemSpider	TKK	C16 H33 N5 O5	375.248	Endogenous Metabolites	Autoprocessed-8300
2-Hydroxylaminobenzoate	C7 H7 N O3	153.043	Metabolika	Reduced Glutathione	307.084	725	43756	ChemSpider	2-amino-3-({[1-(dimethylamino)-1H-pyrrol-2-yl]methylidene}amino)but-2-enedinitrile	C11 H12 N6	228.112		Autoprocessed-7205
3-Hydroxyanthranilate	C7 H7 N O3	153.043	Metabolika	Progesterone	314.225	5773	41063	ChemSpider	5-oxo-5-[4-(1H-pyrrol-1-yl)piperidino]-3-(3,4,5-trimethoxyphenyl)pentanoic acid	C23 H30 N2 O6	430.21		Autoprocessed-4449
Aminocarboxymuconate semialdehyde	C7 H7 N O5	185.032	Metabolika	β-Estradiol	272.178	5554	34757	ChemSpider	NP-002047	C20 H28 O5	348.194	Endogenous Metabolites; Natural Products/Medicines	Autoprocessed-6580
(2Z,4E)-2-Aminomuconate	C6 H7 N O4	157.038	Metabolika	Aspirin	180.042	2157	28046	ChemSpider	FMH	C20 H27 N5 O4 S	433.178	Endogenous Metabolites	Autoprocessed-8400
3-Phenylpropanoate	C9 H10 O2	150.068	Metabolika	DL-Arginine	174.112	227	25860	ChemSpider	methyl isoquinoline-3-carboxylate	C11 H9 N O2	187.063		Autoprocessed-4900
(2Z,4E)-2-Hydroxy-6-oxonona-2,4-diene-1,9-dioate	C9 H10 O6	214.048	Metabolika	D-(−)-Morphine	285.136	4450907	24564	ChemSpider	Citalopram hydrobromide	C20 H21 F N2 O	324.164	Sports Doping Drugs	Autoprocessed-3907
3-(3-Hydroxyphenyl)propanoate	C9 H10 O3	166.063	Metabolika	DL-Tryptophan	204.09	1116	22233	ChemSpider	2,3-diphenyl-3,3a,4,5-tetrahydro-2H-benzo[g]indazole	C23 H20 N2	324.163		Autoprocessed-5411
3-(5,6-Dihydroxycyclohexa-1,3-dien-1-yl)propanoate	C9 H12 O4	184.074	Metabolika	DL-Histidine	155.069	752	16527	ChemSpider	NP-001596	C16 H30 O4	286.214	Endogenous Metabolites; Natural Products/Medicines	Autoprocessed-5629
3-(2,3-Dihydroxyphenyl)propanoate	C9 H10 O4	182.058	Metabolika	(±)-nicotine	162.116	917	14700	ChemSpider	indoline-2-carboxylic acid	C9 H9 N O2	163.063		Autoprocessed-3694
3-Fumarylpyruvate	C7 H6 O6	186.016	Metabolika	DL-Phenylalanine	165.079	969	13653	ChemSpider	N-(3-methoxypropyl)-N'-[3-(methylthio)phenyl]-N-(3,4,5-trimethoxybenzyl)thiourea	C22 H30 N2 O4 S2	450.165		Autoprocessed-252
Gentisate	C7 H6 O4	154.027	Metabolika	Isoprenaline	211.121	3647	13613	ChemSpider	NP-020174	C23 H22 N4 O6	450.154	Endogenous Metabolites; Natural Products/Medicines	Autoprocessed-6131
3-Maleylpyruvate	C7 H6 O6	186.016	Metabolika	dihydroxyphenylalanine	197.069	813	13601	ChemSpider	NP-008301	C22 H26 O10	450.153	Endogenous Metabolites; Natural Products/Medicines	Autoprocessed-6540
AMP	C10 H14 N5 O7 P	347.063	Metabolika	Caffeine	194.08	2424	12939	ChemSpider	3,8,9-trihydroxy-10-propyl-3,4,5,8,9,10-hexahydro-2H-oxecin-2-one	C12 H20 O5	244.131	Endogenous Metabolites; Natural Products/Medicines	Autoprocessed-1771
Riboflavin	C17 H20 N4 O6	376.138	Metabolika	Prednisone	358.178	5656	12892	ChemSpider	?-Muricholic Acid	C24 H40 O5	408.288	Endogenous Metabolites	Autoprocessed-8518
Porphobilinogen	C10 H14 N2 O4	226.095	Metabolika	Nifedipine	346.116	4330	12674	ChemSpider	Deoxycholic Acid	C24 H40 O4	392.293	Endogenous Metabolites	Autoprocessed-8527
FMN	C17 H21 N4 O9 P	456.105	Metabolika	Uric Acid	168.028	1142	12278	ChemSpider	NP-020156	C9 H17 N O4	203.116	Endogenous Metabolites; Natural Products/Medicines	Autoprocessed-5667
(R)-1-Amino-2-propanol O-2-phosphate	C3 H10 N O4 P	155.035	Metabolika	Hex-2-ulose	180.063	1070	12229	ChemSpider	3-isopropoxy-4-morpholinocyclobut-3-ene-1,2-dione	C11 H15 N O4	225.1		Autoprocessed-978
S-Adenosyl-L-methionine	C15 H23 N6 O5 S	399.145	Metabolika	Phenobarbital	232.085	4599	11769	ChemSpider	1-(3,4-dimethoxyphenyl)ethan-1-one oxime	C10 H13 N O3	195.09		Autoprocessed-6410
D-Erythrose 4-phosphate	C4 H9 O7 P	200.009	Metabolika	Cortisone	360.194	193441	11657	ChemSpider	N,N-Diethyldodecanamide	C16 H33 N O	255.256		Autoprocessed-3860
PPPi	H5 O10 P3	257.91	Metabolika	Haloperidol	375.14	3438	10890	ChemSpider	NP-022229	C27 H43 N O3	429.324	Endogenous Metabolites; Natural Products/Medicines	Autoprocessed-8137
L-Phenylalanine	C9 H11 N O2	165.079	Metabolika	Melatonin	232.121	872	10005	ChemSpider	2,3-dihydro-2-spiro[1-(benzyl)piperidin-4-yl]-1,3-benzothiazole	C18 H20 N2 S	296.135		Autoprocessed-1549
(R)-2-Benzylsuccinate	C11 H12 O4	208.074	Metabolika	N-Acetylneuraminic acid	309.106	392810	9791	ChemSpider	N-Methyldioctylamine	C17 H37 N	255.293	Extractables/Leachables; Industrial Chemicals	Autoprocessed-3102
2-Oxo-3-phenylpropanoate	C9 H8 O3	164.047	Metabolika	Paracetamol	151.063	1906	9533	ChemSpider	3-oxo-2,11-dioxatricyclo[5.4.0.0â´,â¸]undeca-5,9-diene-10-carboxamide	C10 H9 N O4	207.053	Endogenous Metabolites; Natural Products/Medicines	Autoprocessed-1430
Linoleate	C18 H32 O2	280.24	Metabolika	Ciprofloxacin	331.133	2662	9112	ChemSpider	7-[3-(trifluoromethyl)phenyl]-4,5-dihydropyrazolo[1,5-a]pyrimidine-3-carboxamide	C14 H11 F3 N4 O	308.089		Autoprocessed-643
sn-Glycerol 1-phosphate	C3 H9 O6 P	172.014	Metabolika	Linoelaidic Acid	280.24	4445609	8552	ChemSpider	ethyl 2-methyl-1,5-diphenyl-1H-pyrrole-3-carboxylate	C20 H19 N O2	305.142		Autoprocessed-6315
Glycerone phosphate	C3 H7 O6 P	169.998	Metabolika	Hexitol	182.079	440	8536	ChemSpider	1-(4-methylphenyl)-3-(2-pyridylthio)pyrrolidine-2,5-dione	C16 H14 N2 O2 S	298.078		Autoprocessed-6421
1D-myo-Inositol 3-monophosphate	C6 H13 O9 P	260.03	Metabolika	1,2,3,4,5,6-Cyclohexanehexol	180.063	868	8325	ChemSpider	ethyl 3-cyano-6-methyl-2-(phenylthio)isonicotinate	C16 H14 N2 O2 S	298.078		Autoprocessed-6435
Geranylgeranyl diphosphate	C20 H36 O7 P2	450.194	Metabolika	Furosemide	330.008	3322	8010	ChemSpider	(2E)-5-hydroxy-N-[3-(5-{3-[(2E)-5-hydroxy-3-methylpent-2-enamido]propyl}-3,6-dioxopiperazin-2-yl)propyl]-3-methylpent-2-enamide	C22 H36 N4 O6	452.263	Endogenous Metabolites; Natural Products/Medicines	Autoprocessed-1749
L-Citrulline	C6 H13 N3 O3	175.096	Metabolika	Metronidazole	171.064	4029	7782	ChemSpider	Diheptyl phthalate	C22 H34 O4	362.246	Extractables/Leachables; Textile Chemicals/Auxiliary/Dyes; Industrial Chemicals	Autoprocessed-4094
L-Arginine	C6 H14 N4 O2	174.112	Metabolika	Warfarin	308.105	10442445	7661	ChemSpider	RLH	C18 H32 N8 O4	424.255	Endogenous Metabolites	Autoprocessed-8409
3-Oxoadipate	C6 H8 O5	160.037	Metabolika	Xanthine	152.033	1151	7551	ChemSpider	IRH	C18 H32 N8 O4	424.255	Endogenous Metabolites	Autoprocessed-8321
2-Carboxy-5-oxo-2,5-dihydrofuran-2-acetate	C7 H6 O6	186.016	Metabolika	6′-Methoxycinchonan-9-ol	324.184	1036	7497	ChemSpider	NP-018716	C11 H20 O4	216.136	Endogenous Metabolites; Natural Products/Medicines	Autoprocessed-5730
Protocatechuate	C7 H6 O4	154.027	Metabolika	Propofol	178.136	4774	7371	ChemSpider	17beta-Trenbolone	C18 H22 O2	270.162	Drugs of Abuse/Illegal Drugs; Sports Doping Drugs	Autoprocessed-3053
3-Carboxy-cis-,cis-muconate	C7 H6 O6	186.016	Metabolika	Benzo[a]pyrene	252.094	2246	7321	ChemSpider	Estrone	C18 H22 O2	270.162	Endogenous Metabolites	Autoprocessed-8552
O-Succinyl-L-homoserine	C8 H13 N O6	219.074	Metabolika	Dipyridamole	504.317	2997	7320	ChemSpider	2-(2-furyl)-5,8-dihydro-4H,7H-pyrazolo[1,5-a]thieno[3,4-d]pyrimidin-8-one	C12 H9 N3 O2 S	259.042		Autoprocessed-5419
N-Succinyl-L,L-2,6-diaminopimelate	C11 H18 N2 O7	290.111	Metabolika	pentobarbital	226.132	4575	7255	ChemSpider	1,3-diphenylimidazolidine-2,4-dione	C15 H12 N2 O2	252.09		Autoprocessed-248
N-Succinyl-2-amino-6-ketopimelate	C11 H15 N O8	289.08	Metabolika	Ethylene glycol tetraacetic acid	380.143	5972	7077	ChemSpider	3-(tert-butyl)-N-[2-hydroxy-3-(4-methoxyphenoxy)propyl]-1-methyl-1H-pyrazole-5-carboxamide	C19 H27 N3 O4	361.2		Autoprocessed-7176
Quinolinate	C7 H5 N O4	167.022	Metabolika	12-O-Tetradecanoylphorbol-13-acetate	616.398	25977	6846	ChemSpider	TNK	C14 H27 N5 O6	361.196	Endogenous Metabolites	Autoprocessed-8245
(2S,4S)-4-Hydroxy-2,3,4,5-tetrahydrodipicolinate	C7 H9 N O5	187.048	Metabolika	Citric acid	192.027	305	6635	ChemSpider	N-(2,5-diethoxy-4-morpholinophenyl)acetamide	C16 H24 N2 O4	308.174		Autoprocessed-5538
(S)-2,3,4,5-Tetrahydrodipicolinate	C7 H9 N O4	171.053	Metabolika	Prazosin	383.159	4724	6513	ChemSpider	Estriol	C18 H24 O3	288.173	Endogenous Metabolites	Autoprocessed-8418
(2S,3S)-2,3-Dihydroxy-2,3-dihydrobenzoate	C7 H8 O4	156.042	Metabolika	Vitamin C	176.032	10189562	6446	ChemSpider	Avobenzone	C20 H22 O3	310.157	Personal Care Products/Cosmetics	Autoprocessed-1881
2,3-Dihydroxybenzoate	C7 H6 O4	154.027	Metabolika	N-Acetyl-L-cysteine	163.03	11540	6440	ChemSpider	Dioctyldimethylammonium chloride	C18 H39 N	269.308	Pesticides/Herbicides; Personal Care Products/Cosmetics; Textile Chemicals/Auxiliary/Dyes	Autoprocessed-3036
Chorismate	C10 H10 O6	226.048	Metabolika	Benzyl butyrate	178.099	7367	6249	ChemSpider	(±)12(13)-DiHOME	C18 H34 O4	314.246	Endogenous Metabolites	Autoprocessed-8484
Isochorismate	C10 H10 O6	226.048	Metabolika	Oxidopamine	169.074	4463	6096	ChemSpider	(±)9(10)-DiHOME	C18 H34 O4	314.246	Endogenous Metabolites	Autoprocessed-8489
7,8-Diaminopelargonate	C9 H20 N2 O2	188.152	Metabolika	Ibuprofen	206.131	3544	5732	ChemSpider	NP-008993	C18 H34 O4	314.246	Endogenous Metabolites; Natural Products/Medicines	Autoprocessed-5647
Dethiobiotin	C10 H18 N2 O3	214.132	Metabolika	capsaicin	305.199	1265957	5669	ChemSpider	N-(1,1-dioxotetrahydro-1H-1lambda~6~-thiophen-3-yl)-5-methyl-2-phenyl-2H-1,2,3-triazole-4-carboxamide	C14 H16 N4 O3 S	320.094		Autoprocessed-550
Biotin	C10 H16 N2 O3 S	244.088	Metabolika	DL-Carnitine	161.105	282	5509	ChemSpider	4-methyl-5-[(1-methyl-1H-imidazol-4-yl)sulfonyl]-1,3,4,5-tetrahydro-2H-1,5-benzodiazepin-2-one	C14 H16 N4 O3 S	320.094		Autoprocessed-1548
8-Amino-7-oxononanoate	C9 H17 N O3	187.121	Metabolika	bisphenol A	228.115	6371	5385	ChemSpider	NP-000124	C12 H20 O4	228.136	Endogenous Metabolites; Natural Products/Medicines	Autoprocessed-5625
S-Adenosyl-4-methylthio-2-oxobutanoate	C15 H20 N5 O6 S	398.113	Metabolika	(±)-Albuterol	239.152	1999	5263	ChemSpider	5-[(1E)-3-hydroxy-3-methylbut-1-en-1-yl]-2-methylcyclohex-5-ene-1,2,4-triol	C12 H20 O4	228.136	Endogenous Metabolites; Natural Products/Medicines	Autoprocessed-1480
5'-Deoxyadenosine	C10 H13 N5 O3	251.102	Metabolika	hexahydro-2-oxo-1h-thieno(3,4-d)imidazole-4-pentanoic acid	244.088	248	5248	ChemSpider	3-(3,4-dihydroxyphenyl)propanoic acid	C9 H10 O4	182.058	Endogenous Metabolites; Natural Products/Medicines	Autoprocessed-2403
Pimelate	C7 H12 O4	160.074	Metabolika	Ofloxacin	361.144	4422	5176	ChemSpider	(±)7(8)-DiHDPA	C22 H34 O4	362.246	Endogenous Metabolites	Autoprocessed-8508
Diprenylphlorisovalerophenone	C21 H30 O4	346.214	Metabolika	Midazolam	325.078	4047	5149	ChemSpider	(±)19(20)-DiHDPA	C22 H34 O4	362.246	Endogenous Metabolites	Autoprocessed-8482
Phlorisobutyrophenone	C10 H12 O4	196.074	Metabolika	Genistein	270.053	4444448	5125	ChemSpider	3-(1,1,2,3,3,3-hexafluoropropyl)adamantane-1-carboxylic acid	C14 H16 F6 O2	330.105		Autoprocessed-5570
Cohumulone	C20 H28 O5	348.194	Metabolika	Spermine	202.216	1072	4947	ChemSpider	NP-011548	C18 H34 O3	298.251	Endogenous Metabolites; Natural Products/Medicines	Autoprocessed-6496
Humulone	C21 H30 O5	362.209	Metabolika	Glibenclamide	493.144	3368	4917	ChemSpider	NP-001134	C16 H22 N4 O2	302.174	Endogenous Metabolites; Natural Products/Medicines	Autoprocessed-6170
4-Prenylphlorisobutyrophenone	C15 H20 O4	264.136	Metabolika	Trimethoprim	290.138	5376	4847	ChemSpider	3-[(4,6-dimethylpyrimidin-2-yl)amino]-2-[(2-methyl-3-furyl)carbonyl]acrylonitrile	C15 H14 N4 O2	282.112		Autoprocessed-6989
4-Prenylphlorisovalerophenone	C16 H22 O4	278.152	Metabolika	shrimp shell	221.09	1376695	4580	ChemSpider	NP-016234	C22 H30 O5	374.209	Endogenous Metabolites; Natural Products/Medicines	Autoprocessed-5723
Phlorisovalerophenone	C11 H14 O4	210.089	Metabolika	2-Deoxyhexopyranose	164.068	39	4547	ChemSpider	NP-020283	C29 H46 O6	490.329	Endogenous Metabolites; Natural Products/Medicines	Autoprocessed-5746
Diprenylphlorisobutyrophenone	C20 H28 O4	332.199	Metabolika	Glycerol 3-phosphate	172.014	734	4459	ChemSpider	LSD-d3	C20 H22 [2]H3 N3 O	326.219		Autoprocessed-7608
Urate	C5 H4 N4 O3	168.028	Metabolika	1-Pentofuranosyl-2,4(1H,3H)-pyrimidinedione	244.07	1144	4409	ChemSpider	4-(4-methoxyphenyl)-2-(methylanilino)-6-oxo-1,6-dihydropyrimidine-5-carbonitrile	C19 H16 N4 O2	332.127		Autoprocessed-4532
Xanthine	C5 H4 N4 O2	152.033	Metabolika	DL-Atenolol	266.163	2162	4352	ChemSpider	1-benzyl-3-(2-methylphenyl)-3,7-dihydro-1H-purine-2,6-dione	C19 H16 N4 O2	332.127		Autoprocessed-146
Caffeine	C8 H10 N4 O2	194.08	Metabolika	Gonan-3-ol	248.214	1076	4343	ChemSpider	NP-014287	C18 H32 O3	296.235	Endogenous Metabolites; Natural Products/Medicines	Autoprocessed-6559
(2Z,4E)-2-Hydroxyhexa-2,4-dienedioate	C6 H6 O5	158.022	Metabolika	Gabapentin	171.126	3328	4251	ChemSpider	NP-020521	C18 H32 O3	296.235	Endogenous Metabolites; Natural Products/Medicines	Autoprocessed-6501
Ferulate	C10 H10 O4	194.058	Metabolika	N-Acetyl-β-D-glucosamine	221.09	22563	4193	ChemSpider	NP-016596	C19 H30 O8	386.194	Endogenous Metabolites; Natural Products/Medicines	Autoprocessed-6113
D-Glucopyranose	C6 H12 O6	180.063	Metabolika	Thiopental	242.109	2272258	3964	ChemSpider	NP-014839	C19 H22 O3	298.157	Endogenous Metabolites; Natural Products/Medicines	Autoprocessed-7697
N-Acetyl-α-D-glucosamine 1-phosphate	C8 H16 N O9 P	301.056	Metabolika	Deferoxamine	560.353	2867	3922	ChemSpider	1-[6-(benzyloxy)-3-(tert-butyl)-2-hydroxyphenyl]ethan-1-one	C19 H22 O3	298.157		Autoprocessed-5286
α,α-Trehalose	C12 H22 O11	342.116	Metabolika	glyceraldehyde 3-phosphate	169.998	709	3874	ChemSpider	2-(1H-indol-3-yl)acetic acid	C10 H9 N O2	175.063		Autoprocessed-7018
D-Glucosamine 6-phosphate	C6 H14 N O8 P	259.046	Metabolika	melphalan	304.075	3913	3782	ChemSpider	NP-020515	C13 H20 O5	256.131	Endogenous Metabolites; Natural Products/Medicines	Autoprocessed-6350
α-D-Glucopyranose 1-phosphate	C6 H13 O9 P	260.03	Metabolika	Metoprolol	267.183	4027	3668	ChemSpider	1,3-dipyridin-3-ylpropane-1,3-dione	C13 H10 N2 O2	226.074		Autoprocessed-3553
D-Glucopyranose 6-phosphate	C6 H13 O9 P	260.03	Metabolika	Losartan	422.162	3824	3623	ChemSpider	1-(4-methyl-2-morpholino-1,3-thiazol-5-yl)ethan-1-one	C10 H14 N2 O2 S	226.078		Autoprocessed-3389
β-D-Fructofuranose 6-phosphate	C6 H13 O9 P	260.03	Metabolika	Homovanillic acid	182.058	1675	3527	ChemSpider	1,3-dipyridin-2-ylpropane-1,3-dione	C13 H10 N2 O2	226.074		Autoprocessed-2604
β-D-Glucopyranose	C6 H12 O6	180.063	Metabolika	Oestriol	288.173	5553	3518	ChemSpider	N-[(dimethylamino)methylene]-4-methylbenzenesulfonamide	C10 H14 N2 O2 S	226.078		Autoprocessed-4505
α-D-Glucopyranose	C6 H12 O6	180.063	Metabolika	Pyridoxine	169.074	1025	3202	ChemSpider	N'1-(1-methylethylidene)-4-methylbenzene-1-sulfonohydrazide	C10 H14 N2 O2 S	226.078		Autoprocessed-4569
N-Acetyl-D-glucosamine 6-phosphate	C8 H16 N O9 P	301.056	Metabolika	g-Tokoferol	416.365	14266	3148	ChemSpider	ethyl 2-cyano-3-(tetrahydro-3-thiophenylamino)acrylate	C10 H14 N2 O2 S	226.078		Autoprocessed-55
4α-Carboxy-4β-methyl-5α-cholesta-8,24-dien-3β-ol	C29 H46 O3	442.345	Metabolika	Pethidine	247.157	3918	2990	ChemSpider	N'-(cyclohexylcarbonyl)-4-methyl-1,2,3-thiadiazole-5-carbohydrazide	C11 H16 N4 O2 S	268.099		Autoprocessed-4478
7-Dehydrocholesterol	C27 H44 O	384.339	Metabolika	Sevoflurane	200.007	5017	2972	ChemSpider	N1-(3,4-dimethylphenyl)-2-[(2-propoxyphenyl)methylene]-1-hydrazinecarbothioamide	C19 H23 N3 O S	341.156		Autoprocessed-6033
(2E,6E)-Farnesyl diphosphate	C15 H28 O7 P2	382.131	Metabolika	phenacetin	179.095	4590	2909	ChemSpider	1-(9-fluoro-6H-indolo[2,3-b]quinoxalin-6-yl)hexan-1-one	C20 H18 F N3 O	335.143		Autoprocessed-7107
14-Oxolanosterol	C30 H48 O2	440.365	Metabolika	nalidixic acid	232.085	4268	2846	ChemSpider	NP-017152	C13 H23 N O2	225.173	Endogenous Metabolites; Natural Products/Medicines	Autoprocessed-6490
4,4-Dimethyl-cholesta-8,12,24-trienol	C29 H46 O	410.355	Metabolika	Xylitol	152.068	6646	2807	ChemSpider	2-ethyl-2-(3-methoxyphenyl)cyclohexanone oxime	C15 H21 N O2	247.157		Autoprocessed-4312
4α-Carboxy-5α-cholesta-8,24-dien-3β-ol	C28 H44 O3	428.329	Metabolika	Methylphenidate	233.142	4015	2758	ChemSpider	NP-020825	C25 H26 O4	390.183	Endogenous Metabolites; Natural Products/Medicines	Autoprocessed-6523
5α-Cholesta-7,24-dien-3β-ol	C27 H44 O	384.339	Metabolika	hydralazine	160.075	3511	2737	ChemSpider	4-(pentyloxy)benzene-1-carbohydrazide	C12 H18 N2 O2	222.137		Autoprocessed-7106
Zymosterol	C27 H44 O	384.339	Metabolika	Protoporphyrin IX	562.258	10469486	2732	ChemSpider	N-cyclohexyl-N'-(2-furylmethyl)urea	C12 H18 N2 O2	222.137		Autoprocessed-5384
4α-Formyl-4β-methyl-5α-cholesta-8,24-dien-3β-ol	C29 H46 O2	426.35	Metabolika	Arabinosylhypoxanthine	268.081	782	2693	ChemSpider	1,10,10-trimethyl-4-phenyl-5-(trifluoromethyl)-3,4-diazatricyclo[5.2.1.0~2,6~]deca-2,5-diene	C18 H19 F3 N2	320.15		Autoprocessed-7141
4,4-Dimethylzymosterol	C29 H48 O	412.371	Metabolika	mercaptopurine	152.016	580869	2632	ChemSpider	4-benzyl-2-(4-benzyl-4,5-dihydrooxazol-2-yl)-4,5-dihydrooxazole	C20 H20 N2 O2	320.152		Autoprocessed-4502
5α-Cholesta-8-en-3-one	C27 H44 O	384.339	Metabolika	Tretinoin	300.209	392618	2627	ChemSpider	O1-[4-(tert-butyl)benzoyl]-2-(tert-butylsulfonyl)ethanehydroximamide	C17 H26 N2 O4 S	354.161		Autoprocessed-6407
4α-Hydroxymethyl-5α-cholesta-8-en-3β-ol	C28 H48 O2	416.365	Metabolika	Mitoxantrone	444.201	4067	2604	ChemSpider	di(3-pyridyl) 5-(tert-butyl)isophthalate	C22 H20 N2 O4	376.142		Autoprocessed-6680
4,4-Dimethyl-5-α-cholesta-8,14-dien-3-β-ol	C29 H48 O	412.371	Metabolika	mepacrine	399.208	232	2600	ChemSpider	N-(1,3-benzodioxol-5-ylmethyl)-N'-[4-(benzyloxy)phenyl]urea	C22 H20 N2 O4	376.142		Autoprocessed-4705
Desmosterol	C27 H44 O	384.339	Metabolika	Busulfan	246.023	2384	2598	ChemSpider	N-cyclooctylurea	C9 H18 N2 O	170.142		Autoprocessed-4638
3-Dehydroshikimate	C7 H8 O5	172.037	Metabolika	folinic acid	473.166	140	2550	ChemSpider	NP-006862	C20 H32 O4	336.23	Endogenous Metabolites; Natural Products/Medicines	Autoprocessed-6504
3-Dehydroquinate	C7 H10 O6	190.048	Metabolika	2,2'-Bipyridine	156.069	13867714	2538	ChemSpider	Palmitic Acid	C16 H32 O2	256.24	Endogenous Metabolites	Autoprocessed-8570
Shikimate	C7 H10 O5	174.053	Metabolika	5-Hydroxy-DL-tryptophan	220.085	141	2536	ChemSpider	NP-020439	C11 H18 N2 O4	242.127	Endogenous Metabolites; Natural Products/Medicines	Autoprocessed-6564
2-Amino-3,7-dideoxy-D-threo-hept-6-ulosonate	C7 H13 N O5	191.079	Metabolika	Pentoxifylline	278.138	4578	2498	ChemSpider	(11E,15Z)-9,10,13-trihydroxyoctadeca-11,15-dienoic acid	C18 H32 O5	328.225	Endogenous Metabolites; Natural Products/Medicines	Autoprocessed-1416
6-Deoxy-5-ketofructose 1-phosphate	C6 H11 O8 P	242.019	Metabolika	Probenecid	285.103	4742	2488	ChemSpider	Isoxaben	C18 H24 N2 O4	332.174	Pesticides/Herbicides	Autoprocessed-3075
D-Glyceraldehyde 3-phosphate	C3 H7 O6 P	169.998	Metabolika	β-D-Mannopyranose	180.063	388747	2446	ChemSpider	N,N-dimethyl-N'-(3-phenyl[1,2,4]triazolo[4,3-b]pyridazin-6-yl)iminoformamide	C14 H14 N6	266.128		Autoprocessed-6828
α-D-Mannose 1-phosphate	C6 H13 O9 P	260.03	Metabolika	1,2,3,4,5,6-Hexachlorocyclohexane	287.86	707	2440	ChemSpider	(±)9-HpODE	C18 H32 O4	312.23	Endogenous Metabolites	Autoprocessed-8563
D-Mannopyranose 6-phosphate	C6 H13 O9 P	260.03	Metabolika	THIODIPROPIONIC ACID	178.03	7805	2434	ChemSpider	1-(1-azepanylmethyl)-1,3-dihydro-3-spiro(1,3-dioxolan-2-yl)-2H-indol-2-one	C17 H22 N2 O3	302.163		Autoprocessed-74
Demethoxycurcumin	C20 H18 O5	338.115	Metabolika	Testosterone propionate	344.235	5774	2398	ChemSpider	NP-020712	C15 H24 N2 O3	280.179	Endogenous Metabolites; Natural Products/Medicines	Autoprocessed-7896
Bisdemethoxycurcumin	C19 H16 O4	308.105	Metabolika	Chlordiazepoxide	299.083	10248513	2396	ChemSpider	NP-022451	C15 H18 O3	246.126	Endogenous Metabolites; Natural Products/Medicines	Autoprocessed-5683
γ-L-Glutamyl-L-cysteine	C8 H14 N2 O5 S	250.062	Metabolika	DL-Citrulline	175.096	810	2364	ChemSpider	(3aR,7aS,8S,9aR)-5,8-dimethyl-3-methylidene-2H,3H,3aH,4H,6H,7H,7aH,8H,9H,9aH-azuleno[6,5-b]furan-2,6-dione	C15 H18 O3	246.126	Endogenous Metabolites; Natural Products/Medicines	Autoprocessed-2988
Glutathione	C10 H17 N3 O6 S	307.084	Metabolika	(±)-Camphor	152.12	2441	2351	ChemSpider	(3aS,5aS,9bR)-5a,9-dimethyl-3-methylidene-2H,3H,3aH,4H,5H,5aH,6H,7H,8H,9bH-naphtho[1,2-b]furan-2,5-dione	C15 H18 O3	246.126	Endogenous Metabolites; Natural Products/Medicines	Autoprocessed-2987
5-Formyl-tetrahydromethanopterin	C31 H45 N6 O17 P	804.258	Metabolika	(−)-codeine	299.152	4447447	2313	ChemSpider	N-{2-[(7-methyl-2,3-dihydro-1H-inden-4-yl)oxy]-3-pyridinyl}-3,4-dihydro-2H-1,5-benzodioxepine-7-carboxamide	C25 H24 N2 O4	416.174		Autoprocessed-3483
sn-Glycerol 3-phosphate	C3 H9 O6 P	172.014	Metabolika	coenzyme Q2	318.183	4444053	2294	ChemSpider	12-oxo Phytodienoic Acid	C18 H28 O3	292.204	Endogenous Metabolites	Autoprocessed-8549
D-Mannitol 1-phosphate	C6 H15 O9 P	262.045	Metabolika	Benzyl succinate	298.121	7370	2281	ChemSpider	NP-005292	C19 H20 O5	328.131	Endogenous Metabolites; Natural Products/Medicines	Autoprocessed-8080
D-Sorbitol 6-phosphate	C6 H15 O9 P	262.045	Metabolika	Terbutaline	225.136	5210	2208	ChemSpider	NP-020189	C19 H22 O6	346.142	Endogenous Metabolites; Natural Products/Medicines	Autoprocessed-8112
Keto-D-fructose 6-phosphate	C6 H13 O9 P	260.03	Metabolika	procainamide	235.168	4744	2205	ChemSpider	3-[4-(tert-butyl)anilino]-2-(3-thienylcarbonyl)acrylonitrile	C18 H18 N2 O S	310.114		Autoprocessed-650
2,4,6-Trihydroxybenzophenone	C13 H10 O4	230.058	Metabolika	cholic acid	408.288	192176	2201	ChemSpider	2-(2-amino-3-methylbutanamido)-3-phenylpropanoic acid	C14 H20 N2 O3	264.147	Endogenous Metabolites	Autoprocessed-1281
Hyperxanthone E	C18 H16 O6	328.095	Metabolika	Saccharin	182.999	4959	2170	ChemSpider	(5S)-5-hydroxy-1,7-diphenylheptan-3-one	C19 H22 O2	282.162	Endogenous Metabolites; Natural Products/Medicines	Autoprocessed-3134
Icosapentaenoate	C20 H30 O2	302.225	Metabolika	Nimodipine	418.174	4341	2161	ChemSpider	1-(4-nitrophenyl)piperidine	C11 H14 N2 O2	206.106		Autoprocessed-403
2-C-Methyl-D-erythritol 4-phosphate	C5 H13 O7 P	216.04	Metabolika	THREO-SPHINGOSINE, (−)-	299.282	4510275	2149	ChemSpider	N-(5-acetamidopentyl)acetamide	C9 H18 N2 O2	186.137	Endogenous Metabolites; Natural Products/Medicines	Autoprocessed-3121
1-Deoxy-D-xylulose 5-phosphate	C5 H11 O7 P	214.024	Metabolika	α-D-Mannopyranose	180.063	161434	2081	ChemSpider	RNK	C16 H32 N8 O5	416.25	Endogenous Metabolites	Autoprocessed-8247
an Oxidized flavodoxin	C17 H21 N4 O9 P	456.105	Metabolika	3,4-dihydroxyphenylacetic acid	168.042	532	2052	ChemSpider	7-alpha-carboxy-17-alpha-carboxyethylandrostan lactone phenyl ester	C28 H38 O5	454.272		Autoprocessed-3366
2-Deoxy-scyllo-inosamine	C6 H13 N O4	163.084	Metabolika	Phthalic acid	166.027	992	2047	ChemSpider	(1S,2S,4aR,7R,8aR)-1-[(3Z)-5-hydroxy-3-methylpent-3-en-1-yl]-2,5,5,8a-tetramethyl-decahydronaphthalene-2,7-diol	C20 H36 O3	324.266	Endogenous Metabolites; Natural Products/Medicines	Autoprocessed-2993
2-Deoxystreptamine	C6 H14 N2 O3	162.1	Metabolika	Lamotrigine	255.008	3741	2040	ChemSpider	4-[4-phenyl-3,6-dihydro-1(2H)-pyridinyl]butanoic acid hydrochloride	C15 H19 N O2	245.142		Autoprocessed-4032
2-Deoxy-L-scyllo-inosose	C6 H10 O5	162.053	Metabolika	Pindolol	248.152	4662	2029	ChemSpider	2-(2-pyridyl)-2-{2-[4-(trifluoromethoxy)phenyl]hydrazono}acetonitrile	C14 H9 F3 N4 O	306.073		Autoprocessed-1115
3-Amino-2,3-dideoxy-scyllo-inosose	C6 H11 N O4	161.069	Metabolika	Eugenol	164.084	13876103	2008	ChemSpider	2-Spiro-(1,2-dihydro-2-oxonapthalenyl)-3-(4-methoxyphenyl)naphtho[2,3-b]dihydrofuran	C28 H20 O3	404.141		Autoprocessed-5769
2-Deamino-2-hydroxy-6-dehydroparomamine	C12 H22 N2 O8	322.138	Metabolika	Phenazone	188.095	2121	1996	ChemSpider	NP-021074	C13 H20 O5	256.131	Endogenous Metabolites; Natural Products/Medicines	Autoprocessed-5674
Kauralexin A3	C20 H30 O3	318.219	Metabolika	(±)-Cotinine	176.095	395	1983	ChemSpider	NP-011199	C16 H20 O6	308.126	Endogenous Metabolites; Natural Products/Medicines	Autoprocessed-7892
Kauralexin B3	C20 H28 O3	316.204	Metabolika	Pirenzepine	351.17	4682	1980	ChemSpider	NP-002855	C12 H22 O4	230.152	Endogenous Metabolites; Natural Products/Medicines	Autoprocessed-6454
Kauralexin B2	C20 H28 O4	332.199	Metabolika	Chlorambucil	303.079	2607	1980	ChemSpider	NP-004036	C12 H22 O4	230.152	Endogenous Metabolites; Natural Products/Medicines	Autoprocessed-7853
Kauralexin A1	C20 H32 O2	304.24	Metabolika	Simazine	201.078	5027	1958	ChemSpider	NP-006656	C12 H22 O4	230.152	Endogenous Metabolites; Natural Products/Medicines	Autoprocessed-6482
(-)-Ent-copalyl diphosphate	C20 H36 O7 P2	450.194	Metabolika	D-(+)-Glucose	180.063	96749	1942	ChemSpider	NP-022233	C41 H62 O13	762.419	Endogenous Metabolites; Natural Products/Medicines	Autoprocessed-7810
Kauralexin A2	C20 H30 O4	334.214	Metabolika	meprobamate	218.127	3924	1907	ChemSpider	N-(2-furylmethylidene)-(4-{[(2-furylmethylidene)amino]methyl}cyclohexyl)methanamine	C18 H22 N2 O2	298.168		Autoprocessed-5886
Kauralexin B1	C20 H30 O2	302.225	Metabolika	Atrazine	215.094	2169	1885	ChemSpider	15,16-dimethoxytricyclo[12.3.1.1Â?,â¶]nonadeca-1(18),2,4,6(19),14,16-hexaene-3,9,17-triol	C21 H26 O5	358.178	Endogenous Metabolites; Natural Products/Medicines	Autoprocessed-1755
D-Gluconate	C6 H12 O7	196.058	Metabolika	Δ-9-CIS-TETRAHYDROCANNABINOL, (−)-	314.225	2872	1868	ChemSpider	N1-(4-butyl-2-methylphenyl)-2-(benzylamino)-2-thioxoacetamide	C20 H24 N2 O S	340.161		Autoprocessed-356
2,5-Didehydro-D-gluconate	C6 H8 O7	192.027	Metabolika	Amlodipine	408.145	2077	1850	ChemSpider	N~5~-(1,3,5-trimethyl-1H-pyrazol-4-yl)-1H-1,2,4-triazole-3,5-diamine	C8 H13 N7	207.123		Autoprocessed-5011
L-Idonate	C6 H12 O7	196.058	Metabolika	Pravastatin	424.246	49398	1846	ChemSpider	2-morpholino-1-phenyl-1-ethanol	C12 H17 N O2	207.126		Autoprocessed-3790
N-Acetyl-L-glutamate	C7 H11 N O5	189.064	Metabolika	Nitrendipine	360.132	4351	1825	ChemSpider	NP-012972	C14 H24 O3	240.173	Endogenous Metabolites; Natural Products/Medicines	Autoprocessed-5651
N-Acetyl-L-ornithine	C7 H14 N2 O3	174.1	Metabolika	Metirosine	195.09	390103	1758	ChemSpider	methyl 3-{[2-cyano-3-(2-furyl)-3-oxoprop-1-enyl]amino}thiophene-2-carboxylate	C14 H10 N2 O4 S	302.036		Autoprocessed-596
N-Acetyl-L-glutamate 5-semialdehyde	C7 H11 N O4	173.069	Metabolika	D-Xylitol	152.068	804	1737	ChemSpider	N-[5-(trifluoromethyl)-2-pyridinyl]benzenesulfonamide	C12 H9 F3 N2 O2 S	302.034		Autoprocessed-813
L-Galactono-1,4-lactone	C6 H10 O6	178.048	Metabolika	Pregabalin	159.126	4589156	1733	ChemSpider	4-methyl-N-(1-methyl-3-phenyl-1H-pyrazol-5-yl)-1,2,3-thiadiazole-5-carboxamide	C14 H13 N5 O S	299.084		Autoprocessed-7942
L-Ascorbate	C6 H8 O6	176.032	Metabolika	Methoxamine	211.121	5857	1715	ChemSpider	N1-methyl-2-{2-[(2-phenoxyethyl)thio]acetyl}hydrazine-1-carbothioamide	C12 H17 N3 O2 S2	299.076		Autoprocessed-3516
Aldehydo-L-galactonate	C6 H12 O7	196.058	Metabolika	2′-Deoxycytidine	227.091	13117	1714	ChemSpider	2-[6-(1H-benzo[d]imidazol-2-yl)-2-pyridyl]-1H-benzo[d]imidazole	C19 H13 N5	311.117		Autoprocessed-7960
S-D-Ribosyl-L-homocysteine	C9 H17 N O6 S	267.078	Metabolika	4-Hydroxynonenal	156.115	4446465	1696	ChemSpider	N-benzyl-N-isopropyl-N'-(4-isopropylphenyl)thiourea	C20 H26 N2 S	326.182		Autoprocessed-6061
O-Acetyl-L-homoserine	C6 H11 N O4	161.069	Metabolika	Cianidanol	290.079	1166	1695	ChemSpider	Cmp_257	C20 H30 O4	334.214	Endogenous Metabolites	Autoprocessed-8580
1,2-Dihydroxy-5-(methylthio)pent-1-en-3-one	C6 H10 O3 S	162.035	Metabolika	trans-caffeic acid	180.042	600426	1682	ChemSpider	NP-017061	C20 H30 O4	334.214	Endogenous Metabolites; Natural Products/Medicines	Autoprocessed-8049
S-Methyl-5'-thioadenosine	C11 H15 N5 O3 S	297.09	Metabolika	β-D-Galactopyranose	180.063	388476	1681	ChemSpider	Secnidazole	C7 H11 N3 O3	185.08		Autoprocessed-1931
3-Hydroxy-L-kynurenine	C10 H12 N2 O4	224.08	Metabolika	zuclomifene	405.186	1265969	1680	ChemSpider	(1R,4aS,5R,8aS)-5-(5-hydroxy-3-methylpentyl)-1,4a-dimethyl-6-methylidene-decahydronaphthalene-1-carboxylic acid	C20 H34 O3	322.251	Endogenous Metabolites; Natural Products/Medicines	Autoprocessed-2729
L-Tryptophan	C11 H12 N2 O2	204.09	Metabolika	(±)-(2E)-Abscisic acid	264.136	4524740	1675	ChemSpider	NP-022531	C20 H34 O3	322.251	Endogenous Metabolites; Natural Products/Medicines	Autoprocessed-5758
L-Kynurenine	C10 H12 N2 O3	208.085	Metabolika	Mesalazine	153.043	3933	1670	ChemSpider	15-OxoEDE	C20 H34 O3	322.251	Endogenous Metabolites	Autoprocessed-8568
N-Formylkynurenine	C11 H12 N2 O4	236.08	Metabolika	Tryptamine	160.1	1118	1642	ChemSpider	1-(piperidinomethyl)-2-naphthol	C16 H19 N O	241.147		Autoprocessed-6106
2-Oxoadipate	C6 H8 O5	160.037	Metabolika	pimozide	461.228	15520	1635	ChemSpider	8-iso Prostaglandin F1?	C20 H36 O5	356.256	Endogenous Metabolites	Autoprocessed-8491
Xanthurenate	C10 H7 N O4	205.038	Metabolika	alendronic acid	249.017	2004	1613	ChemSpider	NP-021292	C30 H50 O3	458.376	Endogenous Metabolites; Natural Products/Medicines	Autoprocessed-7868
4-(2-Amino-3-hydroxyphenyl)-2,4-dioxobutanoate	C10 H9 N O5	223.048	Metabolika	Butylated hydroxytoluene	220.183	13835296	1603	ChemSpider	N-[3-(tert-butyl)-1-methyl-1H-pyrazol-5-yl]-N'-[4-(trifluoromethoxy)phenyl]urea	C16 H19 F3 N4 O2	356.146		Autoprocessed-4516
4-(2-Aminophenyl)-2,4-dioxobutanoate	C10 H9 N O4	207.053	Metabolika	Aminosalicylic Acid	153.043	4488	1592	ChemSpider	N-[2-(6-amino-9H-purin-9-yl)ethyl]-N-(2-furylmethyl)amine	C12 H14 N6 O	258.123		Autoprocessed-3489
Kynurenate	C10 H7 N O3	189.043	Metabolika	Norethindrone	298.193	5994	1584	ChemSpider	4-(4-cyclohexylphenyl)-4-oxobut-2-enoic acid	C16 H18 O3	258.126		Autoprocessed-5539
4-Hydroxyphenylacetate	C8 H8 O3	152.047	Metabolika	Raloxifene	473.166	4859	1580	ChemSpider	(4aR,5R,6R)-6-hydroxy-4a,5-dimethyl-3-(prop-1-en-2-yl)-2,4a,5,6,7,8-hexahydronaphthalen-2-one	C15 H20 O2	232.146	Endogenous Metabolites; Natural Products/Medicines	Autoprocessed-2637
4-Hydroxyphenylpyruvate	C9 H8 O4	180.042	Metabolika	Eicosapentanoic acid	302.225	393682	1578	ChemSpider	Linoleoyl Ethanolamide	C20 H37 N O2	323.282	Endogenous Metabolites	Autoprocessed-8547
L-Tyrosine	C9 H11 N O3	181.074	Metabolika	Benzocaine	165.079	13854242	1560	ChemSpider	5,6-dimethyl-3-[5-(trifluoromethyl)pyridin-2-yl]-1,2,4-triazine	C11 H9 F3 N4	254.078		Autoprocessed-1177
(S)-Mandelate	C8 H8 O3	152.047	Metabolika	Buspirone	385.248	2383	1557	ChemSpider	Corticosterone	C21 H30 O4	346.214	Endogenous Metabolites	Autoprocessed-8525
3,5-Cyclohexadiene-1,2-diol-1-carboxylate	C7 H8 O4	156.042	Metabolika	Daidzein	254.058	4445025	1551	ChemSpider	NP-020112	C30 H48 O2	440.365	Endogenous Metabolites; Natural Products/Medicines	Autoprocessed-8117
(R)-Mandelate	C8 H8 O3	152.047	Metabolika	Sotalol	272.119	5063	1545	ChemSpider	3-[4-methyl-1-(2-methylpropanoyl)-3-oxocyclohexyl]butanoic acid	C15 H24 O4	268.167	Endogenous Metabolites; Natural Products/Medicines	Autoprocessed-1744
(R)-Mevalonate diphosphate	C6 H14 O10 P2	308.006	Metabolika	3a,7a-Dihydroxycholanoic acid	392.293	13628074	1541	ChemSpider	NP-022618	C22 H28 O5	372.194	Endogenous Metabolites; Natural Products/Medicines	Autoprocessed-6495
S-Formylmycothiol	C18 H30 N2 O13 S	514.147	Metabolika	cyclohexyl propanoate	156.115	55305	1537	ChemSpider	1-[4-(dimethylamino)phenyl]-2-phenyl-1-ethanone	C16 H17 N O	239.131		Autoprocessed-4284
1-Keto-D-chiro-inositol	C6 H10 O6	178.048	Metabolika	2-Amino-9-(2-deoxypentofuranosyl)-3,9-dihydro-6H-purin-6-one	267.097	618	1537	ChemSpider	4'-propyl[1,1'-biphenyl]-4-carboxamide	C16 H17 N O	239.131		Autoprocessed-4399
1D-chiro-Inositol	C6 H12 O6	180.063	Metabolika	hymecromone	176.047	4444190	1532	ChemSpider	(1S,2S,4R,7E,11S)-4,8-dimethyl-12-methylidene-3,14-dioxatricyclo[9.3.0.0Â?,â´]tetradec-7-en-13-one	C15 H20 O3	248.141	Endogenous Metabolites; Natural Products/Medicines	Autoprocessed-2853
scyllo-Inositol	C6 H12 O6	180.063	Metabolika	L-Serine O-phosphate	185.009	62074	1523	ChemSpider	(3aR,5aR,9bR)-3a-hydroxy-5a,9-dimethyl-3-methylidene-2H,3H,3aH,4H,5H,5aH,6H,7H,8H,9bH-naphtho[1,2-b]furan-2-one	C15 H20 O3	248.141	Endogenous Metabolites; Natural Products/Medicines	Autoprocessed-2909
scyllo-Inosose	C6 H10 O6	178.048	Metabolika	Loratadine	382.145	3820	1476	ChemSpider	(3aR,5S,7S,8aR,9aR)-7-hydroxy-5,8a-dimethyl-3-methylidene-2H,3H,3aH,5H,6H,7H,8H,8aH,9H,9aH-naphtho[2,3-b]furan-2-one	C15 H20 O3	248.141	Endogenous Metabolites; Natural Products/Medicines	Autoprocessed-2991
3D-(3,5/4)-Trihydroxycyclohexane-1,2-dione	C6 H8 O5	160.037	Metabolika	Troglitazone	441.161	5389	1461	ChemSpider	2-(3,4-dihydroxyphenyl)acetamide	C8 H9 N O3	167.058	Endogenous Metabolites; Natural Products/Medicines	Autoprocessed-2396
myo-Inositol	C6 H12 O6	180.063	Metabolika	Venlafaxine	277.204	5454	1446	ChemSpider	6-styryl-3-phenyl-2,5-dihydro-1,2,4-triazin-5-one	C17 H13 N3 O	275.106		Autoprocessed-2036
2-Deoxy-5-dehydro-D-gluconate	C6 H10 O6	178.048	Metabolika	Tetraglycol	194.115	7908	1432	ChemSpider	N-(9-oxodecyl)acetamide	C12 H23 N O2	213.173	Endogenous Metabolites; Natural Products/Medicines	Autoprocessed-1821
5-Deoxy-D-glucuronate	C6 H10 O6	178.048	Metabolika	7-Ethoxyresorufin	241.074	3178	1417	ChemSpider	NP-013039	C16 H16 O4	272.105	Endogenous Metabolites; Natural Products/Medicines	Autoprocessed-5717
α-D-Glucosamine 6-phosphate	C6 H14 N O8 P	259.046	Metabolika	Quinolinic acid	167.022	1037	1409	ChemSpider	5,6-dimethoxy-2-(2-methoxyphenyl)-4H-chromen-4-one	C18 H16 O5	312.1	Endogenous Metabolites; Natural Products/Medicines	Autoprocessed-2846
N-Acetyl-β-D-glucosamine	C8 H15 N O6	221.09	Metabolika	Tetracaine	264.184	5218	1404	ChemSpider	3-(2,3-dihydro-1-benzofuran-5-yl)-1-isopropyldihydro-2,4(1H,3H)-pyrimidinedione	C15 H18 N2 O3	274.132		Autoprocessed-5819
cis-Naphthalene dihydrodiol	C10 H10 O2	162.068	Metabolika	Oxotremorine	206.142	4469	1398	ChemSpider	NP-020353	C21 H30 O5	362.209	Endogenous Metabolites; Natural Products/Medicines	Autoprocessed-7891
trans-O-Hydroxy-benzylidenepyruvate	C10 H8 O4	192.042	Metabolika	Ultradiazin	250.052	5026	1396	ChemSpider	NP-020214	C16 H32 O4	288.23	Endogenous Metabolites; Natural Products/Medicines	Autoprocessed-7823
Naphthalene-1,2-diol	C10 H8 O2	160.052	Metabolika	β-D-Glucopyranose	180.063	58238	1389	ChemSpider	NP-003039	C30 H46 O5	486.335	Endogenous Metabolites; Natural Products/Medicines	Autoprocessed-7990
2-Hydroxychromene-2-carboxylate	C10 H8 O4	192.042	Metabolika	Quetiapine	383.167	4827	1382	ChemSpider	2-[(2R,4aR,8R,8aR)-8-hydroxy-4a,8-dimethyl-decahydronaphthalen-2-yl]prop-2-enoic acid	C15 H24 O3	252.173	Endogenous Metabolites; Natural Products/Medicines	Autoprocessed-2280
3-Dimethylallyl-4-hydroxybenzoate	C12 H14 O3	206.094	Metabolika	Labetalol	328.179	3734	1379	ChemSpider	1,4-dihydroxy-1,4-dimethyl-7-(propan-2-ylidene)-decahydroazulen-6-one	C15 H24 O3	252.173	Endogenous Metabolites; Natural Products/Medicines	Autoprocessed-2877
3-Dimethylallyl-4-hydroxyphenylpyruvate	C14 H16 O4	248.105	Metabolika	Dicoumarol	336.063	10183330	1378	ChemSpider	NP-008095	C15 H24 O3	252.173	Endogenous Metabolites; Natural Products/Medicines	Autoprocessed-5644
3-Dimethylallyl-4-hydroxymandelate	C13 H16 O4	236.105	Metabolika	D-PANTOTHENIC ACID	219.111	6361	1354	ChemSpider	NP-000294	C15 H22 O2	234.162	Endogenous Metabolites; Natural Products/Medicines	Autoprocessed-5626
Prephenate	C10 H10 O6	226.048	Metabolika	Pyridoxal	167.058	1021	1351	ChemSpider	2-chloro-16-phenyl-6,7,8,9,10,11,12,13,14,15-decahydrocyclododeca[b]quinoline	C25 H28 Cl N	377.191		Autoprocessed-4908
D-Glucosamine 1-phosphate	C6 H14 N O8 P	259.046	Metabolika	Remifentanil	376.2	54803	1348	ChemSpider	NP-016141	C22 H29 N O3	355.215	Endogenous Metabolites; Natural Products/Medicines	Autoprocessed-7855
D-Sedoheptulose 7-phosphate	C7 H15 O10 P	290.04	Metabolika	(−)-Oxycodone	315.147	4447649	1339	ChemSpider	6-methyl-4-(morpholinomethyl)-2H-chromen-2-one	C15 H17 N O3	259.121		Autoprocessed-5784
p-Cumate	C10 H12 O2	164.084	Metabolika	Quinine	324.184	84989	1326	ChemSpider	NP-006605	C19 H27 N O7	381.179	Endogenous Metabolites; Natural Products/Medicines	Autoprocessed-5705
cis-2,3-Dihydroxy-2,3-dihydro-p-cumate	C10 H14 O4	198.089	Metabolika	chlorpropamide	276.034	2626	1309	ChemSpider	4-hydroxy-6-[2-(2-methyl-1,2,4a,5,6,7,8,8a-octahydronaphthalen-1-yl)ethyl]oxan-2-one	C18 H28 O3	292.204	Endogenous Metabolites; Natural Products/Medicines	Autoprocessed-2974
2,3-Dihydroxy-p-cumate	C10 H12 O4	196.074	Metabolika	PRACTOLOL	266.163	4715	1305	ChemSpider	13(S)-HOTrE	C18 H30 O3	294.219	Endogenous Metabolites	Autoprocessed-8546
2-Hydroxy-6-oxo-7-methyl-octa-2,4-dienoate	C9 H12 O4	184.074	Metabolika	p-Toluenesulfonic acid	172.019	5876	1278	ChemSpider	(±)13-HpODE	C18 H32 O4	312.23	Endogenous Metabolites	Autoprocessed-8444
2-Hydroxy-3-carboxy-6-oxo-7-methylocta-2,4-dienoate	C10 H12 O6	228.063	Metabolika	Linolenelaidic acid	278.225	4445949	1275	ChemSpider	NP-002322	C18 H32 O4	312.23	Endogenous Metabolites; Natural Products/Medicines	Autoprocessed-6481
p-Cumic alcohol	C10 H14 O	150.104	Metabolika	Adenosine monophosphate	347.063	5858	1274	ChemSpider	(2,6-dimethylpiperidino)(3,4,5-trimethoxyphenyl)methanone	C17 H25 N O4	307.178		Autoprocessed-5125
D-Alanyl-D-alanine	C6 H12 N2 O3	160.085	Metabolika	L-Histidine	155.069	6038	1271	ChemSpider	Milnacipran	C15 H22 N2 O	246.173		Autoprocessed-1913
Undecaprenyl-diphospho-N-acetylmuramoyl-L-alanyl-γ-D-glutamyl-L-lysyl-D-alanyl-D-alanine	C86 H143 N7 O21 P2	1671.98	Metabolika	2,4-Dinitrochlorobenzene	201.978	13868426	1264	ChemSpider	(12Z)-9,10,11-trihydroxyoctadec-12-enoic acid	C18 H34 O5	330.241	Endogenous Metabolites; Natural Products/Medicines	Autoprocessed-2278
Undecaprenyl-diphospho-N-acetylmuramoyl-L-alanyl-γ-D-glutamyl-L-lysyl-D-alanine	C83 H138 N6 O20 P2	1600.94	Metabolika	Kynurenine	208.085	823	1261	ChemSpider	NP-013663	C18 H34 O5	330.241	Endogenous Metabolites; Natural Products/Medicines	Autoprocessed-7834
sn-Glycerol 3-phosphate	C3 H9 O6 P	172.014	Metabolika	Carbaryl	201.079	5899	1256	ChemSpider	octadec-9-ynoic acid	C18 H32 O2	280.24	Endogenous Metabolites; Natural Products/Medicines	Autoprocessed-1844
sn-Glycerol 3-phosphate	C3 H9 O6 P	172.014	Metabolika	(±)-Eucalyptol	154.136	2656	1242	ChemSpider	1,7-bis(4-hydroxyphenyl)heptan-3-one	C19 H22 O3	298.157	Endogenous Metabolites; Natural Products/Medicines	Autoprocessed-2826
sn-Glycerol 3-phosphate	C3 H9 O6 P	172.014	Metabolika	Methyl anthranilate	151.063	13858096	1231	ChemSpider	Palmitoleic Acid	C16 H30 O2	254.225	Endogenous Metabolites	Autoprocessed-8569
sn-Glycerol 3-phosphate	C3 H9 O6 P	172.014	Metabolika	pentamidine	340.19	4573	1230	ChemSpider	(3aR,4aS,5R,6S,8S,9aR)-5,6-dihydroxy-4a,8-dimethyl-3-methylidene-dodecahydroazuleno[6,5-b]furan-2-one	C15 H22 O4	266.152	Endogenous Metabolites; Natural Products/Medicines	Autoprocessed-3123
4α-Formyl-ergosta-7,24(241)-dien-3β-ol	C29 H46 O2	426.35	Metabolika	aminoglutethimide	232.121	2060	1227	ChemSpider	NP-019491	C15 H22 O4	266.152	Endogenous Metabolites; Natural Products/Medicines	Autoprocessed-7848
Isofucosterol	C29 H48 O	412.371	Metabolika	Panthenol	205.131	4516	1219	ChemSpider	NP-007953	C15 H24 O5	284.162	Endogenous Metabolites; Natural Products/Medicines	Autoprocessed-8229
Δ24-25-Sitosterol	C29 H48 O	412.371	Metabolika	2′-Deoxyadenosine	251.102	13135	1215	ChemSpider	NP-016437	C15 H24 O5	284.162	Endogenous Metabolites; Natural Products/Medicines	Autoprocessed-6140
5-Dehydroavenasterol	C29 H46 O	410.355	Metabolika	thiotepa	189.049	5254	1215	ChemSpider	NP-018534	C15 H22 O4	266.152	Endogenous Metabolites; Natural Products/Medicines	Autoprocessed-5659
Stigmasterol	C29 H48 O	412.371	Metabolika	(E)-Ferulic acid	194.058	393368	1212	ChemSpider	1,4-dihydroxy-6,6,9a-trimethyl-1H,3H,4H,5H,5aH,6H,7H,8H,9H,9aH-naphtho[1,2-c]furan-3-one	C15 H22 O4	266.152	Endogenous Metabolites; Natural Products/Medicines	Autoprocessed-1828
4α-Carboxy-stigmasta-7,24(241)-dien-3β-ol	C30 H48 O3	456.36	Metabolika	Deoxycholic acid	392.293	193196	1210	ChemSpider	4,8-dihydroxy-6,6,8-trimethyl-1H,3H,4H,4aH,5H,6H,7H,7aH,8H,9H-azuleno[5,6-c]furan-1-one	C15 H22 O4	266.152	Endogenous Metabolites; Natural Products/Medicines	Autoprocessed-6623
4α-Methyl-5α-ergosta-8,24-dien-3β-ol	C29 H48 O	412.371	Metabolika	Flecainide	414.138	3239	1209	ChemSpider	{[(3-chloro-4-fluoroanilino)(imino)methyl]amino}methanimidamide hydrochloride	C8 H9 Cl F N5	229.053		Autoprocessed-1136
4α-Carboxy-ergosta-7,24(241)-dien-3β-ol	C29 H46 O3	442.345	Metabolika	chlorphenamine	274.124	2624	1208	ChemSpider	N-[(3-methyl-5-phenyl-4-isoxazolyl)methyl]-N-(2-phenyl-4-quinazolinyl)amine	C25 H20 N4 O	392.164		Autoprocessed-219
4α-Carboxy-4β,14α-dimethyl-9β,19-cyclo-5α-ergost-24(241)-en-3β-ol	C31 H50 O3	470.376	Metabolika	pantothenic acid	219.111	963	1207	ChemSpider	13,14-dihydro-15-keto-tetranor Prostaglandin D2	C16 H26 O5	298.178	Endogenous Metabolites	Autoprocessed-8431
4α-Formyl-stigmasta-7,24(241)-dien-3β-ol	C30 H48 O2	440.365	Metabolika	nitroanisole	153.043	6781	1204	ChemSpider	13,14-dihydro-15-keto-tetranor Prostaglandin E2	C16 H26 O5	298.178	Endogenous Metabolites	Autoprocessed-8428
Avenasterol	C29 H48 O	412.371	Metabolika	Indole-3-acetic acid	175.063	780	1204	ChemSpider	NP-004713	C15 H24 O2	236.178	Endogenous Metabolites; Natural Products/Medicines	Autoprocessed-6550
Avenastenone	C29 H46 O	410.355	Metabolika	Temazepam	300.067	5198	1202	ChemSpider	NP-012616	C15 H24 O2	236.178	Endogenous Metabolites; Natural Products/Medicines	Autoprocessed-5649
24-Methylenelophenol	C29 H48 O	412.371	Metabolika	α-L-Fucopyranose	164.068	388645	1192	ChemSpider	13,14-dihydro Prostaglandin F1?	C20 H38 O5	358.272	Endogenous Metabolites	Autoprocessed-8520
4α-Methyl-5α-ergosta-8,14,24(28)-trien-3β-ol	C29 H46 O	410.355	Metabolika	Methyldopa	211.084	3995	1178	ChemSpider	ethyl 3-cyano-2-hydroxy-6-phenylisonicotinate	C15 H12 N2 O3	268.085		Autoprocessed-2173
Inosine	C10 H12 N4 O5	268.081	Metabolika	Diethylpyrocarbonate	162.053	2943	1170	ChemSpider	N1-[2-oxo-6-(1H-pyrrol-1-yl)-2H-chromen-3-yl]acetamide	C15 H12 N2 O3	268.085		Autoprocessed-1012
Guanosine	C10 H13 N5 O5	283.092	Metabolika	Spiperone	395.201	5075	1165	ChemSpider	7-ethenyl-1,4a,7-trimethyl-1,2,3,4,4a,6,7,8,8a,9,10,10a-dodecahydrophenanthrene-1-carboxylic acid	C20 H30 O2	302.225	Endogenous Metabolites; Natural Products/Medicines	Autoprocessed-2634
Xanthosine	C10 H12 N4 O6	284.076	Metabolika	Idazoxan	204.09	49184	1163	ChemSpider	13,14-dihydro-15-keto-tetranor Prostaglandin F1?	C16 H28 O5	300.194	Endogenous Metabolites	Autoprocessed-8498
Guanine	C5 H5 N5 O	151.049	Metabolika	Rolipram	275.152	4913	1161	ChemSpider	NP-004917	C15 H26 O3	254.188	Endogenous Metabolites; Natural Products/Medicines	Autoprocessed-5635
Adenosine	C10 H13 N5 O4	267.097	Metabolika	1-(2-Deoxy-5-O-phosphonopentofuranosyl)-5-methyl-2,4(1H,3H)-pyrimidinedione	322.057	1107	1157	ChemSpider	Methocarbamol	C11 H15 N O5	241.095		Autoprocessed-1911
S-ribosyl-L-homocysteine	C9 H17 N O6 S	267.078	Metabolika	MHPG	184.074	10348	1154	ChemSpider	Levalbuterol	C13 H21 N O3	239.152		Autoprocessed-1908
D-Erythro-sphinganine	C18 H39 N O2	301.298	Metabolika	4-NQO	190.038	5740	1148	ChemSpider	7-(2-aminophenyl)heptanoic acid	C13 H19 N O2	221.142	Endogenous Metabolites; Natural Products/Medicines	Autoprocessed-1423
3-Dehydrosphinganine	C18 H37 N O2	299.282	Metabolika	Kynurenic acid	189.043	3712	1147	ChemSpider	4,4'-Bis(3-methyl-5-oxo-1-phenylpyrazolinylidene)	C20 H16 N4 O2	344.127		Autoprocessed-3653
Sucrose	C12 H22 O11	342.116	Metabolika	D-Glucopyranose	180.063	5589	1138	ChemSpider	(4-chlorophenyl)[4-(2-phenoxyethyl)piperazino]methanone	C19 H21 Cl N2 O2	344.129		Autoprocessed-7121
Sucrose 6F-phosphate	C12 H23 O14 P	422.083	Metabolika	sulfadimidine	278.084	5136	1130	ChemSpider	(2E)-1-(2-hydroxy-3,4,5,6-tetramethoxyphenyl)-3-phenylprop-2-en-1-one	C19 H20 O6	344.126	Endogenous Metabolites; Natural Products/Medicines	Autoprocessed-1862
Monodeglucosyl des-acyl avenacin A	C41 H66 O15	798.44	Metabolika	α-D-Glucopyranose	180.063	71358	1128	ChemSpider	4-[(3S)-7-hydroxy-8-(3-methylbut-2-en-1-yl)-3,4-dihydro-2H-1-benzopyran-3-yl]benzene-1,3-diol	C20 H22 O4	326.152	Endogenous Metabolites; Natural Products/Medicines	Autoprocessed-2267
Anthraniloyl-O-glucopyranose	C13 H17 N O7	299.101	Metabolika	Flunarizine	404.206	819216	1126	ChemSpider	1,3-diazaspiro[4.5]decane-2,4-dione	C8 H12 N2 O2	168.09		Autoprocessed-1566
N-Methylanthranilate	C8 H9 N O2	151.063	Metabolika	Fenoterol	303.147	3226	1125	ChemSpider	N1-tetrahydrofuran-2-ylmethyl-2-cyanoacetamide	C8 H12 N2 O2	168.09		Autoprocessed-1517
N-Methylanthraniloyl-β-D-glucopyranose	C14 H19 N O7	313.116	Metabolika	Mexiletine	179.131	4034	1120	ChemSpider	NP-006255	C17 H26 O4	294.183	Endogenous Metabolites; Natural Products/Medicines	Autoprocessed-7728
D-Threo-isocitrate	C6 H8 O7	192.027	Metabolika	Salmeterol	415.272	4968	1097	ChemSpider	1,4a-dimethyl-9-oxo-7-(propan-2-yl)-1,2,3,4,4a,9,10,10a-octahydrophenanthrene-1-carboxylic acid	C20 H26 O3	314.188	Endogenous Metabolites; Natural Products/Medicines	Autoprocessed-2939
4-Coumarate	C9 H8 O3	164.047	Metabolika	Gemfibrozil	250.157	3345	1071	ChemSpider	9-hydroxy-7-(2-hydroxypropan-2-yl)-1,4a-dimethyl-1,2,3,4,4a,9,10,10a-octahydrophenanthrene-1-carboxylic acid	C20 H28 O4	332.199	Endogenous Metabolites; Natural Products/Medicines	Autoprocessed-6615
3-(4-Hydroxyphenyl)lactate	C9 H10 O4	182.058	Metabolika	Misonidazole	201.075	24317	1069	ChemSpider	NP-002113	C20 H28 O4	332.199	Endogenous Metabolites; Natural Products/Medicines	Autoprocessed-7825
5-Amino-1-(5-phospho-β-D-ribosyl)imidazole	C8 H14 N3 O7 P	295.057	Metabolika	Valsartan	435.227	54833	1068	ChemSpider	3-[(E)-2-[(1R,4aS,5R,6R,8aR)-6-hydroxy-5-(hydroxymethyl)-5,8a-dimethyl-2-methylidene-decahydronaphthalen-1-yl]ethenyl]-2,5-dihydrofuran-2-one	C20 H28 O4	332.199	Endogenous Metabolites; Natural Products/Medicines	Autoprocessed-6612
2-(Formamido)-N1-(5-phospho-β-D-ribosyl)acetamidine	C8 H16 N3 O8 P	313.067	Metabolika	Apigenin	270.053	4444100	1066	ChemSpider	NP-016212	C19 H20 O6	344.126	Endogenous Metabolites; Natural Products/Medicines	Autoprocessed-7883
N1-(5-Phospho-β-D-ribosyl)glycinamide	C7 H15 N2 O8 P	286.057	Metabolika	hexobarbital	236.116	3482	1061	ChemSpider	TMK	C15 H30 N4 O5 S	378.194	Endogenous Metabolites	Autoprocessed-8263
Citrate	C6 H8 O7	192.027	Metabolika	Perphenazine	403.149	4586	1057	ChemSpider	(±)10(11)-EpDPA	C22 H32 O3	344.235	Endogenous Metabolites	Autoprocessed-8468
cis-,cis-2-Hydroxy-6-oxohepta-2,4-dienoate	C7 H8 O4	156.042	Metabolika	GSH	307.084	111188	1053	ChemSpider	Lithocholic Acid	C24 H40 O3	376.298	Endogenous Metabolites	Autoprocessed-8555
Versiconal	C18 H14 O8	358.069	Metabolika	Benzophenone	182.073	2991	1043	ChemSpider	5-hydroxy-2,2,6,6-tetramethyl-4-{2-methyl-1-[2,4,6-trihydroxy-3-(2-methylpropanoyl)phenyl]propyl}cyclohex-4-ene-1,3-dione	C24 H32 O7	432.215	Endogenous Metabolites; Natural Products/Medicines	Autoprocessed-1789
5'-Oxoaverantin	C20 H18 O8	386.1	Metabolika	tranexamic acid	157.11	10482000	1037	ChemSpider	NP-018817	C15 H24 O4	268.167	Endogenous Metabolites; Natural Products/Medicines	Autoprocessed-7843
(1'S,5'S)-Hydroxyaverantin	C20 H20 O8	388.116	Metabolika	alpha-Naphthoflavone	272.084	11297	1036	ChemSpider	NP-011878	C15 H26 O5	286.178	Endogenous Metabolites; Natural Products/Medicines	Autoprocessed-8225
Dihydrodemethylsterigmatocystin	C17 H12 O6	312.063	Metabolika	Trazodone	371.151	5332	1034	ChemSpider	N1-[4-(2-nitrovinyl)phenyl]acetamide	C10 H10 N2 O3	206.069		Autoprocessed-4332
Norsolorinate	C20 H18 O7	370.105	Metabolika	Probucol	516.31	4743	1030	ChemSpider	NP-013736	C10 H16 N2 O2	196.121	Endogenous Metabolites; Natural Products/Medicines	Autoprocessed-5653
Versiconol	C18 H16 O8	360.085	Metabolika	Hippuric acid	179.058	451	1026	ChemSpider	3-(propan-2-yl)-octahydropyrrolo[1,2-a]pyrazine-1,4-dione	C10 H16 N2 O2	196.121	Endogenous Metabolites; Natural Products/Medicines	Autoprocessed-6649
Sterigmatocystin	C18 H12 O6	324.063	Metabolika	Chelerythrine	348.124	2602	1022	ChemSpider	NP-005397	C18 H30 O6	342.204	Endogenous Metabolites; Natural Products/Medicines	Autoprocessed-6343
Dihydrosterigmatocystin	C18 H14 O6	326.079	Metabolika	Phloretin	274.084	4624	1019	ChemSpider	WLK	C23 H35 N5 O4	445.269	Endogenous Metabolites	Autoprocessed-8280
Aflatoxin B1	C17 H12 O6	312.063	Metabolika	Propafenone	341.199	4763	1016	ChemSpider	NP-003223	C19 H22 O4	314.152	Endogenous Metabolites; Natural Products/Medicines	Autoprocessed-8164
Versicolorone	C20 H18 O8	386.1	Metabolika	primidone	218.106	4740	1014	ChemSpider	(1E)-1,7-bis(4-hydroxyphenyl)hept-1-en-3-one	C19 H20 O3	296.141	Endogenous Metabolites; Natural Products/Medicines	Autoprocessed-1758
(1'S,5'R)-Hydroxyaverantin	C20 H20 O8	388.116	Metabolika	thioacetazone	236.073	7843221	1012	ChemSpider	NP-005982	C22 H34 O4	362.246	Endogenous Metabolites; Natural Products/Medicines	Autoprocessed-5704
(1'S,5'S)-Averufin	C20 H16 O7	368.09	Metabolika	MDMA	193.11	1556	1009	ChemSpider	4,7-dimethylpyrazolo[5,1-c][1,2,4]triazine-3-carbonitrile	C8 H7 N5	173.07		Autoprocessed-3240
Ethiin	C5 H11 N O3 S	165.046	Metabolika	IPMP	150.104	21105998	1002	ChemSpider	2-{[(1-methyl-1H-pyrazol-5-yl)amino]methylene}malononitrile	C8 H7 N5	173.07		Autoprocessed-2061
γ-L-Glutamyl-(S)-2-carboxypropyl-L-cysteine	C12 H20 N2 O7 S	336.099	Metabolika	porphobilinogen	226.095	995	999	ChemSpider	N-cyclohexyl-2-(3-methyl-5-isoxazolyl)benzamide	C17 H20 N2 O2	284.152		Autoprocessed-6744
γ-L-Glutamyl-(S)-allyl-L-cysteinyl-glycine	C13 H21 N3 O6 S	347.115	Metabolika	H-γ-Glu-Cys-OH	250.062	819	996	ChemSpider	(2E)-N-(4-acetamidobutyl)-3-(4-hydroxy-3-methoxyphenyl)prop-2-enamide	C16 H22 N2 O4	306.158	Endogenous Metabolites; Natural Products/Medicines	Autoprocessed-1772
γ-L-Glutamyl-(S)-trans-1-propenyl-L-cysteine	C11 H18 N2 O5 S	290.094	Metabolika	Methohexital	262.132	8683	995	ChemSpider	NP-009815	C15 H20 O4	264.136	Endogenous Metabolites; Natural Products/Medicines	Autoprocessed-6352
S-trans-1-Propenyl-L-cysteine	C6 H11 N O2 S	161.051	Metabolika	Vanillin	152.047	13860434	981	ChemSpider	tetranor-PGDM	C16 H24 O7	328.152	Endogenous Metabolites	Autoprocessed-8416
S-Allyl-L-cysteine	C6 H11 N O2 S	161.051	Metabolika	Androstanolone	290.225	10189	971	ChemSpider	N-(2,4-dichlorophenyl)-N'-[2-(1H-imidazol-1-yl)-1-phenylethyl]thiourea	C18 H16 Cl2 N4 S	390.047		Autoprocessed-2423
γ-L-Glutamyl-(S)-2-carboxypropyl-L-cysteinyl-glycine	C14 H23 N3 O8 S	393.121	Metabolika	8-hydroxy-deoxyguanosine	283.092	66049	961	ChemSpider	NP-011228	C34 H59 N O14	705.394	Endogenous Metabolites; Natural Products/Medicines	Autoprocessed-8214
γ-L-Glutamyl-(S)-allyl-L-cysteine	C11 H18 N2 O5 S	290.094	Metabolika	Pefloxacin	333.149	46291	950	ChemSpider	13,14-dihydro Prostaglandin E1	C20 H36 O5	356.256	Endogenous Metabolites	Autoprocessed-8435
β-D-Fructofuranose	C6 H12 O6	180.063	Metabolika	Emetine	480.299	9802	948	ChemSpider	(±)13-HODE	C18 H32 O3	296.235	Endogenous Metabolites	Autoprocessed-8485
Pelargonidin-3-O-(6"-O-malonyl-β-D-glucoside)	C24 H23 O13	519.114	Metabolika	Leflunomide	270.062	3762	941	ChemSpider	(±)9(10)-EpOME	C18 H32 O3	296.235	Endogenous Metabolites	Autoprocessed-8478
Keto-phenylpyruvate	C9 H8 O3	164.047	Metabolika	D-Sucrose	342.116	5768	934	ChemSpider	6-cyclohex-3-enyl-5-nitropiperidin-2-one	C11 H16 N2 O3	224.116		Autoprocessed-5890
L-Quinate	C7 H12 O6	192.063	Metabolika	Farnesyl pyrophosphate	382.131	393270	923	ChemSpider	(8,9-dimethoxy-10b-methyl-1-phenyl-1,5,6,10b-tetrahydro[1,2,4]triazolo[3,4-a]isoquinolin-3-yl)(phenyl)methanone	C26 H25 N3 O3	427.19		Autoprocessed-4022
(S)-4-Hydroxymandelate	C8 H8 O4	168.042	Metabolika	Lipoamide	205.06	840	916	ChemSpider	NP-003800	C10 H15 N O3	197.105	Endogenous Metabolites; Natural Products/Medicines	Autoprocessed-6124
(R)-Mandelate	C8 H8 O3	152.047	Metabolika	Avapro	428.232	3618	913	ChemSpider	N-benzyl-N'-methyl-N-(pyridin-3-ylmethyl)thiourea	C15 H17 N3 S	271.114		Autoprocessed-4557
2-(4-Hydroxyphenyl)-2-oxoacetate	C8 H6 O4	166.027	Metabolika	carnosine	226.107	9001	905	ChemSpider	Stearoyl Ethanolamide	C20 H41 N O2	327.314	Endogenous Metabolites	Autoprocessed-8454
(2Z,4Z)-2-Hydroxy-5-carboxymuconate-6-semialdehyde	C7 H6 O6	186.016	Metabolika	Tinidazole	247.063	5279	890	ChemSpider	Chenodeoxycholic Acid	C24 H40 O4	392.293	Endogenous Metabolites	Autoprocessed-8506
(R)-4-Hydroxymandelate	C8 H8 O4	168.042	Metabolika	Ninhydrin	178.027	9819	885	ChemSpider	6-methoxy-2-[(5-methyl-2-furyl)methylidene]-1,2,3,4-tetrahydronaphthalen-1-one	C17 H16 O3	268.11		Autoprocessed-5490
(R)-4-Hydroxymandelate	C8 H8 O4	168.042	Metabolika	Cortisone Acetate	402.204	5543	884	ChemSpider	2-methyl-3-(2-thienyl)-3,3a,4,5-tetrahydro-2H-benzo[g]indazole	C16 H16 N2 S	268.103		Autoprocessed-935
(R)-Mandelate	C8 H8 O3	152.047	Metabolika	Cetirizine	388.155	2577	883	ChemSpider	Heptadecanoic Acid	C17 H34 O2	270.256	Endogenous Metabolites	Autoprocessed-8443
N-Isopropylammelide	C6 H10 N4 O2	170.08	Metabolika	imiquimod	240.137	51809	879	ChemSpider	Methyl Palmitate	C17 H34 O2	270.256	Excipients/Additives/Colorants	Autoprocessed-1912
Atrazine	C8 H14 Cl N5	215.094	Metabolika	phenformin	205.133	7953	873	ChemSpider	2-[(5-isopropyl-3,8-dimethylazulen-1-yl)methylidene]hydrazine-1-carbothioamide	C17 H21 N3 S	299.146		Autoprocessed-1998
3-Devinyl-3-(1-hydroxyethyl)-chlorophyllide a	C35 H36 Mg N4 O6	632.249	Metabolika	Aminohippuric acid	194.069	2063	871	ChemSpider	NP-016455	C11 H18 N2 O4	242.127	Endogenous Metabolites; Natural Products/Medicines	Autoprocessed-5725
Coproporphyrinogen III	C36 H44 N4 O8	660.316	Metabolika	(±)-selegiline	187.136	5007	869	ChemSpider	NP-022512	C13 H19 N O	205.147	Endogenous Metabolites; Natural Products/Medicines	Autoprocessed-5687
Protoporphyrin IX	C34 H34 N4 O4	562.258	Metabolika	Perylene	252.094	8788	863	ChemSpider	NP-020403	C17 H20 O3	272.141	Endogenous Metabolites; Natural Products/Medicines	Autoprocessed-7821
3-Deacetyl-3-(1-hydroxyethyl)-bacteriochlorophyllide a	C35 H38 Mg N4 O6	634.264	Metabolika	Doxazosin	451.186	3045	860	ChemSpider	methyl 2-[(2-acetyl-3-oxo-1-butenyl)amino]acetate	C9 H13 N O4	199.084		Autoprocessed-4859
Protoporphyrinogen IX	C34 H40 N4 O4	568.305	Metabolika	Enoxacin	320.128	3116	851	ChemSpider	2-(acetylamino)-4-(methylthio)butanoic acid	C7 H13 N O3 S	191.062		Autoprocessed-5545
Bacteriochlorophyllide a	C35 H36 Mg N4 O6	632.249	Metabolika	Anastrozole	293.164	2102	848	ChemSpider	2-[2-(1H-pyrazol-5-ylmethylidene)hydrazono]-1,3-thiazolan-4-one	C7 H7 N5 O S	209.037		Autoprocessed-3547
DIBOA-β-D-glucoside	C14 H17 N O9	343.09	Metabolika	Vorinostat	264.147	5120	846	ChemSpider	1-(2,6-difluorobenzyl)piperidine hydrochloride	C12 H15 F2 N	211.117		Autoprocessed-3613
DIBOA	C8 H7 N O4	181.038	Metabolika	1-[o-(Allyloxy)phenoxy]-3-(isopropylamino)-2-propanol	265.168	4470	845	ChemSpider	Prostaglandin A3	C20 H28 O4	332.199	Endogenous Metabolites	Autoprocessed-8465
HBOA	C8 H7 N O3	165.043	Metabolika	L-(−)-Phenylalanine	165.079	5910	838	ChemSpider	DNK	C14 H25 N5 O7	375.175	Endogenous Metabolites	Autoprocessed-8259
DIMBOA-β-D-glucoside	C15 H19 N O10	373.101	Metabolika	7-Ethoxycoumarin	190.063	32841	831	ChemSpider	JWH 018 N-pentanoic acid-d4	C24 H17 [2]H4 N O3	375.177	Drugs of Abuse/Illegal Drugs	Autoprocessed-7615
TRIBOA-β-D-glucoside	C14 H17 N O10	359.085	Metabolika	Veronal	184.085	2206	823	ChemSpider	3-[(3,5-dimethyl-1H-pyrazol-4-yl)thio]-4-methyl-5-(trifluoromethyl)-4H-1,2,4-triazole	C9 H10 F3 N5 S	277.061		Autoprocessed-878
Leucodopachrome	C9 H9 N O4	195.053	Metabolika	Nisoldipine	388.163	4343	820	ChemSpider	SNK	C13 H25 N5 O6	347.18	Endogenous Metabolites	Autoprocessed-8246
L-Dopa	C9 H11 N O4	197.069	Metabolika	acebutolol	336.205	1901	819	ChemSpider	NP-020014	C15 H26 O3	254.188	Endogenous Metabolites; Natural Products/Medicines	Autoprocessed-7811
Betalamate	C9 H9 N O5	211.048	Metabolika	Clorgiline	271.053	4227	817	ChemSpider	1,3-diphenyl-1H-pyrazole-4-carbaldehyde oxime	C16 H13 N3 O	263.106		Autoprocessed-1083
3-Methoxytyramine	C9 H13 N O2	167.095	Metabolika	Diphenylamine	169.089	11003	812	ChemSpider	5-phenyl-1-(2-pyridylmethyl)-1,4-dihydropyrimidin-4-one	C16 H13 N3 O	263.106		Autoprocessed-408
4,5-seco-Dopa	C9 H11 N O6	229.059	Metabolika	Vanillyl mandelic acid	198.053	1207	805	ChemSpider	11-oxo-5,7,8,9,10,11-hexahydrobenzimidazo[1,2-b]isoquinoline-6-carbonitrile	C16 H13 N3 O	263.106		Autoprocessed-568
Dopamine	C8 H11 N O2	153.079	Metabolika	ARECOLINE	155.095	13872064	798	ChemSpider	N1-[2-(2-pyridyl)ethyl]-2-aminobenzamide	C14 H15 N3 O	241.122		Autoprocessed-1350
Dopamine quinone	C8 H9 N O2	151.063	Metabolika	Amodiaquine	355.145	2080	798	ChemSpider	N-phenyl-N'-quinolin-6-ylurea	C16 H13 N3 O	263.106		Autoprocessed-5854
Miraxanthin V	C17 H18 N2 O6	346.116	Metabolika	biotin	244.088	149962	792	ChemSpider	N1-(2-piperidinophenyl)-3,4,5-trimethoxybenzamide	C21 H26 N2 O4	370.189		Autoprocessed-5343
Dopaquinone	C9 H9 N O4	195.053	Metabolika	Isradipine	371.148	3652	790	ChemSpider	2-cyano-3-(3,4-dimethoxyphenyl)acrylic acid	C12 H11 N O4	233.069		Autoprocessed-2118
2-Descarboxy-cyclo-dopa	C8 H11 N O2	153.079	Metabolika	Aminopterin	440.156	2069	783	ChemSpider	Tributyl citrate	C18 H32 O7	360.215	Extractables/Leachables; Personal Care Products/Cosmetics; Textile Chemicals/Auxiliary/Dyes; Industrial Chemicals	Autoprocessed-3038
Cyclo-dopa 5-O-glucoside	C15 H19 N O9	357.106	Metabolika	Flurazepam	387.151	3276	774	ChemSpider	1-morpholino-3-(4-nitrophenoxy)propan-2-ol	C13 H18 N2 O5	282.122		Autoprocessed-401
Portulacaxanthin II	C18 H18 N2 O7	374.111	Metabolika	Dipropylcyclopentylxanthine	304.19	1289	773	ChemSpider	N1-[4-(3-pyrazin-2-yl-4,5-dihydro-1H-1,2,4-triazol-5-yl)phenyl]acetamide	C14 H14 N6 O	282.123		Autoprocessed-1178
Betaxanthin	C18 H20 N2 O6	360.132	Metabolika	tolazoline	160.1	5303	765	ChemSpider	5-[5-hydroxy-3-(hydroxymethyl)pentyl]-8a-(hydroxymethyl)-5,6-dimethyl-3,4,4a,5,6,7,8,8a-octahydronaphthalene-1-carboxylic acid	C20 H34 O5	354.241	Endogenous Metabolites; Natural Products/Medicines	Autoprocessed-1808
L-Dehydro-ascorbate	C6 H6 O6	174.016	Metabolika	Adenosine	267.097	54923	763	ChemSpider	19(R)-hydroxy Prostaglandin F1?	C20 H36 O6	372.251	Endogenous Metabolites	Autoprocessed-8533
1-O-(4-Coumaroyl)-β-D-glucose	C15 H18 O8	326.1	Metabolika	sulfalene	280.063	8695	761	ChemSpider	6-(4-methoxybenzyl)-3-methyl-5,6,7,8-tetrahydroquinoline	C18 H21 N O	267.162		Autoprocessed-3659
1-O-Feruloyl-β-D-glucose	C16 H20 O9	356.111	Metabolika	Ziprasidone	412.112	54841	760	ChemSpider	NP-013854	C21 H28 O6	376.189	Endogenous Metabolites; Natural Products/Medicines	Autoprocessed-7913
(2S)-2-Isopropylmalate	C7 H12 O5	176.068	Metabolika	Protocatechuic acid	154.027	71	757	ChemSpider	4-oxo-4-[(pyridin-4-ylmethyl)amino]but-2-enoic acid	C10 H10 N2 O3	206.069		Autoprocessed-844
(2R,3S)-3-Isopropylmalate	C7 H12 O5	176.068	Metabolika	Niflumic acid	282.062	4333	756	ChemSpider	Ritodrine	C17 H21 N O3	287.152		Autoprocessed-1929
(2S)-2-Isopropyl-3-oxosuccinate	C7 H10 O5	174.053	Metabolika	Alprenolol	249.173	2035	754	ChemSpider	NP-004844	C15 H20 O6	296.126	Endogenous Metabolites; Natural Products/Medicines	Autoprocessed-8089
2-Isopropylmaleate	C7 H10 O4	158.058	Metabolika	Hydroxyzine	374.176	3531	753	ChemSpider	1-(4-hydroxyphenyl)propane-1,2-diol	C9 H12 O3	168.079	Endogenous Metabolites; Natural Products/Medicines	Autoprocessed-2405
γ-L-Glutamyl-butirosin B	C26 H48 N6 O15	684.318	Metabolika	Cidofovir anhydrous	279.062	409759	753	ChemSpider	4-amino-2-(dibenzylamino)-5-pyrimidinecarbonitrile	C19 H17 N5	315.148		Autoprocessed-6752
Ribostamycin	C17 H34 N4 O10	454.227	Metabolika	sulfadimethoxine	310.074	5132	750	ChemSpider	N2-(2-{[(cyclopropylmethyl)amino]carbonyl}phenyl)thiophene-2-carboxamide	C16 H16 N2 O2 S	300.093		Autoprocessed-507
S-Hydroxymethylglutathione	C11 H19 N3 O7 S	337.094	Metabolika	Iproniazid	179.106	3617	749	ChemSpider	NP-019722	C8 H13 N O4	187.084	Endogenous Metabolites; Natural Products/Medicines	Autoprocessed-5666
S-Formylglutathione	C11 H17 N3 O7 S	335.079	Metabolika	Bis(2-ethylhexyl) phthalate	390.277	21106505	748	ChemSpider	NP-002089	C15 H22 O3	250.157	Endogenous Metabolites; Natural Products/Medicines	Autoprocessed-8083
3-Dehydro-6-hydroxyteasterone	C28 H48 O4	448.355	Metabolika	Patulin	154.027	4534	744	ChemSpider	methyl 1-methyl-1,2,5,6-tetrahydropyridine-3-carboxylate hydrobromide	C8 H13 N O2	155.095		Autoprocessed-4839
6-Deoxocastasterone	C28 H50 O4	450.371	Metabolika	N.pi.-Methyl-L-histidine	169.085	58494	744	ChemSpider	methyl 18-hydroxy-3,13-diazapentacyclo[11.8.0.0Â?,Âaâ°.0â´,âa.0Âaâµ,Â?â°]henicosa-2(10),4,6,8-tetraene-19-carboxylate	C21 H26 N2 O3	354.194	Endogenous Metabolites; Natural Products/Medicines	Autoprocessed-1871
6-Deoxoteasterone	C28 H50 O3	434.376	Metabolika	DEHYDROASCORBIC ACID	174.016	812	738	ChemSpider	3-[6-(tert-butyl)-1,1-dimethyl-2,3-dihydro-1H-inden-4-yl]-5-(trifluoromethyl)-4,5-dihydro-1H-pyrazol-5-ol	C19 H25 F3 N2 O	354.192		Autoprocessed-7098
7-Oxateasterone	C28 H48 O5	464.35	Metabolika	Fluticasone propionate	500.184	392059	738	ChemSpider	Vincamine	C21 H26 N2 O3	354.194	Endogenous Metabolites; Natural Products/Medicines	Autoprocessed-4070
(22α)-Hydroxy-campesterol	C28 H48 O2	416.365	Metabolika	TBHQ	166.099	15235	734	ChemSpider	EPK	C16 H28 N4 O6	372.201	Endogenous Metabolites	Autoprocessed-8239
Typhasterol	C28 H48 O4	448.355	Metabolika	Pregnane-3,3-diol	320.272	2297701	730	ChemSpider	1H-indene-3-carboxamide	C10 H9 N O	159.068		Autoprocessed-3986
7-Oxatyphasterol	C28 H48 O5	464.35	Metabolika	Formoterol	344.174	3292	721	ChemSpider	N1-(2-amino-2-oxoethyl)-2-(isopropylthio)acetamide	C7 H14 N2 O2 S	190.078		Autoprocessed-1989
6-Hydroxytyphasterol	C28 H50 O4	450.371	Metabolika	Oleic acid	282.256	393217	720	ChemSpider	ethyl 2-{4-[(2-cyanoethyl)(methyl)amino]benzylidene}hydrazine-1-carboxylate	C14 H18 N4 O2	274.143		Autoprocessed-535
Teasterone	C28 H48 O4	448.355	Metabolika	nialamide	298.143	4317	720	ChemSpider	methyl 2,5-dimethyl-1H-pyrrole-3-carboxylate	C8 H11 N O2	153.079		Autoprocessed-4956
6α-Hydroxy-castasterone	C28 H50 O5	466.366	Metabolika	Guanine	151.049	744	719	ChemSpider	2-Hydroxy-2-methyl-3-buten-1-yl beta-D-glucopyranoside	C11 H20 O7	264.121	Endogenous Metabolites	Autoprocessed-7364
Brassinolide	C28 H48 O6	480.345	Metabolika	L-Tryptophan	204.09	6066	719	ChemSpider	LLK	C18 H36 N4 O4	372.274	Endogenous Metabolites	Autoprocessed-8289
6-Deoxotyphasterol	C28 H50 O3	434.376	Metabolika	Cromakalim	286.132	391644	719	ChemSpider	ILK	C18 H36 N4 O4	372.274	Endogenous Metabolites	Autoprocessed-8291
6-Hydroxyteasterone	C28 H50 O4	450.371	Metabolika	Dipicolinic acid	167.022	9940	718	ChemSpider	NP-016495	C13 H20 O6	272.126	Endogenous Metabolites; Natural Products/Medicines	Autoprocessed-5655
6-Oxocampestanol	C28 H48 O2	416.365	Metabolika	orciprenaline	211.121	3944	716	ChemSpider	1,2-dihydroxyheptadec-16-yn-4-yl acetate	C19 H34 O4	326.246	Endogenous Metabolites; Natural Products/Medicines	Autoprocessed-2941
Castasterone	C28 H48 O5	464.35	Metabolika	Medroxyprogesterone 17-acetate	386.246	6043	715	ChemSpider	NP-007866	C11 H14 O5	226.084	Endogenous Metabolites; Natural Products/Medicines	Autoprocessed-6446
3-Dehydroteasterone	C28 H46 O4	446.34	Metabolika	prochlorperazine	373.138	4748	715	ChemSpider	NP-013674	C10 H12 O4	196.074	Endogenous Metabolites; Natural Products/Medicines	Autoprocessed-7727
(22S,24R)-22-Hydroxy-5α-ergostan-3-one	C28 H48 O2	416.365	Metabolika	3,7,15-Trihydroxy-12,13-epoxytrichothec-9-en-8-one	296.126	380420	714	ChemSpider	(6E)-7-(2H-1,3-benzodioxol-5-yl)-1-(piperidin-1-yl)hept-6-en-1-one	C19 H25 N O3	315.183	Endogenous Metabolites; Natural Products/Medicines	Autoprocessed-2407
Candicinolide	C53 H75 N O12	917.529	Metabolika	DIHYDROFARNESOL	224.214	4444050	707	ChemSpider
4-Amino-4-deoxychorismate	C10 H11 N O5	225.064	Metabolika	5-Methoxytryptamine	190.111	1767	704	ChemSpider
(1E,2Z)-3-Hydroxy-5,9,17-trioxo-4,5:9,10-disecoandrosta-1 (10),2-dien-4-oate	C19 H24 O6	348.157	Metabolika	Moclobemide	268.098	4087	698	ChemSpider
Androst-4-ene-3,17-dione	C19 H26 O2	286.193	Metabolika	Erlotinib	393.169	154044	697	ChemSpider
(25S)-26-Hydroxycholest-4-en-3-one	C27 H44 O2	400.334	Metabolika	meta-Chlorophenylpiperazine	196.077	1314	690	ChemSpider
Cholest-5-en-3-one	C27 H44 O	384.339	Metabolika	Guanosine	283.092	6544	687	ChemSpider
(25S)-3-Oxocholest-4-en-26-oate	C27 H42 O3	414.313	Metabolika	Carbofuran	221.105	2468	687	ChemSpider
(25S)-26-Oxocholest-4-en-3-one	C27 H42 O2	398.318	Metabolika	1-Methyl-N-(9-methyl-9-azabicyclo[3.3.1]non-3-yl)-1H-indazole-3-carboxamide	312.195	3390	682	ChemSpider
Androsta-1,4-diene-3,17-dione	C19 H24 O2	284.178	Metabolika	(±)-Naringenin	272.068	907	682	ChemSpider
9α-Hydroxyandrosta-1,4-diene-3,17-dione	C19 H24 O3	300.173	Metabolika	(3-Amino-3-carboxypropyl){[5-(6-amino-9H-purin-9-yl)-3,4-dihydroxytetrahydro-2-furanyl]methyl}methylsulfonium	399.145	1049	681	ChemSpider
Cholest-4-en-3-one	C27 H44 O	384.339	Metabolika	(±)-Mandelic Acid	152.047	1253	678	ChemSpider
3-[(3aS,4S,5R,7aS)-5-Hydroxy-7a-methyl-1-oxo-octahydro-1H-indene-4-carboxylate	C11 H16 O4	212.105	Metabolika	Pyrophosphoric Acid	177.943	996	671	ChemSpider
3-Hydroxy-9,10-secoandrosta-1,3,5(10)-triene-9,17-dione	C19 H24 O3	300.173	Metabolika	Phenprocoumon	280.11	10441592	670	ChemSpider
3-[(3aS,4S,7aS)-7a-Methyl-1,5-dioxo-octahydro-1H-inden-4-yl]propanoate	C13 H18 O4	238.121	Metabolika	L-(−)-Tyrosine	181.074	5833	669	ChemSpider
(25R)-26-Hydroxycholest-4-en-3-one	C27 H44 O2	400.334	Metabolika	Bisoprolol	325.225	2312	668	ChemSpider
(25R)-3-Oxocholest-4-en-26-oate	C27 H42 O3	414.313	Metabolika	(2E,6E)-Farnesol	222.198	392816	665	ChemSpider
(25R)-26-Oxocholest-4-en-3-one	C27 H42 O2	398.318	Metabolika	amobarbital	226.132	2079	661	ChemSpider
N-Methylethanolamine phosphate	C3 H10 N O4 P	155.035	Metabolika	Levobetaxolol	307.215	2279	659	ChemSpider
N-Dimethylethanolamine phosphate	C4 H12 N O4 P	169.05	Metabolika	5,6-Dihydroretinoic acid	302.225	10607936	655	ChemSpider
7,8-Dihydropteroate	C14 H14 N6 O3	314.113	Metabolika	NNK	207.101	43038	652	ChemSpider
Keto-phenylpyruvate	C9 H8 O3	164.047	Metabolika	n-Propyl GalIate	212.068	4778	651	ChemSpider
(1R,6R)-6-Hydroxy-2-succinylcyclohexa-2,4-diene-1-carboxylate	C11 H12 O6	240.063	Metabolika	DEET	191.131	4133	650	ChemSpider
2-Succinyl-5-enolpyruvoyl-6-hydroxy-3-cyclohexene-1-carboxylate	C14 H16 O9	328.079	Metabolika	Vidarabine	267.097	20400	648	ChemSpider
N-Acetyl-D-mannosamine 6-phosphate	C8 H16 N O9 P	301.056	Metabolika	Sulfadoxine	310.074	16218	640	ChemSpider
N-Acetyl-α-D-mannosamine	C8 H15 N O6	221.09	Metabolika	Xanthene	182.073	6840	638	ChemSpider
N-Acetyl-D-mannosamine	C8 H15 N O6	221.09	Metabolika	Elaidic Acid	282.256	553123	635	ChemSpider
D-Mannopyranose	C6 H12 O6	180.063	Metabolika	Benomyl	290.138	26771	632	ChemSpider
D-Mannopyranose 6-phosphate	C6 H13 O9 P	260.03	Metabolika	2-Amino-1-methyl-6-phenylimidazo(4,5-b)pyridine	224.106	1476	632	ChemSpider
N-Acetyl-β-neuraminate	C11 H19 N O9	309.106	Metabolika	Linalool	154.136	13849981	627	ChemSpider
3-Deoxy-D-glycero-D-galacto-non-2-ulopyranosonate	C9 H16 O9	268.079	Metabolika	Esmolol	295.178	53916	623	ChemSpider
4-O-Acetyl-N-acetylmannosamine	C10 H17 N O7	263.101	Metabolika	2,3-Dihydroxybenzoic acid	154.027	18	621	ChemSpider
(R)-Pantothenate	C9 H17 N O5	219.111	Metabolika	Epiguanine	165.065	10883	620	ChemSpider
(R)-4'-Phosphopantothenate	C9 H18 N O8 P	299.077	Metabolika	Dibutyl phthalate	278.152	13837319	620	ChemSpider
cis-Aconitate	C6 H6 O6	174.016	Metabolika	DL-Normetanephrine	183.09	1200	617	ChemSpider
5-Dehydro-4-deoxy-D-glucarate	C6 H8 O7	192.027	Metabolika	dibutylnitrosamine	158.142	12954	613	ChemSpider
myo-Inositol	C6 H12 O6	180.063	Metabolika	Ethinylestradiol	296.178	5770	613	ChemSpider
1D-myo-Inositol 4-monophosphate	C6 H13 O9 P	260.03	Metabolika	Telmisartan	514.237	59391	613	ChemSpider
All-trans-hexaprenyl diphosphate	C30 H52 O7 P2	586.319	Metabolika	Baicalein	270.053	4444924	612	ChemSpider
Cyclic dehypoxanthine futalosine	C14 H14 O7	294.074	Metabolika	Androstenedione	286.193	5898	608	ChemSpider
Abieta-7,13-dien-18-ol	C20 H32 O	288.245	Metabolika	Vanillic acid	168.042	8155	605	ChemSpider
Dehydroabietadienal	C20 H28 O	284.214	Metabolika	(3α)-3-Hydroxycholan-24-oic acid	376.298	9914991	605	ChemSpider
Levopimaric acid	C20 H30 O2	302.225	Metabolika	all-trans-retinal	284.214	553582	603	ChemSpider
Dehydroabietate	C20 H28 O2	300.209	Metabolika	H-Met(O)-OH	165.046	139840	598	ChemSpider
Abieta-7,13-diene-18-oate	C20 H30 O2	302.225	Metabolika	(±)-Metanephrine	197.105	19844	596	ChemSpider
Palustradiene-diol	C20 H32 O2	304.24	Metabolika	Butyl 2-cyanoacrylate	153.079	21607	594	ChemSpider
Neoabietadiene-diol	C20 H32 O2	304.24	Metabolika	4-Aminobiphenyl	169.089	6835	594	ChemSpider
Abieta-7,13-dien-18,18-diol	C20 H32 O2	304.24	Metabolika	Floxuridine	246.065	5586	592	ChemSpider
(+)-Copalyl diphosphate	C20 H36 O7 P2	450.194	Metabolika	neuraminic acid	267.095	447972	591	ChemSpider
Palustradienol	C20 H32 O	288.245	Metabolika	Cilostazol	369.216	2652	589	ChemSpider
Isopimaric acid	C20 H30 O2	302.225	Metabolika	Astemizole	458.248	2160	588	ChemSpider
Isopimaradienol	C20 H32 O	288.245	Metabolika	Terazosin	387.191	5208	584	ChemSpider
Neoabietadienol	C20 H32 O	288.245	Metabolika	4-Nitrobenzaldehyde	151.027	526	582	ChemSpider
Levopimaradienol	C20 H32 O	288.245	Metabolika	4,4′-Propylenebis(2,6-piperazinedione)	268.117	28423	578	ChemSpider
Isopimaradiene-diol	C20 H32 O2	304.24	Metabolika	N-Acetyl-α-neuraminic acid	309.106	392681	578	ChemSpider
Neoabietic acid	C20 H30 O2	302.225	Metabolika	4-Nitroanisole	153.043	21106148	577	ChemSpider
Dehydroabietadiene-diol	C20 H30 O2	302.225	Metabolika	Thiram	239.988	5256	573	ChemSpider
Palustric acid	C20 H30 O2	302.225	Metabolika	Oleanolic acid	456.36	10062	572	ChemSpider
Levopiramadiene-diol	C20 H32 O2	304.24	Metabolika	Retinyl acetate	328.24	553599	569	ChemSpider
Ergosta-5,7,22,24(28)-tetraen-3-β-ol	C28 H42 O	394.324	Metabolika	Oxolinic acid	261.064	4467	569	ChemSpider
an Oxidized flavodoxin	C17 H21 N4 O9 P	456.105	Metabolika	nitrilotriacetic acid	191.043	8428	568	ChemSpider
Lysergate	C16 H16 N2 O2	268.121	Metabolika	4,5-Dihydroxy-3,4,5-trimethyl-4,5,8,10,12,13,13a,13b-octahydro-2H-[1,6]dioxacycloundecino[2,3,4-gh]pyrrolizine-2,6(3H)-dione	325.153	4097	563	ChemSpider
Paspalate	C16 H16 N2 O2	268.121	Metabolika	2-((2E)-3,7-Dimethyl-2,6-octadienyl)-5,6-dimethoxy-3-methyl-1,4-benzenediol	320.199	4444052	558	ChemSpider
4-(3-Methylbut-2-enyl)-L-abrine	C17 H22 N2 O2	286.168	Metabolika	mephenytoin	218.106	3920	554	ChemSpider
Erythronolide B	C21 H38 O7	402.262	Metabolika	Thymidine	242.09	5585	551	ChemSpider
6-Deoxyerythronolide B	C21 H38 O6	386.267	Metabolika	Methyl salicylate	152.047	13848808	548	ChemSpider
3-α-Mycarosylerythronolide B	C28 H50 O10	546.34	Metabolika	Clobazam	300.067	2687	546	ChemSpider
Erythromycin C	C36 H65 N O13	719.446	Metabolika	Trimetazidine	266.163	19853	543	ChemSpider
Oleate	C18 H34 O2	282.256	Metabolika	IpA	189.079	3613	543	ChemSpider
cis-Vaccenate	C18 H34 O2	282.256	Metabolika	GF 109203X	412.19	2303	543	ChemSpider
Palmitoleate	C16 H30 O2	254.225	Metabolika	Geraniol	154.136	13849989	543	ChemSpider
(+)-Dihydrokaempferol	C15 H12 O6	288.063	Metabolika	N-Acetylserotonin	218.106	879	542	ChemSpider
Kaempferol-3-rhamnoside	C21 H20 O10	432.106	Metabolika	Tiopronin	163.03	5283	541	ChemSpider
(3R,4R)-7,2'-Dihydroxy-4'-methoxyisoflavanol	C16 H16 O5	288.1	Metabolika	propanidid	337.189	14283	540	ChemSpider
(3R,4R)-3-(6-Hydroxy-1,3-benzodioxol-5-yl)-3,4-dihydro-2H-chromene-4,7-diol	C16 H14 O6	302.079	Metabolika	ODA	269.308	15016	539	ChemSpider
Pseudobaptigenin	C16 H10 O5	282.053	Metabolika	HIAA	191.058	1760	537	ChemSpider
Formononetin	C16 H12 O4	268.074	Metabolika	3-Methoxytyramine	167.095	1606	537	ChemSpider
Keto-L-rhamnulose	C6 H12 O5	164.068	Metabolika	2-Amino-6-(1,2-dihydroxypropyl)-4(1H)-pteridinon	237.086	2288	536	ChemSpider
β-L-Fucopyranose	C6 H12 O5	164.068	Metabolika	Propoxur	209.105	4775	535	ChemSpider
L-Rhamnulofuranose	C6 H12 O5	164.068	Metabolika	L-(+)-Arginine	174.112	6082	534	ChemSpider
β-L-Rhamnopyranose	C6 H12 O5	164.068	Metabolika	Benserazide	257.101	2237	528	ChemSpider
L-Fuculose	C6 H12 O5	164.068	Metabolika	butyrin	302.173	13849665	525	ChemSpider
α-L-Rhamnopyranose	C6 H12 O5	164.068	Metabolika	linsidomine	170.08	10561427	524	ChemSpider
α-L-Fucopyranose	C6 H12 O5	164.068	Metabolika	Famciclovir	321.144	3207	524	ChemSpider
12α,13α-Dihydroxyfumitremorgin C	C22 H25 N3 O5	411.179	Metabolika	3-Phenylpropanoic acid	150.068	10181339	523	ChemSpider
Fumitremorgin C	C22 H25 N3 O3	379.19	Metabolika	Cladribine	285.063	19105	523	ChemSpider
Tryprostatin B	C21 H25 N3 O2	351.195	Metabolika	Testate	400.298	9045	522	ChemSpider
α-D-Mannose 1-phosphate	C6 H13 O9 P	260.03	Metabolika	4-Nonylphenol	220.183	1688	522	ChemSpider
D-Mannopyranose 6-phosphate	C6 H13 O9 P	260.03	Metabolika	felbamate	238.095	3214	519	ChemSpider
an Oxidized flavodoxin	C17 H21 N4 O9 P	456.105	Metabolika	N-acetyl-α-D-glucosamine	221.09	74284	513	ChemSpider
Ent-kaurenol	C20 H32 O	288.245	Metabolika	(E)-p-coumaric acid	164.047	553148	512	ChemSpider
Gibberellin A15 (open lactone form)	C20 H28 O5	348.194	Metabolika	HARMALINE	214.111	10211258	511	ChemSpider
Gibberellin A24	C20 H26 O5	346.178	Metabolika	rac-Etodolac	287.152	3192	510	ChemSpider
Gibberellin44 (open lactone form)	C20 H28 O6	364.189	Metabolika	Levodopa	197.069	5824	509	ChemSpider
Gibberellin A36	C20 H26 O6	362.173	Metabolika	HO-dPEG6-OH	282.168	16521	509	ChemSpider
Ent-kaur-16-en-19-oate	C20 H30 O2	302.225	Metabolika	6-O-Phosphonohex-2-ulofuranose	260.03	699	508	ChemSpider
Gibberellin A38	C20 H26 O6	362.173	Metabolika	Thymoquinone	164.084	9861	501	ChemSpider
Gibberellin A17	C20 H26 O7	378.168	Metabolika	Carvacrol	150.104	21105867	493	ChemSpider
Gibberellin A12	C20 H28 O4	332.199	Metabolika	Ifenprodil	325.204	3561	493	ChemSpider
Gibberellin A20	C19 H24 O5	332.162	Metabolika	SECONAL	238.132	5005	492	ChemSpider
Gibberellin A53	C20 H28 O5	348.194	Metabolika	Palmitelaidic acid	254.225	4445872	492	ChemSpider
Gibberellin A3	C19 H22 O6	346.142	Metabolika	Tetraxetan	404.191	108701	492	ChemSpider
Gibberellin A1	C19 H24 O6	348.157	Metabolika	β-Ionone	192.151	553581	489	ChemSpider
Gibberellin A6	C19 H22 O6	346.142	Metabolika	4-hydroxyphenylacetic acid	152.047	124	485	ChemSpider
Gibberellin A12-aldehyde	C20 H28 O3	316.204	Metabolika	Tetranitromethane	195.972	13842838	484	ChemSpider
Gibberellin A25	C20 H26 O6	362.173	Metabolika	gentisic acid	154.027	3350	483	ChemSpider
Gibberellin A37	C20 H28 O6	364.189	Metabolika	glutethimide	217.11	3367	483	ChemSpider
Gibberellin A4	C19 H24 O5	332.162	Metabolika	Amoxapine	313.098	2085	482	ChemSpider
Gibberellin A14	C20 H28 O5	348.194	Metabolika	PYRIDOXAMINE	168.09	1023	481	ChemSpider
Gibberellin A19	C20 H26 O6	362.173	Metabolika	Methyl Paraben	152.047	7176	481	ChemSpider
Gibberellin A13	C20 H26 O7	378.168	Metabolika	1,4-benzendicarboxylic acid	166.027	7208	479	ChemSpider
Ent-7α-hydroxykaur-16-en-19-oate	C20 H30 O3	318.219	Metabolika	Diethyl phthalate	222.089	13837303	479	ChemSpider
Galactitol 1-phosphate	C6 H15 O9 P	262.045	Metabolika	3a,12c-Dihydro-8-hydroxy-6-methoxy-7H-furo(3′,2′:4,5)furo(2,3-c)xanthen-7-one	324.063	4447522	477	ChemSpider
D-Sorbitol 6-phosphate	C6 H15 O9 P	262.045	Metabolika	geranial	152.12	553578	475	ChemSpider
D-Tagatofuranose 6-phosphate	C6 H13 O9 P	260.03	Metabolika	Nabumetone	228.115	4256	472	ChemSpider
Galactitol	C6 H14 O6	182.079	Metabolika	6,7-Dihydroxycoumarin	178.027	4444764	470	ChemSpider
Keto-D-tagatose 6-phosphate	C6 H13 O9 P	260.03	Metabolika	Nandrolone	274.193	9520	469	ChemSpider
D-Mannonate	C6 H12 O7	196.058	Metabolika	Urapidil	387.227	5437	467	ChemSpider
D-Altronate	C6 H12 O7	196.058	Metabolika	Maltotriose	504.169	388669	466	ChemSpider
2-Dehydro-3-deoxy-D-gluconate	C6 H10 O6	178.048	Metabolika	Azelaic acid	188.105	2179	462	ChemSpider
L-Histidine	C6 H9 N3 O2	155.069	Metabolika	1-Nitropyrene	247.063	20390	462	ChemSpider
(6S)-Hydroxyhyoscyamine	C17 H23 N O4	305.163	Metabolika	Proglumide	334.189	4753	458	ChemSpider
Scopolamine	C17 H21 N O4	303.147	Metabolika	Desloratadine	310.124	110575	458	ChemSpider
(S)-Atropinium	C17 H23 N O3	289.168	Metabolika	HMBA	200.152	3490	454	ChemSpider
Littorine	C17 H23 N O3	289.168	Metabolika	Moxonidine	241.073	4645	454	ChemSpider
Indole-3-acetate	C10 H9 N O2	175.063	Metabolika	Chrysin	254.058	4444926	453	ChemSpider
Indole-3-yl-acetyl-myo-inositol L-arabinoside	C21 H27 N O11	469.158	Metabolika	4-Hydroxycoumarin	162.032	10254753	450	ChemSpider
Phenylalanine	C9 H11 N O2	165.079	Metabolika	3-Hydroxyanthranilic acid	153.043	84	448	ChemSpider
Indole-3-acetyl-glutamate	C15 H16 N2 O5	304.106	Metabolika	Zidovudine	267.097	32555	447	ChemSpider
Indole-3-acetyl-L-alanine	C13 H14 N2 O3	246.1	Metabolika	Toremifene	405.186	2275722	447	ChemSpider
Indole-3-acetyl-L-aspartate	C14 H14 N2 O5	290.09	Metabolika	6-APA	216.057	10611	447	ChemSpider
1-O-(indol-3-ylacetyl)-β-D-glucose	C16 H19 N O7	337.116	Metabolika	AMPA	186.064	1184	446	ChemSpider
1D-1-O-(indol-3-yl)acetyl-myo-inositol	C16 H19 N O7	337.116	Metabolika	Hexamethyldisiloxane	162.09	23150	446	ChemSpider
myo-inositol	C6 H12 O6	180.063	Metabolika	3-Carboxy-2,3-dideoxypentaric acid	192.027	1161	442	ChemSpider
Indole-3-acetyl-L-leucine	C16 H20 N2 O3	288.147	Metabolika	Guaifenesin	198.089	3396	440	ChemSpider
Indole-3-acetyl-L-valine	C15 H18 N2 O3	274.132	Metabolika	Harmine	212.095	4444445	438	ChemSpider
myo-Inositol	C6 H12 O6	180.063	Metabolika	Phenylpyruvic acid	164.047	972	437	ChemSpider
2,5,7-Trihydroxy-4'-methoxyisoflavanone	C16 H14 O6	302.079	Metabolika	6-Benzylaminopurine	225.101	56177	437	ChemSpider
Apigenin	C15 H10 O5	270.053	Metabolika	thymidine monophosphate	322.057	9319	437	ChemSpider
Lupiwighteone	C20 H18 O5	338.115	Metabolika	PHENYLBUTYRIC ACID	164.084	4611	436	ChemSpider
Wighteone	C20 H18 O5	338.115	Metabolika	9-(2-Deoxypentofuranosyl)-9H-purin-6-amine	251.102	616	433	ChemSpider
Genistein	C15 H10 O5	270.053	Metabolika	Piribedil	298.143	4684	433	ChemSpider
2,4',5,7-Tetrahydroxyisoflavanone	C15 H12 O6	288.063	Metabolika	Almitrine	477.245	31235	430	ChemSpider
(2S)-Naringenin	C15 H12 O5	272.068	Metabolika	Tocainide	192.126	35632	428	ChemSpider
Isowighteone	C20 H18 O5	338.115	Metabolika	Scopoletin	192.042	4444113	425	ChemSpider
Dalbergioidin	C15 H12 O6	288.063	Metabolika	Umbelliferone	162.032	4444774	425	ChemSpider
a Jasmonoyl-1-aminocyclopropane-1 carboxylate	C16 H23 N O4	293.163	Metabolika	Salicylhydroxamic Acid	153.043	60011	422	ChemSpider
a Jasmonoyl-glutamine	C17 H26 N2 O5	338.184	Metabolika	Adrenochrome	179.058	5687	421	ChemSpider
a Jasmonoyl-valine	C17 H27 N O4	309.194	Metabolika	α-D-Galactopyranose	180.063	388480	418	ChemSpider
a Jasmonoyl-leucine	C18 H29 N O4	323.21	Metabolika	Trimetrexate	369.18	5381	415	ChemSpider
a Jasmonoyl-isoleucine	C18 H29 N O4	323.21	Metabolika	sulfamethoxypyridazine	280.063	5139	414	ChemSpider
a Jasmonic acid	C12 H18 O3	210.126	Metabolika	Tetrandrine	622.304	5229	414	ChemSpider
4-(γ-L-Glutamylamino)butanoate	C9 H16 N2 O5	232.106	Metabolika	Oxypurinol	152.033	4483	413	ChemSpider
4-(γ-Glutamylamino)butanal	C9 H16 N2 O4	216.111	Metabolika	Ethoxyquin	217.147	3177	412	ChemSpider
5-Acetamidovalerate	C7 H13 N O3	159.09	Metabolika	2-deoxyglucose	164.068	97292	410	ChemSpider
N6-Acetyl-L-lysine	C8 H16 N2 O3	188.116	Metabolika	Glyceryl phosphate	172.014	388308	410	ChemSpider
L-2-Aminoadipate	C6 H11 N O4	161.069	Metabolika	DL-Cerulenin	223.121	4508994	409	ChemSpider
L-Saccharopine	C11 H20 N2 O6	276.132	Metabolika	Coumesterol	268.037	4445024	407	ChemSpider
2-Keto-6-acetamidocaproate	C8 H13 N O4	187.084	Metabolika	DL-carvone	150.104	21106424	405	ChemSpider
L-Aspartyl-4-phosphate	C4 H9 N O7 P	214.012	Metabolika	3′-DEOXYTHYMIDINE	226.095	58628	403	ChemSpider
O-Phospho-L-homoserine	C4 H11 N O6 P	200.032	Metabolika	(E)-Nizatidine	331.114	2298266	403	ChemSpider
3-Sulfinoalanine	C3 H7 N O4 S	153.01	Metabolika	2-Methoxyestradiol	302.188	59788	400	ChemSpider
L-Arogenate	C10 H13 N O5	227.079	Metabolika	Piperine	285.136	553590	399	ChemSpider
Keto-phenylpyruvate	C9 H8 O3	164.047	Metabolika	.alpha.-Aminoadipic acid	161.069	456	398	ChemSpider
3-Phospho-hydroxypyruvate	C3 H5 O7 P	183.977	Metabolika	2,3,4,5,6-Pentahydroxycyclohexyl dihydrogen phosphate	260.03	8	396	ChemSpider
3-Phospho-L-serine	C3 H8 N O6 P	185.009	Metabolika	2,2′-Dithiodiethanol	154.012	15117	394	ChemSpider
(3S)-Linalool	C10 H18 O	154.136	Metabolika	tiapride	328.146	5268	393	ChemSpider
Lotaustralin	C11 H19 N O6	261.121	Metabolika	Benzo[b]fluoranthene	252.094	8799	393	ChemSpider
N,N-Dihydroxy-L-isoleucine	C6 H13 N O4	163.084	Metabolika	7,11-Diazatricyclo[7.3.1.0~2,7~]trideca-2,4-dien-6-one	190.111	21030	391	ChemSpider
Linamarin	C10 H17 N O6	247.106	Metabolika	Tributyl phosphate	266.165	29090	390	ChemSpider
9(S)-HPOTE	C18 H30 O4	310.214	Metabolika	pemoline	176.059	4561	388	ChemSpider
Colneleate	C18 H30 O3	294.219	Metabolika	Bphen	332.131	65648	388	ChemSpider
9,10-Epoxy-10,12Z,15Z-octadecatrienoate	C18 H28 O3	292.204	Metabolika	carisoprodol	260.174	2478	388	ChemSpider
13(S)-HPOTE	C18 H30 O4	310.214	Metabolika	Palmitylethanolamide	299.282	4509	387	ChemSpider
α-Linolenate	C18 H30 O2	278.225	Metabolika	2-Methyl-5-hydroxytryptamine	190.111	1518	385	ChemSpider
(9S)-HPODE	C18 H32 O4	312.23	Metabolika	tebuconazole	307.145	77680	385	ChemSpider
Colnelenate	C18 H28 O3	292.204	Metabolika	Bicol	361.131	2299	384	ChemSpider
9,10-Epoxy-10,12Z-octadecadienoate	C18 H30 O3	294.219	Metabolika	D-Gluconic acid	196.058	10240	383	ChemSpider
(13S)-HPODE	C18 H32 O4	312.23	Metabolika	Carbocysteine	179.025	168055	382	ChemSpider
(9Z,11E,1'E)-12-(1'-Hexenyloxy)-9,11-dodecadienoate	C18 H30 O3	294.219	Metabolika	Ethylparaben	166.063	13846749	380	ChemSpider
9-Oxo-nonanoate	C9 H16 O3	172.11	Metabolika	Norepinephrine	169.074	388394	380	ChemSpider
(12Z)-9-Hydroxy-10-oxo-octadec-12-enoate	C18 H32 O4	312.23	Metabolika	4-Nitrobenzoic acid	167.022	5882	379	ChemSpider
Traumatin	C12 H20 O3	212.141	Metabolika	2-Nitrobenzoic acid	167.022	10616	379	ChemSpider
(9Z)-12-Oxo-dodec-9-enoate	C12 H20 O3	212.141	Metabolika	11-Oxotestosterone	302.188	4445528	378	ChemSpider
5-Methoxytryptophol	C11 H13 N O2	191.095	Metabolika	Niridazole	214.016	5868	377	ChemSpider
5-Methoxyindoleacetaldehyde	C11 H11 N O2	189.079	Metabolika	Benzyl acetate	150.068	13850405	376	ChemSpider
6-Sulfatoxymelatonin	C13 H16 N2 O6 S	328.073	Metabolika	Torasemide	348.126	38123	374	ChemSpider
N-Acetyl-5-methoxykynurenamine	C12 H16 N2 O3	236.116	Metabolika	Pipemidic acid	303.133	4665	374	ChemSpider
5-Methoxytryptamine	C11 H14 N2 O	190.111	Metabolika	Dibenzo[b,jk]fluorene	252.094	8804	374	ChemSpider
N-Acetyl-serotonin	C12 H14 N2 O2	218.106	Metabolika	benzonidazol	260.091	29299	374	ChemSpider
6-Hydroxymelatonin	C13 H16 N2 O3	248.116	Metabolika	Fusaric acid	179.095	3324	373	ChemSpider
N-Acetyl-serotonin glucuronide	C18 H22 N2 O8	394.138	Metabolika	trans-isoeugenol	164.084	21106129	373	ChemSpider
5-Methoxyindole acetate	C11 H11 N O3	205.074	Metabolika	lawsone	174.032	10430995	372	ChemSpider
N1-Acetyl-N2-formyl-5-methoxykynuramine	C13 H16 N2 O4	264.111	Metabolika	Sinapinic acid	224.068	553361	372	ChemSpider
N-Acetyl-serotonin sulfate	C12 H14 N2 O5 S	298.062	Metabolika	β-L-Fucopyranose	164.068	392667	372	ChemSpider
Melatonin	C13 H16 N2 O2	232.121	Metabolika	Penciclovir	253.117	4563	370	ChemSpider
Methyl-CoM	C3 H8 O3 S2	155.991	Metabolika	Psilocybin	284.093	10178	370	ChemSpider
(R)-S-Lactoylglutathione	C13 H21 N3 O8 S	379.105	Metabolika	N-Acetylprocainamide	277.179	4189	370	ChemSpider
Aldehydo-L-galactonate	C6 H12 O7	196.058	Metabolika	Sorbitol	182.079	5576	369	ChemSpider
D-Altronate	C6 H12 O7	196.058	Metabolika	Carteolol	292.179	2485	369	ChemSpider
4-Deoxy-L-threo-hex-4-enopyranuronate	C6 H8 O6	176.032	Metabolika	D-Glucono-δ-lactone	178.048	6760	368	ChemSpider
D-Mannonate	C6 H12 O7	196.058	Metabolika	Benzo[e]pyrene	252.094	8774	368	ChemSpider
D-Galactaro-1,4-lactone	C6 H8 O7	192.027	Metabolika	Metalaxyl	279.147	38839	365	ChemSpider
D-Galactaro-1,5-lactone	C6 H8 O7	192.027	Metabolika	3,4-Dihydroxyphenylglycol	170.058	82648	365	ChemSpider
D-Glucaro-1,5-lactone	C6 H8 O7	192.027	Metabolika	Betulinic acid	456.36	58496	364	ChemSpider
5-Dehydro-4-deoxy-D-glucuronate	C6 H8 O6	176.032	Metabolika	Dyphylline	254.101	3070	360	ChemSpider
3-Deoxy-D-glycero-2,5-hexodiulosonate	C6 H8 O6	176.032	Metabolika	Sebacic acid	202.121	5004	359	ChemSpider
2-Dehydro-3-deoxy-L-galactonate	C6 H10 O6	178.048	Metabolika	Propylparaben	180.079	6907	359	ChemSpider
D-Glucaro-1,4-lactone	C6 H8 O7	192.027	Metabolika	zoxazolamine	168.009	5878	359	ChemSpider
(2Z,6E)-Farnesyl diphosphate	C15 H28 O7 P2	382.131	Metabolika	N-(6-Aminohexyl)-5-chlor-1-naphthalensulfonamid	340.101	5479	358	ChemSpider
2'''-Acetyl-6'''-deamino-6'''-hydroxyneomycin C	C25 H47 N5 O15	657.307	Metabolika	fluphenazine depot	591.311	3271	358	ChemSpider
6'''-Deamino-6'''-oxoneomycin C	C23 H43 N5 O14	613.281	Metabolika	Sertindole	440.178	54229	357	ChemSpider
(S)-2-Hydroxymethylglutarate	C6 H10 O5	162.053	Metabolika	Acamprosate	181.041	64300	356	ChemSpider
(S)-2-Formylglutarate	C6 H8 O5	160.037	Metabolika	Fructose 1-phosphate	260.03	58741	354	ChemSpider
(2R,3S)-2,3-Dimethylmalate	C6 H10 O5	162.053	Metabolika	benactyzine	327.183	8966	354	ChemSpider
3,6-Dihydronicotine	C10 H16 N2	164.131	Metabolika	Nordefrin	183.09	3780	353	ChemSpider
(S)-Nicotine	C10 H14 N2	162.116	Metabolika	Terpineol	154.136	13850142	353	ChemSpider
Deacetoxycephalosporin C	C14 H19 N3 O6 S	357.099	Metabolika	Dihydromorphine	287.152	4514282	352	ChemSpider
N-[(5S)-5-Amino-5-carboxypentanoyl]-L-cysteinyl-D-valine	C14 H25 N3 O6 S	363.146	Metabolika	geranyl-PP	450.194	394418	351	ChemSpider
D-Xylonate	C5 H10 O6	166.048	Metabolika	2-HYDROXYESTRADIOL	288.173	216475	349	ChemSpider
L-Arabitol	C5 H12 O5	152.068	Metabolika	MENTHONE, (−)-	154.136	6720	349	ChemSpider
Xylitol	C5 H12 O5	152.068	Metabolika	Isoproturon	206.142	33695	348	ChemSpider
L-Arabinonate	C5 H10 O6	166.048	Metabolika	Galangin	270.053	4444935	348	ChemSpider
D-Arabinonate	C5 H10 O6	166.048	Metabolika	sulfamerazine	264.068	5134	346	ChemSpider
D-Arabitol	C5 H12 O5	152.068	Metabolika	Dimethyltryptamine	188.131	5864	346	ChemSpider
Ribitol	C5 H12 O5	152.068	Metabolika	2,3-Dihydroxypropyl stearate	358.308	23095	345	ChemSpider
sn-Glycerol 3-phosphate	C3 H9 O6 P	172.014	Metabolika	Hycanthone	356.156	3508	343	ChemSpider
sn-Glycerol 3-phosphate	C3 H9 O6 P	172.014	Metabolika	Alfuzosin	389.206	2008	342	ChemSpider
sn-Glycerol 3-phosphate	C3 H9 O6 P	172.014	Metabolika	L-3-hydroxykynurenine	224.08	11318	341	ChemSpider
myo-Inositol	C6 H12 O6	180.063	Metabolika	Coproporphyrinogen III	660.316	315	341	ChemSpider
sn-Glycerol 3-phosphate	C3 H9 O6 P	172.014	Metabolika	deoxyuridine	228.075	13118	340	ChemSpider
Phytyl diphosphate	C20 H42 O7 P2	456.241	Metabolika	oxamniquine	279.158	4451	340	ChemSpider
Dihydrogeranylgeranyl diphosphate	C20 H38 O7 P2	452.209	Metabolika	Undecylic acid	186.162	7888	339	ChemSpider
Demethylphylloquinone	C30 H44 O2	436.334	Metabolika	DNOP	390.277	8043	338	ChemSpider
Demethylphylloquinol	C30 H46 O2	438.35	Metabolika	N(τ)-Methyl-L-histidine	169.085	83153	337	ChemSpider
Tetrahydrogeranylgeranyl diphosphate	C20 H40 O7 P2	454.225	Metabolika	2-Methoxy-4-vinylphenol	150.068	325	337	ChemSpider
Homogentisate	C8 H8 O4	168.042	Metabolika	D-Galactopyranose	180.063	5814	336	ChemSpider
Spermine	C10 H26 N4	202.216	Metabolika	Enprofylline	194.08	1613	334	ChemSpider
2,4',7-Trihydroxyisoflavanone	C15 H12 O5	272.068	Metabolika	Mepal	150.068	6035	333	ChemSpider
2'-Hydroxydihydrodaidzein	C15 H12 O5	272.068	Metabolika	Gusperimus	387.296	49995	333	ChemSpider
Glyceollin I	C20 H18 O5	338.115	Metabolika	D-(+)-Phenylalanine	165.079	64639	332	ChemSpider
(-)-Glycinol	C15 H12 O5	272.068	Metabolika	Butyl Parahydroxybenzoate	194.094	6916	332	ChemSpider
(3R)-3-(2,4-Dihydroxyphenyl)-3,4-dihydro-2H-1-benzopyran-4,7-diol	C15 H14 O5	274.084	Metabolika	Bifonazole	310.147	2287	332	ChemSpider
Daidzein	C15 H10 O4	254.058	Metabolika	Deethylatrazine	187.062	21157	332	ChemSpider
Glyceollin II	C20 H18 O5	338.115	Metabolika	Phenylglycine	151.063	3732	331	ChemSpider
Glyceollin III	C20 H18 O5	338.115	Metabolika	D-(−)-Mannitol	182.079	6015	331	ChemSpider
2'-Hydroxydaidzein	C15 H10 O5	270.053	Metabolika	4-tert-Butylphenol	150.104	13846663	330	ChemSpider
4'-Methoxyisoflavan-2',4,7-triol	C16 H16 O5	288.1	Metabolika	Phenoxyacetic acid	152.047	18107	330	ChemSpider
cis-(-)-7,2'-Dihydroxy-4',5'-methylenedioxyisoflavanol	C16 H14 O6	302.079	Metabolika	Rilmenidine	180.126	61963	329	ChemSpider
2'-Deoxyguanosine	C10 H13 N5 O4	267.097	Metabolika	Cytidine	243.086	5940	329	ChemSpider
2'-Deoxyadenosine	C10 H13 N5 O3	251.102	Metabolika	Cocaine	303.147	10194104	329	ChemSpider
2-Deoxy-α-D-ribose 1-phosphate	C5 H11 O7 P	214.024	Metabolika	α-Maltose	342.116	388469	327	ChemSpider
2'-Deoxyinosine	C10 H12 N4 O4	252.086	Metabolika	Chloroprocaine	270.114	8293	326	ChemSpider
2-Deoxy-D-ribose 5-phosphate	C5 H11 O7 P	214.024	Metabolika	N-acetylmannosamine	221.09	58659	325	ChemSpider
5-Hydroxyisourate	C5 H4 N4 O4	184.023	Metabolika	3,4-Methylenedioxyamphetamine	179.095	1555	324	ChemSpider
Pyridoxamine	C8 H12 N2 O2	168.09	Metabolika	Nikethamide	178.111	5296	323	ChemSpider
Pyridoxal	C8 H9 N O3	167.058	Metabolika	Desaminotyrosine	166.063	9965	319	ChemSpider
Pyridoxine	C8 H11 N O3	169.074	Metabolika	Vanillin methyl ether	166.063	21106008	319	ChemSpider
2'-Deoxyuridine	C9 H12 N2 O5	228.075	Metabolika	20-Oxopregn-5-en-3-yl hydrogen sulfate	396.197	17216005	319	ChemSpider
Thymidine	C10 H14 N2 O5	242.09	Metabolika	Idebenone	338.209	3558	319	ChemSpider
dTMP	C10 H15 N2 O8 P	322.057	Metabolika	trans-Vaccenic acid	282.256	4444571	318	ChemSpider
2'-Deoxycytidine	C9 H13 N3 O4	227.091	Metabolika	Safrole	162.068	13848731	317	ChemSpider
Cytidine	C9 H13 N3 O5	243.086	Metabolika	emodol	270.053	3107	317	ChemSpider
Uridine	C9 H12 N2 O6	244.07	Metabolika	Uridine	244.07	5807	316	ChemSpider
2-Aminobenzoyloctanoate	C16 H23 N O2	261.173	Metabolika	Syringaldehyde	182.058	8333	314	ChemSpider
4-Hydroxy-2(1H)-quinolone	C9 H7 N O2	161.048	Metabolika	Cortisol	362.209	5551	314	ChemSpider
2-Aminobenzoylacetate	C9 H9 N O3	179.058	Metabolika	ANISIC ACID	152.047	10181338	313	ChemSpider
5-Deoxy-5-amino-3-dehydroquinate	C7 H11 N O5	189.064	Metabolika	FENAMIC ACID	213.079	4233	311	ChemSpider
3-Amino-5-hydroxybenzoate	C7 H7 N O3	153.043	Metabolika	(−)-Physostigmine	275.163	5763	311	ChemSpider
D-Kanosamine 6-phosphate	C6 H14 N O8 P	259.046	Metabolika	sulfamonomethoxine	280.063	5141	311	ChemSpider
5-Amino-5-deoxy-3-dehydroshikimate	C7 H9 N O4	171.053	Metabolika	L-(−)-Nicotine	162.116	80863	310	ChemSpider
3-Amino-3-deoxy-D-fructose 6-phosphate	C6 H14 N O8 P	259.046	Metabolika	Hex-1-enofuranos-3-ulose	176.032	230	308	ChemSpider
N1-Hydroxy-roquefortine C	C22 H23 N5 O3	405.18	Metabolika	Triacetin	218.079	13835706	308	ChemSpider
Roquefortine F	C23 H25 N5 O3	419.196	Metabolika	D-camphor	152.12	139902	308	ChemSpider
Roquefortine L	C22 H21 N5 O3	403.164	Metabolika	(E)-Diethylstilbestrol	268.146	395306	308	ChemSpider
Roquefortine C	C22 H23 N5 O2	389.185	Metabolika	Glucose 6-phosphate	260.03	388984	307	ChemSpider
Glandicoline A	C22 H21 N5 O3	403.164	Metabolika	Diethyl sulfate	154.03	5931	306	ChemSpider
Meleagrin	C23 H23 N5 O4	433.175	Metabolika	Rizatriptan	269.164	4900	305	ChemSpider
Histidyltryptophanyldiketopiperazine	C17 H17 N5 O2	323.138	Metabolika	D-(+)-arabitol	152.068	84971	305	ChemSpider
Roquefortine D	C22 H25 N5 O2	391.201	Metabolika	methyl α-D-mannoside	194.079	91978	304	ChemSpider
Dehydrohistidyltryptophanyldiketopiperazine	C17 H15 N5 O2	321.123	Metabolika	N-Acetyl-L-aspartic acid	175.048	58576	303	ChemSpider
Caffeoyl-4'-hydroxyphenyllactate	C18 H16 O7	344.09	Metabolika	TCPy	196.92	21541	303	ChemSpider
3,4-Dihydroxyphenylpyruvate	C9 H8 O5	196.037	Metabolika	Cuprizon	278.174	9341	302	ChemSpider
4-Coumaroyl-3',4'-dihydroxyphenyllactate	C18 H16 O7	344.09	Metabolika	Aniracetam	219.09	2111	302	ChemSpider
4-Coumaroyl-4'-hydroxyphenyllactate	C18 H16 O6	328.095	Metabolika	Apocynin	166.063	21106900	301	ChemSpider
(R)-3-(3,4-Dihydroxyphenyl)lactate	C9 H10 O5	198.053	Metabolika	(−)-Riboflavin	376.138	431981	301	ChemSpider
(R)-3-(4-Hydroxyphenyl)lactate	C9 H10 O4	182.058	Metabolika	2-{[(2,3-Dihydroxypropoxy)(hydroxy)phosphoryl]oxy}-N,N,N-trimethylethanaminium	258.111	800	301	ChemSpider
Rosmarinate	C18 H16 O8	360.085	Metabolika	4-Pyridoxate	183.053	6467	300	ChemSpider
Scopoletin	C10 H8 O4	192.042	Metabolika	lidoflazine	491.275	3789	300	ChemSpider
Esculin	C15 H16 O9	340.079	Metabolika	Diethyl malonate	160.074	13863636	299	ChemSpider
Umbelliferone	C9 H6 O3	162.032	Metabolika	(DL)-3-O-Methyldopa	211.084	1607	299	ChemSpider
Esculetin	C9 H6 O4	178.027	Metabolika	Hydratropic acid	150.068	9874	299	ChemSpider
(Z)-6'-Hydroxyferulate	C10 H10 O5	210.053	Metabolika	bromhexine	373.999	2348	299	ChemSpider
trans-Caffeate	C9 H8 O4	180.042	Metabolika	Ciclopirox	207.126	2647	298	ChemSpider
(E)-6'-Hydroxyferulate	C10 H10 O5	210.053	Metabolika	Gabexate	321.169	3329	298	ChemSpider
(E)-2,4-Dihydroxycinnamate	C9 H8 O4	180.042	Metabolika	Dimethyl phthalate	194.058	13837329	298	ChemSpider
(Z)-2,4-Dihydroxycinnamate	C9 H8 O4	180.042	Metabolika	propazine	229.109	4768	295	ChemSpider
Glutathioselenol	C10 H17 N3 O6 S Se	387	Metabolika	Midodrine	254.127	4050	294	ChemSpider
D-Mannonate	C6 H12 O7	196.058	Metabolika	Viloxazine	237.136	5464	293	ChemSpider
1-Stearoyl-sn-glycerol 3-phosphate	C21 H43 O7 P	438.275	Metabolika	Arachidonic acid	304.24	392692	293	ChemSpider
sn-Glycerol 3-phosphate	C3 H9 O6 P	172.014	Metabolika	METIPRANOLOL	309.194	29193	293	ChemSpider
11-Desoxycortisol	C21 H30 O4	346.214	Metabolika	Nafamostat	347.138	4260	293	ChemSpider
Pregnenolone	C21 H32 O2	316.24	Metabolika	Veratric acid	182.058	6854	292	ChemSpider
17-β-Hydroxy-5-α-androstan-3-one	C19 H30 O2	290.225	Metabolika	D-Mannopyranose	180.063	17893	292	ChemSpider
Cortisol	C21 H30 O5	362.209	Metabolika	Methapyrilene	261.13	3956	292	ChemSpider
18-Hydroxycorticosterone	C21 H30 O5	362.209	Metabolika	(±)-trans-Nerolidol	222.198	4447568	291	ChemSpider
17β-Estradiol	C18 H24 O2	272.178	Metabolika	D-(−)-Fructose	180.063	5764	290	ChemSpider
Aldosterone	C21 H28 O5	360.194	Metabolika	Synephrine	167.095	6904	290	ChemSpider
Pregn-5-ene-3,20-dione	C21 H30 O2	314.225	Metabolika	Cellobiose	342.116	10261	290	ChemSpider
19-Hydroxytestosterone	C19 H28 O3	304.204	Metabolika	Nebivolol	405.175	64421	290	ChemSpider
5-Androstene-3,17-dione	C19 H26 O2	286.193	Metabolika	Juglone	174.032	3674	289	ChemSpider
19-Oxoandrostenedione	C19 H24 O3	300.173	Metabolika	Metergoline	403.226	26687	289	ChemSpider
Progesterone	C21 H30 O2	314.225	Metabolika	Vanillyl alcohol	154.063	56139	289	ChemSpider
19-Oxo-testosterone	C19 H26 O3	302.188	Metabolika	mephenesin	182.094	3919	288	ChemSpider
17-α-Hydroxypregnenolone	C21 H32 O3	332.235	Metabolika	Methyl cinnamate	162.068	21105944	288	ChemSpider
19-Hydroxyandrostenedione	C19 H26 O3	302.188	Metabolika	Trapidil	205.133	5330	288	ChemSpider
Corticosterone	C21 H30 O4	346.214	Metabolika	Syringol	154.063	6774	288	ChemSpider
3-Sulfolactate	C3 H6 O6 S	169.989	Metabolika	Epinephrine	183.09	5611	287	ChemSpider
Androsterone	C19 H30 O2	290.225	Metabolika	1-nonanoic acid	158.131	7866	287	ChemSpider
4-Methylamino-4-de(dimethylamino)anhydrotetracycline	C21 H20 N2 O7	412.127	Metabolika	Zaleplon	305.128	5517	287	ChemSpider
Anhydrotetracycline	C22 H22 N2 O7	426.143	Metabolika	N-Acetyl-L-glutamic acid	189.064	64077	286	ChemSpider
Oxytetracycline	C22 H24 N2 O9	460.148	Metabolika	Xamoterol	339.179	137213	286	ChemSpider
4-Amino-2-methyl-5-(phosphooxymethyl)pyrimidine	C6 H10 N3 O4 P	219.041	Metabolika	Alpha-Linolenic acid	278.225	4444437	285	ChemSpider
Calonectrin	C19 H26 O6	350.173	Metabolika	Pimobendan	334.143	4657	285	ChemSpider
Isotrichodermin	C17 H24 O4	292.167	Metabolika	Cyclopentolate	291.183	2802	285	ChemSpider
Deoxynivalenol	C15 H20 O6	296.126	Metabolika	Isocarboxazid	231.101	3628	285	ChemSpider
12,13-Epoxytrichothec-9-ene	C15 H22 O2	234.162	Metabolika	Deoxyinosine	252.086	58569	284	ChemSpider
Nivalenol	C15 H20 O7	312.121	Metabolika	Procaine	236.152	4745	284	ChemSpider
Trichodermin	C17 H24 O4	292.167	Metabolika	5-Methoxytryptophol	191.095	12305	284	ChemSpider
3,15-Diacetoxyscirpenol	C19 H26 O7	366.168	Metabolika	Geranyl acetate	196.146	1266019	283	ChemSpider
3-Acetylneosolaniol	C21 H28 O9	424.173	Metabolika	DUROQUINONE	164.084	61539	283	ChemSpider
Trichodermol	C15 H22 O3	250.157	Metabolika	Linoleic acid	280.24	4444105	282	ChemSpider
Isotrichodiol	C15 H24 O3	252.173	Metabolika	diphenoxylate	452.246	12919	282	ChemSpider
2-Hydroxytrichodiene	C15 H24 O	220.183	Metabolika	methocarbamol	241.095	3964	281	ChemSpider
15-Decalonectrin	C17 H24 O5	308.162	Metabolika	MONO(ETHYLHEXYL) PHTHALATE	278.152	19208	281	ChemSpider
Trichotriol	C15 H24 O4	268.167	Metabolika	Norethisterone enanthate	410.282	199613	281	ChemSpider
12,13-Epoxy-9,10-trichoene-2-ol	C15 H24 O2	236.178	Metabolika	Gly-Leu	188.116	83812	280	ChemSpider
Isotrichotriol	C15 H24 O4	268.167	Metabolika	2-Hydroxyestrone	286.157	389514	280	ChemSpider
Isotrichodermol	C15 H22 O3	250.157	Metabolika	Oxaprozin	293.105	4453	280	ChemSpider
N-Methyl-L-glutamate	C6 H11 N O4	161.069	Metabolika	Syringic acid	198.053	10289	280	ChemSpider
N5-Methyl-L-glutamine	C6 H12 N2 O3	160.085	Metabolika	protoporphyrinogen	568.305	108741	280	ChemSpider
Vanillate	C8 H8 O4	168.042	Metabolika	Hydroxytyrosol	154.063	74680	280	ChemSpider
4-Carboxy-2-hydroxymuconate-6-semialdehyde	C7 H6 O6	186.016	Metabolika	beta-Lactose	342.116	5904	278	ChemSpider
2-Hydroxy-4-carboxymuconate semialdehyde hemiacetal	C7 H6 O6	186.016	Metabolika	N~2~-(1-Carboxyethyl)-N~5~-(diaminomethylene)ornithine	246.133	414	278	ChemSpider
Vanillin	C8 H8 O3	152.047	Metabolika	Procymidone	283.017	33326	278	ChemSpider
N-Acetyl-D-mannosamine	C8 H15 N O6	221.09	Metabolika	2′-Deoxyguanosine	267.097	163230	277	ChemSpider
α-D-Glucosamine 6-phosphate	C6 H14 N O8 P	259.046	Metabolika	(R)-Salsolinol	179.095	49181	276	ChemSpider
N-Acetyl-D-mannosamine 6-phosphate	C8 H16 N O9 P	301.056	Metabolika	Inositol	180.063	10239179	276	ChemSpider
N-Acetylneuraminate	C11 H19 N O9	309.106	Metabolika	Ibopamine	307.178	61829	276	ChemSpider
N-Acetyl-D-mannosamine 6-phosphate	C8 H16 N O9 P	301.056	Metabolika	NPPB	300.111	4390	276	ChemSpider
α-D-Glucosamine 6-phosphate	C6 H14 N O8 P	259.046	Metabolika	Procaterol	290.163	4747	276	ChemSpider
N-Acetyl-D-mannosamine	C8 H15 N O6	221.09	Metabolika	L-Citrulline	175.096	9367	275	ChemSpider
N-Acetylneuraminate	C11 H19 N O9	309.106	Metabolika	DL-2-Bornanol	154.136	58234	275	ChemSpider
3,6,7,2',4'-Pentamethylquercetagetin	C20 H20 O9	404.111	Metabolika	Testosterone undecanoate	456.36	58664	274	ChemSpider
2'-Hydroxy 3,6,7,3',4'-pentamethylquercetagetin	C20 H20 O9	404.111	Metabolika	N(6),N(6)-Dimethyladenine	163.086	3022	274	ChemSpider
2'-Hydroxy 3,7,3',4'-tetramethylquercetin	C19 H18 O8	374.1	Metabolika	Pentaerithrityl tetranitrate	316.014	6271	274	ChemSpider
3,7,4'-Trimethylquercetin	C18 H16 O7	344.09	Metabolika	Cinchophen	249.079	8274	274	ChemSpider
2'-Hydroxy 3,7,4'-trimethylquercetin	C18 H16 O8	360.085	Metabolika	triparanol	437.212	6288	274	ChemSpider
3,6,7,3'-Tetramethylquercetagetin	C19 H18 O8	374.1	Metabolika	Methyl α-D-glucoside	194.079	58473	273	ChemSpider
3,6,7,3',4'-Pentamethylquercetagetin	C20 H20 O8	388.116	Metabolika	Bemegride	155.095	2220	271	ChemSpider
3,6,7-Trimethylquercetagetin	C18 H16 O8	360.085	Metabolika	4-Hydroxyphenylpyruvate	180.042	954	271	ChemSpider
3,6,7,4'-Tetramethylquercetagetin	C19 H18 O8	374.1	Metabolika	Acipimox	154.038	4470534	271	ChemSpider
2'-Hydroxy 3,6,7,4'-tetramethylquercetagetin	C19 H18 O9	390.095	Metabolika	(−)-Epicatechin	290.079	65230	271	ChemSpider
3,7,4'-Trimethylquercetagetin	C18 H16 O8	360.085	Metabolika	3-(4-acetylbenzenesulfonyl)-1-cyclohexylurea	324.114	1912	271	ChemSpider
3,7,3'-Trimethylquercetagetin	C18 H16 O8	360.085	Metabolika	Marbofloxacin	362.139	54663	270	ChemSpider
Syringate	C9 H10 O5	198.053	Metabolika	Didanosine	236.091	45864	270	ChemSpider
4-Carboxy-2-hydroxy-6-methoxy-6-oxohexa-2,4-dienoate	C8 H8 O7	216.027	Metabolika	Oxatomide	426.242	4454	270	ChemSpider
3-O-Methylgallate	C8 H8 O5	184.037	Metabolika	Carbendazim	191.069	23741	270	ChemSpider
an Oxidized flavodoxin	C17 H21 N4 O9 P	456.105	Metabolika	Pendimethalin	281.138	35265	269	ChemSpider
Dihydroxyphenyl-5-methyloxazoline-norspermidine-2,3-dihydroxybenzoate	C24 H30 N4 O7	486.211	Metabolika	Buflomedil	307.178	2373	268	ChemSpider
Norspermidine-2,3-dihydroxybenzoate	C13 H21 N3 O3	267.158	Metabolika	Cholestenone	384.339	82602	268	ChemSpider
				Artemisinin	282.147	62060	267	ChemSpider
				Acetyl-L-methionine	191.062	395338	267	ChemSpider
				NNN	177.09	25973	267	ChemSpider
				bendiocarb	223.084	2224	266	ChemSpider
				β-Fagarine	259.084	6502	266	ChemSpider
				Detomidine	186.116	50586	266	ChemSpider
				Edaravone	174.079	3881	264	ChemSpider
				sulfamethoxydiazine	280.063	5135	264	ChemSpider
				trans-Isosafrole	162.068	21106329	262	ChemSpider
				(±)-Hesperetin	302.079	3467	262	ChemSpider
				Bicine	163.084	8431	262	ChemSpider
				2-Acrylamido-2-methyl-1-propane sulfonic acid	207.057	58836	262	ChemSpider
				Suberic acid	174.089	10025	261	ChemSpider
				(E)-4-Methoxycinnamic acid	178.063	609479	260	ChemSpider
				Dinoseb	240.075	6684	260	ChemSpider
				Octamethyltrisiloxane	236.108	23101	260	ChemSpider
				4-Amino-1-(2-deoxypentofuranosyl)pyrimidin-2(1H)-on	227.091	617	259	ChemSpider
				methyl eugenol	178.099	21106140	259	ChemSpider
				Chrysophanic acid	254.058	9793	259	ChemSpider
				(±)-Anabasine	162.116	21106257	259	ChemSpider
				1,5-Diphenylcarbazide	242.117	8459	258	ChemSpider
				Olomoucine	298.154	4431	258	ChemSpider
				Alosetron	294.148	2015	258	ChemSpider
				DITHIOERYTHRITOL	154.012	388475	258	ChemSpider
				L-(−)-Dithiothreitol	154.012	388336	257	ChemSpider
				12-HSA	300.266	7501	256	ChemSpider
				2-Hydroxyphenylacetic acid	152.047	11476	256	ChemSpider
				N-Acetyl-L-phenylalanine	207.09	67404	255	ChemSpider
				D-(+)-Catechin	290.079	8711	255	ChemSpider
				Homogentisic acid	168.042	759	255	ChemSpider
				2-piperazinopyrimidine	164.106	80080	255	ChemSpider
				Terbuthylazine	229.109	20848	255	ChemSpider
				3-BHA	180.115	8145	254	ChemSpider
				4-terpineol	154.136	10756	254	ChemSpider
				Bufexamac	223.121	2372	253	ChemSpider
				1,5-anhydroglucitol	164.068	58485	253	ChemSpider
				Scoparone	206.058	8110	253	ChemSpider
				3-Carboxyindole	161.048	63063	252	ChemSpider
				Sertraline	305.074	61881	252	ChemSpider
				fenpropathrin	349.168	43074	251	ChemSpider
				Enilconazole	296.048	34116	250	ChemSpider
				Palmitoleic acid	254.225	393216	249	ChemSpider
				Profenofos	371.935	35529	249	ChemSpider
				EPININE	167.095	4229	248	ChemSpider
				Deisopropylatrazine	173.047	13278	248	ChemSpider
				Mycophenolate mofetil	433.21	4444535	248	ChemSpider
				Stavudine	224.08	17270	247	ChemSpider
				Paeonol	166.063	10621	247	ChemSpider
				7-Amino-4-methylcoumarin	175.063	83285	247	ChemSpider
				D-(+)-Galactose	180.063	2301265	247	ChemSpider
				1,5-DAN	158.084	15851	247	ChemSpider
				Ethyl benzoylacetate	192.079	6902	247	ChemSpider
				Carbadox	262.07	10606106	247	ChemSpider
				Pirfenidone	185.084	37115	247	ChemSpider
				Tegaserod	301.19	10609889	246	ChemSpider
				ethylbenzoate	150.068	6897	246	ChemSpider
				Aurin	290.094	4921	246	ChemSpider
				AC-LYS-OH	188.116	83869	245	ChemSpider
				Boldione	284.178	12893	245	ChemSpider
				Ipriflavone	280.11	3616	244	ChemSpider
				Atropine	289.168	10194105	244	ChemSpider
				N,N-Dimethyl-N-phenylurea	164.095	7279	243	ChemSpider
				debrisoquine	175.111	2860	242	ChemSpider
				Docosahexaenoic acid	328.24	393183	241	ChemSpider
				taleranol	322.178	20916	241	ChemSpider
				DIBP	278.152	6524	241	ChemSpider
				p-iodoanisole	233.954	62877	241	ChemSpider
				Tosufloxacin	404.11	5316	241	ChemSpider
				Indoprofen	281.105	3587	240	ChemSpider
				(−)-Inosine	268.081	5799	239	ChemSpider
				5-Hydroxydopamine	169.074	102750	239	ChemSpider
				Eudesmic acid	212.068	8054	239	ChemSpider
				MBP	222.089	8257	239	ChemSpider
				(±)-Usnic acid	344.09	5444	239	ChemSpider
				N-Acetyl-α-D-galactosamine	221.09	76020	238	ChemSpider
				Cycloheximide	281.163	5962	238	ChemSpider
				Hydroxyamphetamine	151.1	3525	238	ChemSpider
				TBTC	326.082	14368	238	ChemSpider
				Monuron	198.056	8470	238	ChemSpider
				Daminozide	160.085	14593	237	ChemSpider
				(+)-Simvastatin	418.272	49179	237	ChemSpider
				Isosorbide 5-nitrate	191.043	25736	237	ChemSpider
				Phenmetrazine	177.115	4598	236	ChemSpider
				Oxocamphor	166.099	23544	236	ChemSpider
				17α-Methyltestosterone	302.225	5788	235	ChemSpider
				(S)-(−)-Cotinine	176.095	746405	235	ChemSpider
				(−)-Brucine	394.189	390579	235	ChemSpider
				Molindone	276.184	22342	235	ChemSpider
				P-NITROACETOPHENONE	165.043	21106581	235	ChemSpider
				4-hydroxyestradiol	288.173	4445523	234	ChemSpider
				Triadimefon	293.093	36029	234	ChemSpider
				Flunixin	296.077	34911	234	ChemSpider
				Anserine	240.122	100482	233	ChemSpider
				3,4,5-Trihydroxy-1-cyclohexenecarboxylic acid	174.053	1063	233	ChemSpider
				Lithocholic acid	376.298	9519	233	ChemSpider
				Brotizolam	391.95	2357	233	ChemSpider
				phenacemide	178.074	4589	232	ChemSpider
				bufuralol	261.173	64777	232	ChemSpider
				cytarabine	243.086	6017	231	ChemSpider
				(9Z)-9-Octadecenamide	281.272	4446508	231	ChemSpider
				Estazolam	294.067	3146	231	ChemSpider
				Levofloxacin	361.144	131410	231	ChemSpider
				3-Hydroxy-12,13-epoxytrichothec-9-ene-4,15-diyl diacetate	366.168	373646	231	ChemSpider
				spironolactone	416.202	5628	231	ChemSpider
				(−)-(α)-Kainic Acid	213.1	9837	230	ChemSpider
				Ethyl cinnamate	176.084	553344	230	ChemSpider
				Dimethyl octanediimidate	200.152	10618664	230	ChemSpider
				Coelenterazine	423.158	2728	230	ChemSpider
				Aloe emodin	270.053	9792	230	ChemSpider
				Gly-l-pro	172.085	2282246	229	ChemSpider
				Z-Phosphamidon	299.069	2297538	229	ChemSpider
				Tryptoline	172.1	96979	229	ChemSpider
				Cordycepin	251.102	6064	228	ChemSpider
				octinoxate	290.188	4511170	228	ChemSpider
				Pimelic acid	160.074	376	227	ChemSpider
				Methylphenobarbital	246.1	7972	227	ChemSpider
				Methyl octylate	158.131	7800	227	ChemSpider
				Amisulpride	369.172	2074	227	ChemSpider
				10-Undecenoic acid	184.146	10771160	226	ChemSpider
				Methyl Caprate	186.162	7759	226	ChemSpider
				alpha,alpha-Trehalose	342.116	7149	226	ChemSpider
				Triethyl citrate	276.121	13850879	225	ChemSpider
				Methyl octadecadienoate	294.256	4447491	225	ChemSpider
				urobilinogen	592.326	24980	224	ChemSpider
				Psilocin	204.126	4807	224	ChemSpider
				3-Hydroxymyristic Acid	244.204	15252	224	ChemSpider
				Xanthurenic acid	205.038	5497	224	ChemSpider
				Citronellal	154.136	7506	224	ChemSpider
				melarsoprol	397.996	9889	224	ChemSpider
				bronopol	198.948	2356	224	ChemSpider
				o-Coumaric acid	164.047	553146	223	ChemSpider
				Propentofylline	306.169	4769	223	ChemSpider
				Isovanillin	152.047	11629	223	ChemSpider
				Bunazosin	373.211	2378	223	ChemSpider
				forchlorfenuron	247.051	84301	223	ChemSpider
				2-Quinolinecarboxylic acid	173.048	6857	222	ChemSpider
				Myristicin	192.079	4125	222	ChemSpider
				Zalcitabine	211.096	22498	221	ChemSpider
				BUFOTENINE	204.126	9839	221	ChemSpider
				Isobutyl cyanoacrylate	153.079	13427	221	ChemSpider
				7-ACA	272.047	390087	221	ChemSpider
				2-Carboxyindole	161.048	65731	220	ChemSpider
				D-(+)-Mannose	180.063	141983	220	ChemSpider
				Carboquone	321.132	2471	220	ChemSpider
				bentazone [JMAF]	240.057	2238	220	ChemSpider
				moricizine	427.157	31872	220	ChemSpider
				Meglutol	162.053	1600	219	ChemSpider
				oxiracetam	158.069	4465	219	ChemSpider
				Anandamide	347.282	4445241	219	ChemSpider
				PHENYLBUTYRIC ACID	164.084	6745	219	ChemSpider
				Resacetophenone	152.047	6724	219	ChemSpider
				o-Anisic Acid	152.047	10892	219	ChemSpider
				3-Hydroxyphenylacetic acid	152.047	11624	218	ChemSpider
				Malaoxon	314.059	14674	218	ChemSpider
				Hordenine	165.115	61609	218	ChemSpider
				3,5-Dihydroxybenzoic acid	154.027	7146	217	ChemSpider
				Hydroxytryptophol	177.079	8708	217	ChemSpider
				Lovastatin	404.256	48085	216	ChemSpider
				nitronaphthalene	173.048	6588	216	ChemSpider
				DOA	370.308	7358	216	ChemSpider
				Damascenone	190.136	4517997	216	ChemSpider
				Gnoscopine	413.147	4385	216	ChemSpider
				L-Carnosine	226.107	388363	215	ChemSpider
				Sparfloxacin	392.166	54517	215	ChemSpider
				Chinolin-2,4-diol	161.048	6602	214	ChemSpider
				5-methyldeoxycytidine	241.106	389065	214	ChemSpider
				2-[(4-Nitrophenoxy)methyl]oxirane	195.053	20045	214	ChemSpider
				α-L-rhamnopyranose	164.068	388776	214	ChemSpider
				desvenlafaxine	263.189	111300	213	ChemSpider
				Ethyl oleate	310.287	4515636	213	ChemSpider
				7,8-Didehydro-4,5-epoxymorphinan-3,6-diol	271.121	380506	213	ChemSpider
				Lenalidomide	259.096	187515	213	ChemSpider
				3-Indoleacetamide	174.079	386	213	ChemSpider
				α-IONONE	192.151	4445317	213	ChemSpider
				L-5-hydroxy-Tryptophan	220.085	388413	212	ChemSpider
				Fenipentol	164.12	3221	212	ChemSpider
				(R)-(−)-Mandelic acid	152.047	11420	212	ChemSpider
				3,4-Dimethoxyphenethylamine	181.11	8114	211	ChemSpider
				Triacetonamine	155.131	12665	211	ChemSpider
				6-Hydroxymelatonin	248.116	1794	211	ChemSpider
				Diisodecyl phthalate	446.34	30996	211	ChemSpider
				2-Isobutyl-3-methoxypyrazine	166.111	30208	211	ChemSpider
				N(1)-acetylspermidine	187.168	482	210	ChemSpider
				(−)-Shikimic acid	174.053	8412	210	ChemSpider
				(S)-(−)-Warfarin	308.105	10533327	210	ChemSpider
				D-Alanyl-D-alanine	160.085	4573916	209	ChemSpider
				bilirubin	584.263	4444055	209	ChemSpider
				Difloxacin	399.139	50725	208	ChemSpider
				Propham	179.095	23083	207	ChemSpider
				Tridemorph	297.303	30142	207	ChemSpider
				1,3,4,5-Tetrahydroxycyclohexanecarboxylic acid	192.063	1035	207	ChemSpider
				Acetanisole	150.068	13835344	207	ChemSpider
				Fenchone	152.12	13869	207	ChemSpider
				Naptalam	291.09	8275	207	ChemSpider
				Ethyl 3-(benzoyloxy)-8-methyl-8-azabicyclo[3.2.1]octane-2-carboxylate	317.163	2723	207	ChemSpider
				4-Amino-1-(4-{[3-amino-5-(N-methylcarbamimidamido)pentanoyl]amino}-2,3,4-trideoxyhex-2-enopyranuronosyl)-2(1H)-pyrimidinone	422.203	253	207	ChemSpider
				Pregnenolone	316.24	8611	206	ChemSpider
				Ascorbyl palmitate	414.262	16736579	206	ChemSpider
				4-tert-octylphenol	206.167	8483	206	ChemSpider
				β-Resorcylic acid	154.027	1446	205	ChemSpider
				N-Acetyl-Trp-OH	246.1	610602	205	ChemSpider
				5α-Dihydroprogesterone	316.24	83782	205	ChemSpider
				Oxibendazole	249.111	4461	205	ChemSpider
				Metamiton	202.085	35563	205	ChemSpider
				Metsulfuron-methyl	381.074	47883	205	ChemSpider
				isoxanthopterin	179.044	10277	204	ChemSpider
				Fenoxycarb	301.131	46739	204	ChemSpider
				cyclofenil	364.167	2795	204	ChemSpider
				brompheniramine	318.073	6573	204	ChemSpider
				pronetalol	229.147	4761	204	ChemSpider
				Thiethylperazine	399.18	5245	203	ChemSpider
				Allopregnanolone	318.256	83760	203	ChemSpider
				Dimethyl adipate	174.089	11824	202	ChemSpider
				(E)-cinnamyl acetate	176.084	4445319	202	ChemSpider
				N-Aceyl-L-tyrosine	223.084	61606	202	ChemSpider
				4-Hydroxycyclophosphamide	276.02	90110	202	ChemSpider
				3,3'-Dimethoxybiphenyl-4,4'-diamine	244.121	8104	202	ChemSpider
				4E,15Z-Bilirubin IXa	584.263	13628097	202	ChemSpider
				2-Dodecylbenzenesulfonic acid	326.192	23761	201	ChemSpider
				Asarone	208.11	552532	201	ChemSpider
				Phloroacetophenone	168.042	61386	201	ChemSpider
				IAN	156.069	312357	201	ChemSpider
				4-HYDROXYANTIPYRINE	204.09	89318	200	ChemSpider
				hydrobenzoin	214.099	86143	200	ChemSpider
				glufosinate	181.05	4630	200	ChemSpider
				Ergocornine	561.295	66155	200	ChemSpider
				Perazine	339.177	4582	200	ChemSpider
				NNAL	209.116	94646	200	ChemSpider
				(+)-TRAMADOL	263.189	31105	199	ChemSpider
				DOG	344.256	131227	199	ChemSpider
				2-AMINO-3,4-DIMETHYLIMIDAZO(4,5-F)QUINOLINE	212.106	56075	199	ChemSpider
				Levonorgestrel	312.209	12560	199	ChemSpider
				Nobiletin	402.131	65283	199	ChemSpider
				Lumichrome	242.08	4483963	199	ChemSpider
				penconazole	283.064	82796	199	ChemSpider
				Ethenzamide	165.079	3167	198	ChemSpider
				3-phenyllactic acid	166.063	3715	198	ChemSpider
				butalbital	224.116	2387	198	ChemSpider
				4-tert-Butylbenzoic acid	178.099	7125	198	ChemSpider
				L-Alanyl-L-glutamine	217.106	110464	198	ChemSpider
				Ethyl nicotinate	151.063	62402	198	ChemSpider
				diethylmaleate	172.074	4436353	198	ChemSpider
				Acetyl hexamethyl tetralin	258.198	80719	198	ChemSpider
				Gramine	174.116	6625	197	ChemSpider
				Aspartame	294.122	118630	197	ChemSpider
				GPP	314.068	393471	197	ChemSpider
				Diethyl succinate	174.089	13865630	196	ChemSpider
				ethyl elaidate	310.287	4516584	196	ChemSpider
				(−)-Prostaglandin E2	352.225	4444059	196	ChemSpider
				biopterin	237.086	392795	196	ChemSpider
				Styracit	164.068	392897	196	ChemSpider
				Tropic acid	166.063	10274	195	ChemSpider
				Proxyphylline	238.107	4806	195	ChemSpider
				1,3-Diphenylurea	212.095	7314	195	ChemSpider
				S-Sulfocysteine	200.977	102939	195	ChemSpider
				ALLN	383.278	391397	194	ChemSpider
				Aceclidine	169.11	1902	194	ChemSpider
				(E)-Isoferulic acid	194.058	643318	194	ChemSpider
				Cholecalciferol	384.339	4444353	194	ChemSpider
				Dihydroxymandelic acid	184.037	77371	194	ChemSpider
				Deoxyadenosine monophosphate	331.068	12079	194	ChemSpider
				2-Chloro-5-nitrobenzanilide	276.03	559235	194	ChemSpider
				Glafenine	372.088	3355	194	ChemSpider
				diaziquone	364.138	38867	194	ChemSpider
				(−)-Aflatoxin B1	312.063	162470	194	ChemSpider
				Captopril	217.077	40130	194	ChemSpider
				Phenmedipham	300.111	23134	193	ChemSpider
				α-Lactose	342.116	76293	193	ChemSpider
				Hydrocaffeate	182.058	308986	192	ChemSpider
				L-Kynurenine	208.085	141580	192	ChemSpider
				N~2~-Acetyl-L-ornithine	174.1	388369	192	ChemSpider
				Butein	272.068	4444634	192	ChemSpider
				beta-Maltose	342.116	6019	192	ChemSpider
				zingerone	194.094	28952	191	ChemSpider
				Hexylresorcinol	194.131	21106121	191	ChemSpider
				(2E)-3-(3,4-Dimethoxyphenyl)acrylic acid	208.074	626174	191	ChemSpider
				(−)-L-Carnitine	161.105	10455	191	ChemSpider
				Oxybuprocaine	308.21	4472	191	ChemSpider
				γ-Glu-Cys	250.062	110467	191	ChemSpider
				Isoguanine	151.049	69351	190	ChemSpider
				DL-Atrolactic acid	166.063	1263	190	ChemSpider
				Monomethyl phthalate	180.042	19207	190	ChemSpider
				Dimethyl terephthalate	194.058	13863300	190	ChemSpider
				Nimorazole	226.107	21533	190	ChemSpider
				Oxytetracycline	460.148	10482174	190	ChemSpider
				Erythrose, 4-phosphate	200.009	109096	189	ChemSpider
				γ-resorcylic acid	154.027	8974	189	ChemSpider
				N-Acetyl-DL-methionine	191.062	5945	189	ChemSpider
				melanostatin	284.185	83871	189	ChemSpider
				Ethylvanillin	166.063	8154	188	ChemSpider
				N-Acetyl-L-leucine	173.105	64075	188	ChemSpider
				Parbendazole	247.132	24775	188	ChemSpider
				Imidocarb	348.17	20102	187	ChemSpider
				Mimosine	198.064	389405	187	ChemSpider
				phenyl glycidyl ether	150.068	28958	187	ChemSpider
				Androsterone	290.225	5668	187	ChemSpider
				Isopregnanolone	318.256	83761	187	ChemSpider
				Methyl tyrosinate	195.09	63818	186	ChemSpider
				D-(−)-Tagatose	180.063	83142	186	ChemSpider
				2-arachidonoylglycerol	378.277	4445451	186	ChemSpider
				Ramipril	416.231	4514937	186	ChemSpider
				Pamba	151.063	58971	186	ChemSpider
				1-EBIO	162.079	74291	186	ChemSpider
				naphthalene-2,3-diol	160.052	6824	186	ChemSpider
				prednisolone	360.194	5552	186	ChemSpider
				Eslicarbazepine	254.106	102704	186	ChemSpider
				dl-Perillaldehyde	150.104	15589	185	ChemSpider
				coniferyl aldehyde	178.063	4444167	185	ChemSpider
				4-tert-Octylphenol monoethoxylate	250.193	5388	185	ChemSpider
				fenchol	154.136	14665	185	ChemSpider
				Uritrol	190.038	18756	185	ChemSpider
				m-Coumaric acid	164.047	553147	184	ChemSpider
				Shikalkin	288.1	5019	184	ChemSpider
				sulfisomidine	278.084	5150	184	ChemSpider
				Heptaethylene Glycol	326.194	72017	184	ChemSpider
				Hexazinone	252.159	36542	184	ChemSpider
				Triflusal	248.03	9086	184	ChemSpider
				flavoxate	391.178	3237	184	ChemSpider
				Dodecanedioic acid	230.152	12213	183	ChemSpider
				Dibutyl sebacate	314.246	13837584	183	ChemSpider
				acetoaminophenol	151.063	11477	183	ChemSpider
				4-(4-Hydroxyphenyl)-2-butanone	164.084	20347	183	ChemSpider
				Trolox	250.121	37117	183	ChemSpider
				Rosoxacin	294.1	253208	183	ChemSpider
				Methoxyindoleacetic acid	205.074	17924	182	ChemSpider
				16α-Hydroxyestrone	286.157	103012	182	ChemSpider
				4-hydroxyaminoquinoline N-oxide	176.059	10575860	182	ChemSpider
				enoxolone	470.34	9710	182	ChemSpider
				Adenylthiomethylpentose	297.09	388321	182	ChemSpider
				5-Pentylresorcinol	180.115	9949	181	ChemSpider
				Herniarin	176.047	10295	181	ChemSpider
				Nonivamide	293.199	2891	181	ChemSpider
				Methyl caffeate	194.058	600455	181	ChemSpider
				meticillin	380.104	5862	181	ChemSpider
				Rivastigmine	250.168	70377	180	ChemSpider
				etilefrine	181.11	3190	180	ChemSpider
				L-(−)-Sorbose	180.063	6638	180	ChemSpider
				fluphenazine enanthate	549.264	3272	180	ChemSpider
				Nimustine	272.079	35876	180	ChemSpider
				Lactacidogen	260.03	389526	179	ChemSpider
				(Z)-Aconitic Acid	174.016	558863	179	ChemSpider
				Dihydrouridine	246.085	85115	179	ChemSpider
				Hexaconazole	313.075	59833	179	ChemSpider
				Safranal	150.104	55000	178	ChemSpider
				Heliotropic acid	166.027	6928	178	ChemSpider
				LEVOBUNOLOL	291.183	3777	178	ChemSpider
				Desoxycorticosterone acetate	372.23	5737	178	ChemSpider
				Palbociclib	447.238	4487437	178	ChemSpider
				(+)-Gallocatechin	306.074	58594	178	ChemSpider
				lindane	287.86	10481896	178	ChemSpider
				Cori ester (α-anomer)	260.03	58977	177	ChemSpider
				cyclandelate	276.173	2790	177	ChemSpider
				4-Octylphenol	206.167	14958	177	ChemSpider
				Daphnetin	178.027	4444191	177	ChemSpider
				DMACA Reagent	175.1	4447567	177	ChemSpider
				S-Allyl-L-cysteine	161.051	7969672	177	ChemSpider
				Carbosulfan	380.213	37764	177	ChemSpider
				1-Phenyl-1,3-butanedione	162.068	6898	176	ChemSpider
				N-Acetyl-b-D-galactosamine	221.09	389452	176	ChemSpider
				(±)-Linalyl acetate	196.146	13850082	176	ChemSpider
				3,20-pregnanedione	316.24	110404	176	ChemSpider
				Phenyl sulfoxide	202.045	13090	176	ChemSpider
				3-Methyl-1-phenylpyrazolone	174.079	63516	176	ChemSpider
				Aesculin	340.079	4444765	176	ChemSpider
				EPTC	189.119	12428	176	ChemSpider
				Neochanin	268.074	4444070	175	ChemSpider
				2-MeO-E1	300.173	389515	175	ChemSpider
				Acetylquinol	152.047	9859	175	ChemSpider
				Piperonyl butoxide	338.209	5590	175	ChemSpider
				(±)-Pulegone	152.12	6722	175	ChemSpider
				Riociguat	422.161	9479719	175	ChemSpider
				imazamox	305.138	77711	174	ChemSpider
				fructose 6-phosphate	260.03	62713	174	ChemSpider
				Pilocarpine	208.121	5699	174	ChemSpider
				N-Acetyl-L-histidine	197.08	68142	174	ChemSpider
				(−)-α-Santonin	246.126	191779	174	ChemSpider
				ENADENINE	203.117	83222	174	ChemSpider
				m-Anisic Acid	152.047	10977	174	ChemSpider
				L-(+)-Mandelic Acid	152.047	388690	174	ChemSpider
				Reticuline	329.163	9816	174	ChemSpider
				7-OXOCHOLESTEROL	400.334	82599	174	ChemSpider
				4-Phenylpyridine	155.073	13062	174	ChemSpider
				ethion	383.988	3171	174	ChemSpider
				Z-Gly-OH	209.069	13710	173	ChemSpider
				Diminazene	281.139	2264	173	ChemSpider
				Flupirtine	304.134	48119	173	ChemSpider
				Lorcainide	370.181	39116	173	ChemSpider
				L-Methyldopa	211.084	35562	172	ChemSpider
				(4-Ethoxyphenyl)urea	180.09	8663	172	ChemSpider
				dinotefuran	202.107	171124	172	ChemSpider
				alfatradiol	272.178	61840	172	ChemSpider
				Cimaterol	219.137	2653	172	ChemSpider
				Menthone	154.136	24636	172	ChemSpider
				(S)-(+)-Ibuprofen	206.131	36498	171	ChemSpider
				pentoxyl	156.053	8635	171	ChemSpider
				6-Deoxyhexopyranose	164.068	817	171	ChemSpider
				D-Cellotriose	504.169	4450242	171	ChemSpider
				Capecitabine	359.149	54916	171	ChemSpider
				Quinidine	324.184	389880	171	ChemSpider
				Loxoprofen	246.126	3828	170	ChemSpider
				6-Methylsalicylic acid	152.047	10805	170	ChemSpider
				1,3,5-Trimethoxybenzene	168.079	21111723	170	ChemSpider
				benzotrichloride	193.946	13882366	170	ChemSpider
				Tiotidine	312.094	45601	170	ChemSpider
				Ronnel	319.9	8939	170	ChemSpider
				methyprylon	183.126	4018	169	ChemSpider
				DHAP	152.047	62888	169	ChemSpider
				Dicyclohexyl phthalate	330.183	6519	169	ChemSpider
				phosphoglycolate	155.982	514	169	ChemSpider
				Raffinose	504.169	388379	169	ChemSpider
				Perflenapent	287.981	12154	169	ChemSpider
				Ergocryptine	575.311	118591	169	ChemSpider
				Stiripentol	234.126	4470940	168	ChemSpider
				Valerophenone	162.104	59482	168	ChemSpider
				Ritalinic acid	219.126	78360	168	ChemSpider
				Asaronaldehyde	196.074	19331	168	ChemSpider
				Tomelukast	318.169	3831	168	ChemSpider
				(−)-Andrographolide	350.209	4477067	168	ChemSpider
				Ancymidol	256.121	23841	168	ChemSpider
				Tetrahydropapaveroline	287.116	17491	168	ChemSpider
				4-tert-Butylcyclohexanone	154.136	7114	168	ChemSpider
				nicosulfuron	410.101	66024	168	ChemSpider
				phenprobamate	179.095	4606	167	ChemSpider
				4-Ethylguaiacol	152.084	56245	167	ChemSpider
				Hexylbenzene	162.141	13487	167	ChemSpider
				Protirelin	362.17	554166	167	ChemSpider
				Deoxyguanosine monophosphate	347.063	58570	167	ChemSpider
				Remoxipride	370.089	49195	167	ChemSpider
				α,α-DIMETHOXYTOLUENE	152.084	56163	166	ChemSpider
				Homoveratric Acid	196.074	6872	166	ChemSpider
				Lauramine	199.194	13618	166	ChemSpider
				Desmesterol	384.339	388662	166	ChemSpider
				Dibenzo-18-crown-6	360.157	24722	166	ChemSpider
				Veliparib	244.132	10134775	165	ChemSpider
				DL-N-Acetyltryptophan	246.1	1925	165	ChemSpider
				Salicylanilide	213.079	6610	165	ChemSpider
				Formiminoglutamic Acid	174.064	388370	165	ChemSpider
				Metaxalone	221.105	14709	165	ChemSpider
				3-Cresotinic acid	152.047	6482	165	ChemSpider
				Genipin	226.084	390864	165	ChemSpider
				2,6-Dimethoxybenzoquinone	168.042	61560	165	ChemSpider
				benzocatechol	160.052	10842	165	ChemSpider
				diflufenican	394.074	82834	165	ChemSpider
				Irinotecan Related Compound B	392.137	94634	165	ChemSpider
				D-Psicose	180.063	81254	164	ChemSpider
				Secnidazole	185.08	64839	164	ChemSpider
				Deoxypyridoxine	153.079	5869	164	ChemSpider
				Myristamide	227.225	62698	164	ChemSpider
				Ricinin	164.059	10216	164	ChemSpider
				Apigetrin	432.106	4444290	164	ChemSpider
				Tulobuterol	227.108	5404	164	ChemSpider
				(S)-(−)-atropine	289.168	10246417	164	ChemSpider
				Anaesthesine	165.079	21106112	163	ChemSpider
				Propacetamol	264.147	62097	163	ChemSpider
				3-oxooctahydro-2H-2,6-methanoquinolizin-8-yl 1H-indole-3-carboxylate	324.147	3036	163	ChemSpider
				Coixol	165.043	10317	163	ChemSpider
				10-(3,4-Dihydroxy-5,6-dimethyl-2-heptanyl)-5,6-dihydroxy-7a,9a-dimethylhexadecahydro-3H-benzo[c]indeno[5,4-e]oxepin-3-one	480.345	3126	163	ChemSpider
				pteroic acid	312.097	85769	163	ChemSpider
				L-(−)-Arabitol	152.068	388391	163	ChemSpider
				Baytoan	295.109	37749	163	ChemSpider
				mitomycin C	334.128	5544	163	ChemSpider
				sulfaethidole	284.04	6913	163	ChemSpider
				2-(1-Naphthyl)acetamide	185.084	6600	163	ChemSpider
				chenodeoxycholic acid	392.293	9728	162	ChemSpider
				N-ACETYL-DL-LEUCINE	173.105	1918	162	ChemSpider
				Decoquinate	417.252	27081	162	ChemSpider
				(+)-castanospermine	189.1	49177	162	ChemSpider
				Octyl gallate	282.147	55194	162	ChemSpider
				Dihydroxyacetone phosphate	169.998	648	162	ChemSpider
				Acesulfame	162.994	33607	162	ChemSpider
				Imazaquin	311.127	49446	162	ChemSpider
				Domoic acid	311.137	4445428	162	ChemSpider
				Desethylchloroquine	291.15	86173	162	ChemSpider
				(+)-Gibberellic acid	346.142	6223	162	ChemSpider
				Metyrosine	195.09	3013	161	ChemSpider
				Nirvanol	204.09	82605	161	ChemSpider
				Fenobucarb	207.126	18452	161	ChemSpider
				D-Phenylglycine	151.063	63322	161	ChemSpider
				Exemestane	296.178	54278	161	ChemSpider
				Mosapride	421.157	106780	161	ChemSpider
				pseudouridine	244.07	14319	160	ChemSpider
				Butylphthalide	190.099	55293	160	ChemSpider
				2-Amino-4-nitrophenol	154.038	2848685	160	ChemSpider
				Azimilide	457.188	7845470	160	ChemSpider
				Methylprednisolone	374.209	6485	160	ChemSpider
				Mescaline	211.121	3934	159	ChemSpider
				5-decanolide	170.131	12282	159	ChemSpider
				3-Hydroxycarbofuran	237.1	26024	159	ChemSpider
				Ethyl phenylacetate	164.084	13885245	159	ChemSpider
				Salicyluric acid	195.053	9835	159	ChemSpider
				d-fucose	164.068	85076	159	ChemSpider
				6-Methylcoumarin	160.052	6825	159	ChemSpider
				5-Nitro-o-toluidine	152.059	7166	159	ChemSpider
				Laurocapram	281.272	39176	158	ChemSpider
				L-Theanine	174.1	388498	158	ChemSpider
				TMPTMA	338.173	17649	158	ChemSpider
				HO-dPEG8-OH	370.22	71135	158	ChemSpider
				Homoanisic acid	166.063	7406	157	ChemSpider
				Myoinositol 1-phosphate	260.03	17215924	157	ChemSpider
				Pirbuterol	240.147	4679	157	ChemSpider
				Oseltamivir	312.205	58540	157	ChemSpider
				(20S)-20-Hydroxypregn-4-en-3-one	316.24	8612	157	ChemSpider
				(2E)-decenoic acid	170.131	4445851	157	ChemSpider
				Corticosterone	346.214	5550	157	ChemSpider
				4β-Phorbol	364.189	390610	157	ChemSpider
				Dodecyl gallate	338.209	13777	157	ChemSpider
				Naringenin	272.068	388383	157	ChemSpider
				curcumin III	308.105	4474770	157	ChemSpider
				Bensulfuron-methyl [WSSA]	410.09	49630	157	ChemSpider
				Bethanidine	177.127	2278	157	ChemSpider
				Quinalphos	298.054	24335	157	ChemSpider
				butamben	193.11	2388	156	ChemSpider
				Myrmicacin	188.141	24790	156	ChemSpider
				Hinokitiol	164.084	3485	156	ChemSpider
				Phenethyl acetate	164.084	21105987	156	ChemSpider
				Visnagin	230.058	6460	156	ChemSpider
				Pregnanediol	320.272	190585	156	ChemSpider
				pholedrine	165.115	4494	156	ChemSpider
				Metisazone	234.058	5259074	156	ChemSpider
				Sunitinib	398.212	4486264	156	ChemSpider
				Lisinopril	405.226	4514933	156	ChemSpider
				Monolinuron	214.051	14868	156	ChemSpider
				Ursodeoxycholic acid	392.293	29131	155	ChemSpider
				Osthol	244.11	9811	155	ChemSpider
				Maltose	342.116	388329	155	ChemSpider
				Hexoprenaline	420.226	3483	155	ChemSpider
				3,5-Dimethoxybenzaldehyde	166.063	73763	154	ChemSpider
				Finasteride	372.278	51714	154	ChemSpider
				R-(-)-Phenylephrine	167.095	5818	154	ChemSpider
				menthofuran	150.104	292309	154	ChemSpider
				Piromidic acid	288.122	4689	154	ChemSpider
				Nerol	154.136	558917	154	ChemSpider
				(−)-Δ9-trans-Tetrahydrocannabinol	314.225	15266	154	ChemSpider
				β-D-Fructofuranose	180.063	388775	153	ChemSpider
				Nordemerol	233.142	30039	153	ChemSpider
				Levetiracetam	170.106	4447633	153	ChemSpider
				Monoethyl phthalate	194.058	67856	153	ChemSpider
				Lopinavir	628.362	83706	153	ChemSpider
				Cilastatin	358.156	4940183	153	ChemSpider
				D-Tyrosine	181.074	64252	152	ChemSpider
				N-acetyldopamine	195.09	90825	152	ChemSpider
				trans-geranic acid	168.115	4439624	152	ChemSpider
				Coenzyme Q0	182.058	62289	152	ChemSpider
				diacetylphloroglucinol	210.053	15687	152	ChemSpider
				DIBEHENIN	206.094	4445096	152	ChemSpider
				Erbstatin Analog	194.058	4510151	152	ChemSpider
				Dialanine	160.085	581	152	ChemSpider
				Homocitrulline	189.111	58582	152	ChemSpider
				Lenvatinib	426.109	7999567	152	ChemSpider
				Ethyl salicylate	166.063	21105897	151	ChemSpider
				Methyl anisate	166.063	21108577	151	ChemSpider
				hydroxystearic acid	300.266	62625	151	ChemSpider
				Dihydrocapsaicin	307.215	97096	151	ChemSpider
				Bambuterol	367.211	49466	151	ChemSpider
				Coniferol	180.079	1266063	151	ChemSpider
				2-Isopropyl-3-methoxypyrazine	152.095	30649	151	ChemSpider
				Testosterone cypionate	412.298	390140	151	ChemSpider
				1-Deoxynojirimycin	163.084	27360	151	ChemSpider
				Benz[j]fluoranthene	252.094	8798	151	ChemSpider
				Clebopride	373.156	2678	151	ChemSpider
				Butylate	217.15	15357	151	ChemSpider
				Vanillate	182.058	18693	150	ChemSpider
				cis-Vaccenic acid	282.256	4445888	150	ChemSpider
				Shikonin	288.1	420739	150	ChemSpider
				(−)-Prostaglandin E1	354.241	4444306	150	ChemSpider
				5-Hydroxydecanoic acid	188.141	1759	150	ChemSpider
				CARVEOL, CIS-(−)-	152.12	7160	150	ChemSpider
				tetrofosmin	382.24	4124	150	ChemSpider
				7a-Hydroxy-cholestene-3-one	400.334	110306	150	ChemSpider
				Adefovir dipivoxil	501.199	54855	150	ChemSpider
				3,3′-(7,12-Diethyl-3,8,13,17-tetramethyl-2,18-porphyrindiyl)dipropanoic acid	566.289	65350	150	ChemSpider
				2,4-Dichlorobenzoic acid	189.959	5583	150	ChemSpider
				3-tyrosine	181.074	5323512	149	ChemSpider
				Xanthosine	284.076	58484	149	ChemSpider
				phensuximide	189.079	6578	149	ChemSpider
				Glycocholic acid	465.309	9734	149	ChemSpider
				(+)-Procyanidin B2	578.142	109417	149	ChemSpider
				Hexopyranosyl-(1->4)hexopyranosyl-(1->4)hexopyranosyl-(1->4)hexopyranose	666.222	847	149	ChemSpider
				Compactin	390.241	58262	149	ChemSpider
				Naltrexone	341.163	4514524	148	ChemSpider
				9-Pentofuranosyl-3,9-dihydro-1H-purine-2,6-dione	284.076	1152	148	ChemSpider
				Nonoxynol	264.209	7414	148	ChemSpider
				Embelin	294.183	3105	148	ChemSpider
				2-Methyl-4-quinolinol	159.068	62307	148	ChemSpider
				cyclobarbital	236.116	5632	148	ChemSpider
				D-Galactitol	182.079	11357	148	ChemSpider
				Propyl benzoate	164.084	15965	148	ChemSpider
				12-Hydroxylauric acid	216.173	71366	148	ChemSpider
				Isovanillic acid	168.042	12055	148	ChemSpider
				3,4-Dimethoxybenzyl alcohol	168.079	6851	148	ChemSpider
				DIMBOA	211.048	2268	148	ChemSpider
				triaziquone	231.101	5999	148	ChemSpider
				(−)-norephedrine	151.1	9875	148	ChemSpider
				4-Hydroxybenzhydrazide	152.059	1679	148	ChemSpider
				Articaine	284.119	29837	148	ChemSpider
				Xanbon	228.09	4445594	148	ChemSpider
				Albendazole sulfone	297.078	48031	148	ChemSpider
				Tobramycin	467.259	33377	148	ChemSpider
				D-(+)-Sorbose	180.063	96680	147	ChemSpider
				N-Methylanthranilate	151.063	60420	147	ChemSpider
				Methyl 4-hydroxycinnamate	178.063	4477835	147	ChemSpider
				Di-n-Amyl phthalate	306.183	8243	147	ChemSpider
				O1-Methyl-Glucose	194.079	392933	147	ChemSpider
				9-ethylpurin-6-amine	163.086	6	147	ChemSpider
				trimethobenzamide	388.2	5375	147	ChemSpider
				(−)-Galanthamine	287.152	9272	147	ChemSpider
				BENZOHYDROQUINONE	160.052	10830	147	ChemSpider
				LAT-B	395.177	10192733	147	ChemSpider
				methionine S-oxide	165.046	824	147	ChemSpider
				2-Ethylhexyl acrylate	184.146	7354	146	ChemSpider
				L-Homophenylalanine	179.095	2006639	146	ChemSpider
				Propane-1,2,3-tricarboxylic acid	176.032	14220	146	ChemSpider
				D-(+)-tryptophan	204.09	8707	146	ChemSpider
				Methyl phenylglyoxylate	164.047	76529	146	ChemSpider
				D-Histidine	155.069	64237	146	ChemSpider
				benzylsuccinic acid	208.074	3724	146	ChemSpider
				LENACIL	234.137	15699	146	ChemSpider
				Aceglutamide	188.08	158492	146	ChemSpider
				PHENYLPROPANOLAMINE	151.1	25082	146	ChemSpider
				INDOLE-3-PYRUVATE	203.058	781	146	ChemSpider
				fenamiphos	303.106	28827	146	ChemSpider
				Nicotinylglycine	180.053	61774	146	ChemSpider
				Sulmazole	287.073	5160	146	ChemSpider
				(−)-D-erythro-Sphingosine	299.282	4444047	145	ChemSpider
				Hesperetin	302.079	65234	145	ChemSpider
				(R)-(−)-Carvone	150.104	388655	145	ChemSpider
				Ethopabate	237.1	5812	145	ChemSpider
				1-Oleoyl-rac-glycerol	356.293	4446588	145	ChemSpider
				L-(−)-Ephedrine	165.115	8935	145	ChemSpider
				Isooctyl phthalate	390.277	31280	144	ChemSpider
				m-hydroxy-Hydrocinnamic acid	166.063	89	144	ChemSpider
				11-Aminoundecanoic acid	201.173	16168	144	ChemSpider
				N-Acetylanthranilic acid	179.058	6705	144	ChemSpider
				1-Methylguanine	165.065	63498	144	ChemSpider
				Toloxatone	207.09	31769	144	ChemSpider
				4-Methoxyphenylacetone	164.084	21105938	144	ChemSpider
				methyl β-D-galactoside	194.079	85024	144	ChemSpider
				4-Methylesculetin	192.042	4477791	144	ChemSpider
				Ethyl gallate	198.053	12693	144	ChemSpider
				Calcitriol	416.329	4444108	144	ChemSpider
				Demeton	258.051	23115	144	ChemSpider
				Cyclopentadecanolide	240.209	205386	144	ChemSpider
				Elemicin	208.11	9830	143	ChemSpider
				(+)-[6]-Gingerol	294.183	391126	143	ChemSpider
				Arformoterol	344.174	2340731	143	ChemSpider
				Tectochrysin	268.074	4445231	143	ChemSpider
				4,8a-dimethyl-decahydronaphthalen-4a-ol	182.167	1176	143	ChemSpider
				3-NITRO-4-TOLUIDINE	152.059	8085	143	ChemSpider
				Fluridone	329.103	39255	143	ChemSpider
				5′-Deoxyadenosine	251.102	388325	142	ChemSpider
				isoetarine	239.152	3630	142	ChemSpider
				2-Hydroxycinchoninic acid	189.043	76740	142	ChemSpider
				Butyryl-L-homoserine lactone	171.09	8305680	142	ChemSpider
				Ketoisophorone	152.084	56162	142	ChemSpider
				Thiocarlide	400.218	2272774	142	ChemSpider
				Tetragastrin	596.242	393888	142	ChemSpider
				Palmitamine	255.256	62629	141	ChemSpider
				2,6-Dimethoxybenzoic acid	182.058	14381	141	ChemSpider
				Isoamyl butyrate	158.131	7507	141	ChemSpider
				Ethyl heptanoate	158.131	7509	141	ChemSpider
				(±)-α-Terpinyl acetate	196.146	99681	141	ChemSpider
				Mupirocin	500.299	393914	141	ChemSpider
				medroxyprogesterone	344.235	10185	141	ChemSpider
				metazachlor	277.098	44885	141	ChemSpider
				Diphenadione	340.11	6463	141	ChemSpider
				(−)-Borneol	154.136	1013314	141	ChemSpider
				Perillic acid	166.099	1218	141	ChemSpider
				4-Methoxycinnamaldehyde	162.068	556586	140	ChemSpider
				4-Amino-DL-phenylalanine	180.09	85880	140	ChemSpider
				3,5-di-tert-butylbenzoquinone	220.146	12336	140	ChemSpider
				4-Ethylbenzoic acid	150.068	11589	140	ChemSpider
				Hydrocortisone acetate	404.22	5542	140	ChemSpider
				N(6)-Methyladenosine	281.112	92307	140	ChemSpider
				9-fluorenol	182.073	66916	140	ChemSpider
				TRILAURYLAMINE	521.59	7342	140	ChemSpider
				Medronic Acid	175.964	15308	140	ChemSpider
				nystose	666.222	145907	140	ChemSpider
				AAC	183.08	56541	140	ChemSpider
				ketobemidone	247.157	9697	139	ChemSpider
				Thapsic acid	286.214	10027	139	ChemSpider
				Dihexyl phthalate	334.214	6528	139	ChemSpider
				Acetyleugenol	206.094	6869	139	ChemSpider
				4-(1,1-Dimethylpropyl)phenol	164.12	21106091	139	ChemSpider
				Roxane	348.205	4926	139	ChemSpider
				Methyl benzenepropanoate	164.084	7360	139	ChemSpider
				Zeranol	322.178	2271133	139	ChemSpider
				k-Strophanthidin	404.22	5950	139	ChemSpider
				Miglitol	207.111	390074	139	ChemSpider
				Sarsasapogenin	416.329	83145	139	ChemSpider
				naphthalene-2,7-diol	160.052	10919	139	ChemSpider
				Apiol	222.089	21106259	139	ChemSpider
				pirinixic acid	323.05	5492	139	ChemSpider
				D-(−)-Luciferin	279.998	16735812	139	ChemSpider
				Gentiopicrin	356.111	80043	139	ChemSpider
				3-Amino-5-hydroxybenzoic acid	153.043	112847	138	ChemSpider
				Phenaceturic Acid	193.074	61452	138	ChemSpider
				DL-N-Acetylcysteine	163.03	561	138	ChemSpider
				Formestane	302.188	10799	138	ChemSpider
				(+)-Abscisic acid	264.136	4444418	138	ChemSpider
				Oxazolidin	324.147	4480	138	ChemSpider
				Misoprostol	382.272	4445541	138	ChemSpider
				Caffeic acid phenethyl ester	284.105	4445100	138	ChemSpider
				Asiatic acid	488.35	106361	138	ChemSpider
				3 hydroxycoumarin	162.032	13061	138	ChemSpider
				Loganin	390.153	79111	138	ChemSpider
				5-Methylchrysene	242.11	18309	138	ChemSpider
				3,5-Dimethoxyphenol	154.063	9954	138	ChemSpider
				(E)-entacapone	305.101	4444537	138	ChemSpider
				Pentadecan-2-one	226.23	55242	137	ChemSpider
				Juniperic acid	272.235	10034	137	ChemSpider
				N-(-Ketocaproyl)-L-homoserine lactone	213.1	599950	137	ChemSpider
				Dipivefrin	351.205	2994	137	ChemSpider
				Cumene hydroperoxide	152.084	6377	137	ChemSpider
				Precocene II	220.11	12046	137	ChemSpider
				Homosalate	262.157	8059	137	ChemSpider
				Alizapride	315.17	39202	137	ChemSpider
				Bendazac	282.1	2223	137	ChemSpider
				Geranylacetone	194.167	1266569	137	ChemSpider
				Lisuride	338.211	26847	137	ChemSpider
				(−)-α-narcotine	413.147	242139	137	ChemSpider
				(E)-Aconitic Acid	174.016	392201	137	ChemSpider
				phenicarbazide	151.075	54963	137	ChemSpider
				Nepafenac	254.106	133160	137	ChemSpider
				Aldehyde C14	184.146	7428	136	ChemSpider
				ethotoin	204.09	3176	136	ChemSpider
				Tris(2-butoxyethyl) phosphate	398.243	6292	136	ChemSpider
				cumic acid	164.084	10363	136	ChemSpider
				Reproterol	389.17	23898	136	ChemSpider
				(±)-Muscone	238.23	10483	136	ChemSpider
				Latanoprost	432.288	4470740	136	ChemSpider
				Fuji-one	290.065	36283	136	ChemSpider
				ACETYL ARGININE	216.122	60752	135	ChemSpider
				β-Nitronaphthalene	173.048	10914	135	ChemSpider
				Shogaol	276.173	4445106	135	ChemSpider
				Alitretinoin	300.209	395778	135	ChemSpider
				Chloramphenicol palmitate	560.242	391613	135	ChemSpider
				Dihydrostreptomycin	583.281	388489	135	ChemSpider
				H-D-Tyr(Me)-OH	195.09	2006112	134	ChemSpider
				2-Nitro-p-cresol	153.043	8086	134	ChemSpider
				4-METHYL MEIQX	227.117	94552	134	ChemSpider
				ATEE	251.116	12729	134	ChemSpider
				dl-3-Indolelactic acid	205.074	83867	134	ChemSpider
				Ethyl benzoylformate	178.063	14610	134	ChemSpider
				carzenide	201.01	8410	134	ChemSpider
				Pizotifen	295.139	25497	134	ChemSpider
				Nudifloramide	152.059	62899	134	ChemSpider
				1-Kestose	504.169	389087	134	ChemSpider
				Butyl disulfide	178.085	11880	134	ChemSpider
				Budesonide	430.236	4444479	134	ChemSpider
				ethyl adipate	202.121	13835108	133	ChemSpider
				8-Oxoadenine	151.049	4511108	133	ChemSpider
				Octadecadienoic acid	280.24	4471882	133	ChemSpider
				3-oxo-C12-HSL	297.194	2497481	133	ChemSpider
				.gamma.-Decalactone	170.131	12285	133	ChemSpider
				chromanol	220.146	89875	133	ChemSpider
				L-(+)-Abrine	218.106	141047	133	ChemSpider
				(S)-(+)-Bulbocapnine	325.131	11934	133	ChemSpider
				Imidurea	388.109	35067	133	ChemSpider
				Glycol stearate	328.298	23148	132	ChemSpider
				Roxatidine	306.194	82423	132	ChemSpider
				Benzyl nicotinate	213.079	6923	132	ChemSpider
				Oleoylethanolamide	325.298	4446574	132	ChemSpider
				Acetosyringone	196.074	16280	132	ChemSpider
				sinapaldehyde	208.074	4444359	132	ChemSpider
				diethylcarbamazine	199.168	2944	132	ChemSpider
				Hexadecenoic acid	254.225	4445870	132	ChemSpider
				L-(−)-Camphor	152.12	392267	132	ChemSpider
				Dipropyl phthalate	250.121	8241	132	ChemSpider
				Ribitol	152.068	10254628	132	ChemSpider
				Veralipride	383.151	43638	132	ChemSpider
				3-Aminosalicylic acid	153.043	61723	131	ChemSpider
				Acetylhistamine	153.09	62805	131	ChemSpider
				undecenal	168.151	4446477	131	ChemSpider
				2-Methylhippuric Acid	193.074	82742	131	ChemSpider
				N6-Acetyllysine	188.116	83801	131	ChemSpider
				2-(tert-Butyl)phenol	150.104	6657	131	ChemSpider
				(+)-(S)-Carvone	150.104	15855	131	ChemSpider
				Quinoline-4-carboxylic acid	173.048	9826	131	ChemSpider
				Styrallyl acetate	164.084	56133	131	ChemSpider
				N-Acetyl-5-aminosalicylic acid	195.053	58958	131	ChemSpider
				acetylspermine	244.226	892	131	ChemSpider
				3-hydroxylauric acid	216.173	85026	131	ChemSpider
				aromadendrin	288.063	642	131	ChemSpider
				p-Hydroxymandelic acid	168.042	321	131	ChemSpider
				dilauroyl peroxide	398.34	7485	131	ChemSpider
				β-Cyclocitral	152.12	9511	131	ChemSpider
				(E)-3,4,5-Trimethoxycinnamic acid	238.084	642910	131	ChemSpider
				Flavin mononucleotide	456.105	559060	131	ChemSpider
				Arbutin	272.09	389765	131	ChemSpider
				Bucolome	266.163	2367	130	ChemSpider
				Ethamivan	223.121	8996	130	ChemSpider
				4-Methylcarbostyril	159.068	62306	130	ChemSpider
				(R)-(+)-rosmarinic acid	360.085	4445104	130	ChemSpider
				Acetylcarnitine	203.116	21243783	130	ChemSpider
				Sulbactam	233.036	115306	130	ChemSpider
				N-phenethylacetamide	163.1	63331	130	ChemSpider
				1-(β-D-ribofuranosyl)thymine	258.085	393058	130	ChemSpider
				Imazethapyr	289.143	49447	130	ChemSpider
				4-Methylsalicylic acid	152.047	5584	130	ChemSpider
				Teriflunomide	270.062	16737143	130	ChemSpider
				Bromopride	343.09	2352	130	ChemSpider
				3-Methoxyphenylacetic acid	166.063	14948	129	ChemSpider
				NEBULARINE	252.086	61656	129	ChemSpider
				Indole-3-acetaldehyde	159.068	778	129	ChemSpider
				L-Gulonolactone	178.048	388493	129	ChemSpider
				Dioctyl adipate	370.308	29011	129	ChemSpider
				2-AMINO-5-NITROPENOL	154.038	4165030	129	ChemSpider
				(−)-geosmin	182.167	27642	129	ChemSpider
				Benazepril	424.2	4514935	129	ChemSpider
				Boldenone	286.193	12744	129	ChemSpider
				Isotretinoin	300.209	4445539	129	ChemSpider
				dihydrocarvone	152.12	22881	129	ChemSpider
				Eupatilin	344.09	4438134	129	ChemSpider
				melphalan	304.075	405297	129	ChemSpider
				Etizolam	342.071	3191	129	ChemSpider
				(+)-aldosterone	360.194	5633	129	ChemSpider
				Butabarbital	212.116	2385	128	ChemSpider
				Erythorbic acid	176.032	16736142	128	ChemSpider
				Rubiadin	254.058	110563	128	ChemSpider
				KYNURAMINE	164.095	9311	128	ChemSpider
				4-Phenyl-2-butanol	150.104	55241	128	ChemSpider
				Fucose	164.068	2299091	128	ChemSpider
				Homovanillyl alcohol	168.079	16039	128	ChemSpider
				Epigallocatechin	306.074	65231	128	ChemSpider
				(2E)-2-Decenal	154.136	4446466	128	ChemSpider
				(E)-2-Methoxycinnamaldehyde	162.068	556589	127	ChemSpider
				Leu-Leu	244.179	69263	127	ChemSpider
				3,5-Dimethoxybenzoic acid	182.058	13693	127	ChemSpider
				Gamma-Linolenic acid	278.225	4444436	127	ChemSpider
				Aminocarb	208.121	15416	127	ChemSpider
				dethiobiotin	214.132	623	127	ChemSpider
				tert-Butyl Benzoate	178.099	63081	127	ChemSpider
				3,4-Methylenedioxycinnamic acid	192.042	558349	127	ChemSpider
				4-Oxotretinoin	314.188	4941652	127	ChemSpider
				Ciclesonide	540.309	5293368	127	ChemSpider
				Cabergoline	451.295	49452	127	ChemSpider
				Butaperazine	409.219	12078	127	ChemSpider
				Sulforhodamine B	558.149	58690	127	ChemSpider
				trifluperidol	409.166	5366	127	ChemSpider
				Diethyl sebacate	258.183	7758	126	ChemSpider
				DL-3-Hydroxykyunrenine	224.08	87	126	ChemSpider
				Propamocarb	188.152	30114	126	ChemSpider
				4-(3-Butoxy-4-methoxybenzyl)imidazolidin-2-one	278.163	4908	126	ChemSpider
				Ethyl nonanoate	186.162	28991	126	ChemSpider
				Befunolol	291.147	2219	126	ChemSpider
				3-Methylhippuric Acid	193.074	89642	126	ChemSpider
				Emedastine	302.211	3106	126	ChemSpider
				L-Glutamic acid, 5-methyl ester	161.069	61916	126	ChemSpider
				3-Methoxycinnamic acid	178.063	553269	126	ChemSpider
				Nω-methyltryptamine	174.116	5863	126	ChemSpider
				Artemether	298.178	62138	126	ChemSpider
				diethofencarb	267.147	82840	126	ChemSpider
				2-Deoxy-α-D-glucopyranose	164.068	8709	126	ChemSpider
				Maslinic acid	472.355	66312	126	ChemSpider
				Sulfometuron-methyl	364.084	47881	126	ChemSpider
				4-hydroxypropranolol	275.152	82678	126	ChemSpider
				Hydroxylysine	162.1	2297721	126	ChemSpider
				Calcifediol	400.334	4446820	126	ChemSpider
				D-(+)-Panthenol	205.131	115991	126	ChemSpider
				Diltiazem	414.161	35850	126	ChemSpider
				Sonidegib	485.193	25027390	126	ChemSpider
				2-Aminooctanoic acid	159.126	62727	125	ChemSpider
				α-Methylcinnamic acid	162.068	553403	125	ChemSpider
				3-Hydroxypalmitic acid	272.235	266538	125	ChemSpider
				Glycol salicylate	182.058	6616	125	ChemSpider
				Isovalerylglycine	159.09	475516	125	ChemSpider
				4-METHYLHIPPURIC ACID	193.074	87986	125	ChemSpider
				Yangonin	258.089	4444896	125	ChemSpider
				4-Pentylphenol	164.12	25119	125	ChemSpider
				1,3,7-Trimethyluric acid	210.075	71754	125	ChemSpider
				1-(3,4-Dihydroxyphenyl)ethanone	152.047	13873	125	ChemSpider
				Citronellyl Acetate	198.162	8667	125	ChemSpider
				Stigmasterol	412.371	4444352	125	ChemSpider
				Sudan IV	380.164	11252033	125	ChemSpider
				NECA	308.123	395094	125	ChemSpider
				Mannitol 1-phosphate	262.045	115387	125	ChemSpider
				4-nitrophenyl-β-D-galactoside	301.08	58625	125	ChemSpider
				Triphosphoric acid	257.91	958	125	ChemSpider
				tiadenol	294.169	21885	125	ChemSpider
				Isobutylparaben	194.094	19066	124	ChemSpider
				N-Acetylvaline	159.09	198159	124	ChemSpider
				Ricinoleic Acid	298.251	558800	124	ChemSpider
				Dropropizine	236.152	3057	124	ChemSpider
				Ethyl hydrocinnamate	178.099	15409	124	ChemSpider
				2-Isopropoxyphenol	152.084	19709	124	ChemSpider
				Tributyl citrate acetate	402.225	6259	124	ChemSpider
				AAD	161.069	83182	124	ChemSpider
				Eucardion	268.117	64479	124	ChemSpider
				Carbidopa	226.095	31640	124	ChemSpider
				Xanthoxylin	196.074	60021	124	ChemSpider
				allobarbital	208.085	5635	124	ChemSpider
				Niraparib	320.164	24531930	124	ChemSpider
				Eriodictyol	288.063	389606	124	ChemSpider
				Methyl 4-methoxycinnamate	192.079	556588	124	ChemSpider
				Spiroxamine	297.267	77719	124	ChemSpider
				3-hydroxyflavanone	240.079	130313	124	ChemSpider
				Kyotorphin	337.175	2829	124	ChemSpider
				BEVANTOLOL	345.194	2282	124	ChemSpider
				Valaciclovir	324.155	54770	124	ChemSpider
				Citropten	206.058	2673	124	ChemSpider
				Cidofovir	279.062	54636	124	ChemSpider
				4-Benzylpyridine	169.089	15603	124	ChemSpider
				N-acetyl D-glucosamine	221.09	388319	123	ChemSpider
				ibufenac	192.115	14516	123	ChemSpider
				Padimate O	277.204	28343	123	ChemSpider
				dihydroactinidiolide	180.115	25323	123	ChemSpider
				1,3,4-Trihydroxy-5-oxocyclohexanecarboxylic acid	190.048	610	123	ChemSpider
				3-tert-Butylphenol	150.104	10966	123	ChemSpider
				3-Methylanthranilic acid	151.063	70478	123	ChemSpider
				Ethofumesate	286.087	30816	123	ChemSpider
				Imazapyr	261.111	49445	123	ChemSpider
				2-Acetylanisole	150.068	13835161	123	ChemSpider
				Casticin	374.1	4474632	123	ChemSpider
				carbinoxamine	290.119	2466	123	ChemSpider
				5,7-Dihydroxy-4-methylcoumarin	192.042	4510504	123	ChemSpider
				Pentoxyverine	333.23	2464	123	ChemSpider
				Diheptyl phthalate	362.246	18194	123	ChemSpider
				Nadolol	309.194	35815	123	ChemSpider
				Dodecanedicarboxylic acid	258.183	12630	122	ChemSpider
				4-Hydroxy-3-nitrophenylacetic acid	197.032	394490	122	ChemSpider
				2-Hydroxypalmitic Acid	272.235	83805	122	ChemSpider
				Acexamic acid	173.105	1928	122	ChemSpider
				Isoprocarb	193.11	16564	122	ChemSpider
				ursolic acid	456.36	58472	122	ChemSpider
				(±)-Myrtenal	150.104	55078	122	ChemSpider
				Cuminol	150.104	21105932	122	ChemSpider
				(−)-Abietic acid	302.225	10127	122	ChemSpider
				Abacavir	286.154	390063	122	ChemSpider
				Succinylacetone	158.058	5121	122	ChemSpider
				Ethyl butyrylacetate	158.094	208322	122	ChemSpider
				Diethyl tartrate	206.079	13871489	122	ChemSpider
				2-Methyl-5,6-diethylpyrazine	150.116	26886	122	ChemSpider
				Prasugrel	373.115	5293653	122	ChemSpider
				Desbutylbupivacaine	232.158	103144	122	ChemSpider
				medphalan	304.075	19016	122	ChemSpider
				Fluocinolone Acetonide	452.201	5980	122	ChemSpider
				Doxofylline	266.101	46175	122	ChemSpider
				5-Methylcytidine	257.101	83877	121	ChemSpider
				Hematoxylin	302.079	390940	121	ChemSpider
				o-sec-Butylphenol	150.104	6718	121	ChemSpider
				Methyl phenylacetate	150.068	7278	121	ChemSpider
				phenylhydantoin	176.059	977	121	ChemSpider
				saccharopine	276.132	1056	121	ChemSpider
				Myristoleic acid	226.193	4444564	121	ChemSpider
				nitecapone	265.059	4576539	121	ChemSpider
				ximelagatran	473.264	7848559	121	ChemSpider
				L-Phosphotyrosine	261.04	28593	121	ChemSpider
				2,3-Dimethoxyphenol	154.063	71163	121	ChemSpider
				tribenuron-methyl	395.09	135649	121	ChemSpider
				Dimethyl anthranilate	165.079	21108245	120	ChemSpider
				(3α,6α)-3,6-Dihydroxycholan-24-oic acid	392.293	8139282	120	ChemSpider
				5-Phenylvaleric acid	178.099	15886	120	ChemSpider
				O-Demethylangolesin	258.089	80750	120	ChemSpider
				Butylated hydroxymethylphenol	236.178	6663	120	ChemSpider
				3-Isopropylcumene	162.141	7170	120	ChemSpider
				3,4-Dimethylbenzoic acid	150.068	11576	120	ChemSpider
				3-Methoxysalicylic acid	168.042	63328	120	ChemSpider
				5-Methoxysalicylic Acid	168.042	68296	120	ChemSpider
				Methyl α-galactoside	194.079	69385	120	ChemSpider
				Bortezomib	384.197	343402	120	ChemSpider
				iodoanisole	233.954	61555	120	ChemSpider
				3-Nitrofluoranthene	247.063	12885	120	ChemSpider
				DMH	150.054	13836	120	ChemSpider
				Metoprine	268.028	22874	120	ChemSpider
				3,3-Dimethylglutaric acid	160.074	19739	119	ChemSpider
				Stearoylethanolamide	327.314	25958	119	ChemSpider
				promecarb	207.126	16563	119	ChemSpider
				Methyl L-histidinate	169.085	83857	119	ChemSpider
				ACETYL PROLINE	157.074	59528	119	ChemSpider
				3′-Hydroxycotinine, Cis-	192.09	401	119	ChemSpider
				Piceid	390.131	4445034	119	ChemSpider
				1-methyl-1,2,3,4-tetrahydro-β-carboline-3-carboxylic acid	230.106	66213	119	ChemSpider
				Oxymatrine	264.184	102808	119	ChemSpider
				o-Acetyl-p-cresol	150.068	14340	119	ChemSpider
				11-Deoxycortisol	346.214	389582	119	ChemSpider
				Methoxyphenamine	179.131	3974	119	ChemSpider
				aminorex	162.079	15767	119	ChemSpider
				Acetovanillin	194.058	55171	119	ChemSpider
				S-(5′-Adenosyl)-L-methionine conjugate acid	399.145	31983	119	ChemSpider
				Triphenylsilanol	276.097	63119	119	ChemSpider
				Deferasirox	373.106	10770206	119	ChemSpider
				Clotiapine	343.091	15510	119	ChemSpider
				metolcarb	165.079	13684	118	ChemSpider
				N8-Acetylspermidine	187.168	110264	118	ChemSpider
				Enolphenylpyruvic acid	164.047	556910	118	ChemSpider
				Isoxaben	332.174	66323	118	ChemSpider
				Desmedipham	300.111	23133	118	ChemSpider
				Tiglylglycine	157.074	4945715	118	ChemSpider
				2-Pinen-4-one	150.104	27001	118	ChemSpider
				Orsellinic acid	168.042	61385	118	ChemSpider
				3-Hydroxyoctanoic acid	160.11	24791	118	ChemSpider
				Methyl undecenoate	198.162	7846	118	ChemSpider
				QUIZALOFOP-ETHYL	372.088	48336	118	ChemSpider
				(E,E)-hydramethylnon	494.191	4445168	118	ChemSpider
				hexylglutathione	391.178	88033	118	ChemSpider
				Dixyrazine	427.229	16265	118	ChemSpider
				Cilnidipine	492.19	4445338	118	ChemSpider
				cridanimod	253.074	34903	118	ChemSpider
				8-Hydroxy-2(1H)-quinolinone	161.048	87777	117	ChemSpider
				Ascaridole	168.115	10105	117	ChemSpider
				Enalapril	376.2	4534998	117	ChemSpider
				Ormetoprim	274.143	21899	117	ChemSpider
				Diaveridine	260.127	20162	117	ChemSpider
				Orthocaine	167.058	10358	117	ChemSpider
				N-Acetylaspartic acid	175.048	88007	117	ChemSpider
				Cyclododecanone	182.167	12690	117	ChemSpider
				β-D-Genistin	432.106	4444736	117	ChemSpider
				thioinosine	284.058	588909	117	ChemSpider
				Clonixin	262.051	26711	117	ChemSpider
				(R)-(−)-Linalool	154.136	391430	117	ChemSpider
				(2,2-Dimethoxyethyl)benzene	166.099	13876435	117	ChemSpider
				(+)-Doxifluridine	246.065	17322	117	ChemSpider
				Apricolin	156.115	7424	116	ChemSpider
				(Z)-Ligustilide	190.099	4477434	116	ChemSpider
				3-T-BUTYL-4-METHOXYPHENOL	180.115	6666	116	ChemSpider
				Piperitenone	150.104	337757	116	ChemSpider
				4-Hydroxyphenylacetamide	151.063	78467	116	ChemSpider
				Glycylglutamine	203.091	519616	116	ChemSpider
				alpha-ketoadipic acid	160.037	70	116	ChemSpider
				2,3,4-Trimethoxybenzoic acid	212.068	10833	116	ChemSpider
				pyridaben	364.138	82852	116	ChemSpider
				Nonactin	736.44	65428	116	ChemSpider
				velnacrine	214.111	3528	116	ChemSpider
				Tricaine	165.079	13860074	115	ChemSpider
				Combretastatin A-4	316.131	4508364	115	ChemSpider
				CHEETAN	153.043	58593	115	ChemSpider
				2-Bornanol, 2-methyl-	168.151	16024	115	ChemSpider
				methyl indole-3-acetate	189.079	67279	115	ChemSpider
				4-Butylphenol	150.104	14678	115	ChemSpider
				entecavir	277.117	135679	115	ChemSpider
				Dienogest	311.189	62093	115	ChemSpider
				Meconin	194.058	61717	115	ChemSpider
				Calcipotriol	412.298	4450880	115	ChemSpider
				Perilla alcohol	152.12	10362	115	ChemSpider
				(R)-(+)-Pulegone	152.12	390923	115	ChemSpider
				Isomaltose	342.116	388333	115	ChemSpider
				Triamcinolone	394.179	29046	115	ChemSpider
				Tafamidis	306.98	9176510	115	ChemSpider
				Syringaldazine	360.132	10607854	115	ChemSpider
				Quizartinib	560.221	24640357	115	ChemSpider
				Posaconazole	700.33	411709	115	ChemSpider
				melilotic acid	166.063	850	114	ChemSpider
				(±)-Camphoric acid	200.105	20198	114	ChemSpider
				D-(−)-Arginine	174.112	64224	114	ChemSpider
				(E)-methyl isoeugenol	178.099	553362	114	ChemSpider
				dec-9-enoic acid	170.131	55635	114	ChemSpider
				norfenefrine	153.079	4379	114	ChemSpider
				dopaquinone	195.053	662	114	ChemSpider
				β-ZEARALENOL	320.162	4941916	114	ChemSpider
				thyronine	273.1	92619	114	ChemSpider
				4-Methyldaphnetin	192.042	4511725	114	ChemSpider
				Sinomenine	329.163	10179905	114	ChemSpider
				naphthalene-1,6-diol	160.052	61740	114	ChemSpider
				flumetasone	410.19	15632	114	ChemSpider
				Octane-1,8-dithiol	178.085	13838	114	ChemSpider
				Tamsulosin	408.172	114457	114	ChemSpider
				DIGITALIN	712.367	390432	114	ChemSpider
				Methyl o-Anisate	166.063	21171488	113	ChemSpider
				Mexacarbate	222.137	9043	113	ChemSpider
				trimetozine	281.126	11968	113	ChemSpider
				Levoglucosan	162.053	9587432	113	ChemSpider
				(−)-Alkannin	288.1	65430	113	ChemSpider
				p-Ethoxybenzaldehyde	150.068	21105889	113	ChemSpider
				Umbellic acid	180.042	393925	113	ChemSpider
				(E)-ajoene	234.021	4533332	113	ChemSpider
				7-Dehydrocholesterol	384.339	388534	113	ChemSpider
				N-Methyltyramine	151.1	9345	113	ChemSpider
				metconazole	319.145	77764	113	ChemSpider
				2-sec-Butyl-3-methoxypyrazine	166.111	453664	113	ChemSpider
				Glu-Glu	276.096	388598	113	ChemSpider
				Heliomycin	376.095	4445287	113	ChemSpider
				Acadesine	258.096	16560	113	ChemSpider
				4-Allyl-2,6-dimethoxyphenol	194.094	196968	112	ChemSpider
				Acetylisatin	189.043	10845	112	ChemSpider
				(−)-Lupinine	169.147	82587	112	ChemSpider
				O-Acetyl-L-homoserine	161.069	388506	112	ChemSpider
				Benzyl dimethyl carbinol	150.104	7250	112	ChemSpider
				4-(Methylamino)benzoic acid	151.063	59723	112	ChemSpider
				Sepiapterin	237.086	58746	112	ChemSpider
				Methyl 1-hydroxy-7-(hydroxymethyl)-1,4a,5,7a-tetrahydrocyclopenta[c]pyran-4-carboxylate	226.084	21825	112	ChemSpider
				hydroxyprogesterone caproate	428.293	148552	112	ChemSpider
				propamidine	312.159	58475	112	ChemSpider
				oxmetidine	399.137	46799	112	ChemSpider
				Buclizine	432.233	6473	112	ChemSpider
				2-Tyrosine	181.074	82607	111	ChemSpider
				Telbivudine	242.09	140081	111	ChemSpider
				3-Carbomethoxyindole	175.063	512092	111	ChemSpider
				Ethinamate	167.095	3169	111	ChemSpider
				α-METHYLDOPAMINE, (+)-	167.095	16110	111	ChemSpider
				anisylacetone	178.099	54968	111	ChemSpider
				3,5-Dimethoxytoluene	152.084	70237	111	ChemSpider
				Heptylacetat	158.131	7867	111	ChemSpider
				3-Methylcrotonylglycine	157.074	148224	111	ChemSpider
				Oxadixyl	278.127	48518	111	ChemSpider
				Bufalin	386.246	7826155	111	ChemSpider
				4-ipomeanol	168.079	33367	111	ChemSpider
				Tandutinib	562.327	2302085	111	ChemSpider
				Tubercidin	266.101	6009	111	ChemSpider
				Retigabine	303.138	108740	111	ChemSpider
				ADRENALONE	181.074	7158	110	ChemSpider
				Hendecanedioic acid	216.136	15037	110	ChemSpider
				D-(+)-Talose	180.063	89855	110	ChemSpider
				(±)-Gingerol	294.183	3354	110	ChemSpider
				Pyrithyldione	167.095	4820	110	ChemSpider
				L-Phenylglycine	151.063	89701	110	ChemSpider
				(+)-Prostaglandin F2α	354.241	4444062	110	ChemSpider
				Hydroferulic acid	196.074	13701	110	ChemSpider
				2-Deoxy-2,3-dehydro-N-acetylneuraminic acid	291.095	58795	110	ChemSpider
				Dimethyl 3-oxoglutarate	174.053	67168	110	ChemSpider
				disofenin	350.184	150080	110	ChemSpider
				5-Dodecanolide	198.162	12314	110	ChemSpider
				etridiazole	245.919	16489	110	ChemSpider
				riboprine	335.159	22815	110	ChemSpider
				Propyl disulfide	150.054	11871	110	ChemSpider
				3-Amino-3-(4-hydroxyphenyl)propanoic acid	181.074	389285	109	ChemSpider
				Antiarol	184.074	62711	109	ChemSpider
				Ethyl L-tyrosinate	209.105	63545	109	ChemSpider
				Droxidopa	213.064	83927	109	ChemSpider
				Gly-DL-Phe	222.1	87926	109	ChemSpider
				(6E)-6-Octadecenoic acid	282.256	4445881	109	ChemSpider
				Gly-Tyr	238.095	83798	109	ChemSpider
				Iprobenfos	288.095	30753	109	ChemSpider
				Gly-Trp	261.111	92825	109	ChemSpider
				Pomalidomide	273.075	118785	109	ChemSpider
				Alfacalcidiol	400.334	4445376	109	ChemSpider
				Tibolone	312.209	392038	109	ChemSpider
				LN	383.143	7975931	109	ChemSpider
				Sweroside	358.126	141471	109	ChemSpider
				Olmesartan	446.207	139674	109	ChemSpider
				Brivanib	370.144	9409099	109	ChemSpider
				Bergenin	328.079	59455	109	ChemSpider
				N-Acetyl-DL-glutamic acid	189.064	180	108	ChemSpider
				1,2,3,4-tetrahydro-β-carboline-3-carboxylic acid	216.09	88749	108	ChemSpider
				Tripropionin	260.126	8433	108	ChemSpider
				cis-Isoasarone	208.11	4445072	108	ChemSpider
				4',7-Dihydroxyflavone	254.058	4445298	108	ChemSpider
				Pentostatin	268.117	388759	108	ChemSpider
				H-D-Phg(4-OH)-OH	167.058	81106	108	ChemSpider
				i-propyl benzoate	164.084	13065	108	ChemSpider
				3,4-Dihydroxyphenylacetaldehyde	152.047	106504	108	ChemSpider
				4-Heptylphenol	192.151	15327	108	ChemSpider
				Glycerol 1-phosphate	172.014	388409	108	ChemSpider
				Ethisterone	312.209	4447612	108	ChemSpider
				Suvorexant	450.157	24662178	108	ChemSpider
				Levocetirizine	388.155	1266001	108	ChemSpider
				Travoprost	500.239	4445407	108	ChemSpider
				Cannabichromene	314.225	28064	108	ChemSpider
				(−)-securinine	217.11	391181	108	ChemSpider
				Isobutyl benzoate	178.099	55007	107	ChemSpider
				4-one	154.099	4949233	107	ChemSpider
				Citronellic Acid	170.131	9973	107	ChemSpider
				miglustat	219.147	46764	107	ChemSpider
				10-Hydroxydecanoic acid	188.141	66903	107	ChemSpider
				p-Methoxyhydrocinnamic acid	180.079	86435	107	ChemSpider
				Paracoumaryl alcohol	150.068	4444166	107	ChemSpider
				CMPF	240.1	110498	107	ChemSpider
				hexamidine	354.206	58639	107	ChemSpider
				benzyl propanoate	164.084	28960	107	ChemSpider
				α-Zearalenol	320.162	4447689	107	ChemSpider
				(Z)-3-butylidenephthalide	188.084	557578	107	ChemSpider
				Sulfaperin	264.068	62158	107	ChemSpider
				5-Nitro-2-anisidine	168.053	7167	107	ChemSpider
				Pencycuron	328.134	82795	107	ChemSpider
				Topotecan	421.164	54705	107	ChemSpider
				ISOFENPHOS	345.116	30459	107	ChemSpider
				Imidapril	405.19	4576628	107	ChemSpider
				Dibutyl adipate	258.183	7496	106	ChemSpider
				(+)-Alantolactone	232.146	65564	106	ChemSpider
				Betamipron	193.074	64711	106	ChemSpider
				Cuminone	162.104	21105931	106	ChemSpider
				Methomidate	230.106	20182	106	ChemSpider
				Ethyl malate	190.084	22619	106	ChemSpider
				Heptylbenzene	176.156	13492	106	ChemSpider
				4-Methoxysalicylic acid	168.042	67776	106	ChemSpider
				γ Dodecalactone	198.162	15940	106	ChemSpider
				2-Oleoylglycerol	356.293	4478086	106	ChemSpider
				Istradefylline	384.18	4470574	106	ChemSpider
				2-[(6R)-6-Isopropenyl-3-methyl-2-cyclohexen-1-yl]-5-pentyl-1,3-benzenediol	314.225	24547	106	ChemSpider
				Dilauryl 3,3′-thiodipropionate	514.406	28990	106	ChemSpider
				Butoconazole	410.018	43192	106	ChemSpider
				LATIFOLICININ C ACID	182.058	9010	105	ChemSpider
				Isoamyl benzoate	192.115	6925	105	ChemSpider
				(+)-dethiobiotin	214.132	392787	105	ChemSpider
				9E,11E-CLA	280.24	4445923	105	ChemSpider
				N-Methylguanine	165.065	23213	105	ChemSpider
				mephenoxalone	223.084	6021	105	ChemSpider
				Tenuazonic acid	197.105	10633644	105	ChemSpider
				(+)-hydrobenzoin	214.099	745456	105	ChemSpider
				D-(−)-Quinic acid	192.063	10246715	105	ChemSpider
				m-Tolylacetic Acid	150.068	11623	105	ChemSpider
				4′-Hydroxy-3′-methylacetophenone	150.068	63323	105	ChemSpider
				Aklomide	199.999	1991	105	ChemSpider
				Homocarnosine	240.122	8418848	105	ChemSpider
				(S)-(−)-Anabasine	162.116	178119	105	ChemSpider
				saccharopine	276.132	141086	105	ChemSpider
				Isobutyric acid anhydride	158.094	7069	105	ChemSpider
				3,5-Dihydroxyacetophenone	152.047	93889	105	ChemSpider
				Trimazosin	435.212	34203	105	ChemSpider
				Bamethan	209.142	2204	105	ChemSpider
				Zeatin riboside	351.154	4945213	105	ChemSpider
				Didecyl phthalate	446.34	6530	105	ChemSpider
				20-alfa-Dhydrodydrogesterone	332.235	389326	105	ChemSpider
				Paricalcitol	416.329	4444552	105	ChemSpider
				Hecogenin	430.308	82581	105	ChemSpider
				2-Methoxy-5-nitrophenol	169.038	62678	105	ChemSpider
				4-Nitroguaiacol	169.038	69196	105	ChemSpider
				Apixaban	459.191	8358471	105	ChemSpider
				Avasimibe	501.291	145759	105	ChemSpider
				cyazofamid	324.045	8037772	105	ChemSpider
				Cepharanthine	606.273	9791	105	ChemSpider
				3,3′-(3,7,12,17-Tetramethyl-2,18-porphyrindiyl)dipropanoic acid	510.227	16736707	105	ChemSpider
				NAB	191.106	13696	105	ChemSpider
				4-hydroxy-1-(3-pyridyl)-1-butanone	165.079	96966	104	ChemSpider
				3-Phenoxypropanoic acid	166.063	73626	104	ChemSpider
				L-3-phenyllactic acid	166.063	392566	104	ChemSpider
				D-3-phenyllactic acid	166.063	558480	104	ChemSpider
				Brassylic acid	244.167	10026	104	ChemSpider
				Amide C18	283.288	29032	104	ChemSpider
				Amyl salicylate	208.11	15465	104	ChemSpider
				11-Eicosenoic acid	310.287	4445895	104	ChemSpider
				4-sec-Butylphenol	150.104	7173	104	ChemSpider
				Bilene	229.074	4441	104	ChemSpider
				oxfenicine	167.058	33241	104	ChemSpider
				L-galactono-1,4-lactone	178.048	5256707	104	ChemSpider
				hydroxystilbamidine	280.132	10612853	104	ChemSpider
				3-Phenylbutyric acid	164.084	19513	104	ChemSpider
				α-Methyl-L-tryptophan	218.106	588899	104	ChemSpider
				Pseudoephedrine	165.115	6761	104	ChemSpider
				Dinoterb	240.075	14274	104	ChemSpider
				5-Phenyl-2-pyridinamine	170.084	94822	104	ChemSpider
				vitexin	432.106	4444098	104	ChemSpider
				flutolanil	323.113	43579	104	ChemSpider
				Digitoxin	764.435	389987	104	ChemSpider
				Olodaterol	386.184	9679097	103	ChemSpider
				N(6)-Hydroxyadenine	151.049	20562	103	ChemSpider
				metharbital	198.1	3957	103	ChemSpider
				2-Ethyl-2-phenylmalonamide	206.106	22078	103	ChemSpider
				octisalate	250.157	8061	103	ChemSpider
				ipronidazole	169.085	25097	103	ChemSpider
				4,4′-Methylenebis(2,6-di-tert-butylphenol)	424.334	8069	103	ChemSpider
				Anisyl acetate	180.079	7410	103	ChemSpider
				Tolamolol	344.174	34753	103	ChemSpider
				Ethyl methylphenylglycidate	206.094	6255	103	ChemSpider
				Eplerenone	414.204	10203511	103	ChemSpider
				Phosphoserine	185.009	104	103	ChemSpider
				Quinacridone	312.09	13369	103	ChemSpider
				Rose oxide racemic	154.136	25927	103	ChemSpider
				Prednisolone acetate	402.204	5629	103	ChemSpider
				GSNO	336.074	94647	102	ChemSpider
				4-Methyloctanoic acid	158.131	55926	102	ChemSpider
				Hydroxyibuprofen	222.126	8618954	102	ChemSpider
				Methionine sulfone	181.041	63154	102	ChemSpider
				Higenamine	271.121	102800	102	ChemSpider
				cis-3-Hexenyl butyrate	170.131	4509328	102	ChemSpider
				Isopropylparaben	180.079	18995	102	ChemSpider
				6 beta hydroxy testosterone	304.204	58987	102	ChemSpider
				trans-Isoeugenol acetate	206.094	765093	102	ChemSpider
				(E)-2-Dodecenal	182.167	4446482	102	ChemSpider
				Trilostane	329.199	570949	102	ChemSpider
				Dihydro-β-ionone	194.167	453036	102	ChemSpider
				2-Guanidinobenzimidazole	175.086	33245	102	ChemSpider
				(Z)-11-Tetradecenyl acetate	254.225	4519179	102	ChemSpider
				O(6)-Methyl-2′-deoxyguanosine	281.112	66048	102	ChemSpider
				Halostachine	151.1	889	102	ChemSpider
				Bisabolol	222.198	390796	102	ChemSpider
				glycerol 2-phosphate	172.014	2431	102	ChemSpider
				7,8-dimethyl-10-(2,3,4,5-tetrahydroxypentyl)benzo[g]pteridine-2,4(3H,10H)-dione	376.138	1043	102	ChemSpider
				Amifloxacin	334.144	50111	102	ChemSpider
				Hydrocortisone Butyrate	432.251	24344	102	ChemSpider
				SULFORIDAZINE	402.144	29458	102	ChemSpider
				3′,4′,7-Trihydroxyisoflavone	270.053	4447692	102	ChemSpider
				(−)-Isopulegol	154.136	149356	102	ChemSpider
				4-Hydroxydebrisoquin	191.106	96842	102	ChemSpider
				Estramustine	439.168	227635	102	ChemSpider
				Risocaine	179.095	6906	101	ChemSpider
				Oxindole-3-acetic acid	191.058	2338343	101	ChemSpider
				Dihydrojasmone	166.136	56166	101	ChemSpider
				Isoalantolactone	232.146	66028	101	ChemSpider
				Marimastat	331.211	106358	101	ChemSpider
				1,2,3,6-Tetrahydrophthalimide	151.063	6549	101	ChemSpider
				b-Pimaric Acid	302.225	191771	101	ChemSpider
				APM	175.084	91360	101	ChemSpider
				Prostaglandin D2	352.225	395250	101	ChemSpider
				2-methylcitric acid	206.043	500	101	ChemSpider
				Moxisylyte	279.183	4110	101	ChemSpider
				norcotinine	162.079	400	101	ChemSpider
				Adrenosterone	300.173	194597	101	ChemSpider
				theaspirane	194.167	55810	101	ChemSpider
				Dehydrocholic acid	402.241	6422	101	ChemSpider
				Mepindolol	262.168	64750	101	ChemSpider
				N,N-Bis(2-hydroxyethyl)dodecanamide	287.246	8123	101	ChemSpider
				Nandrolone decanoate	428.329	9296	101	ChemSpider
				Norfentanyl	232.158	227671	101	ChemSpider
				Sorbitol 6-phosphate	262.045	134245	101	ChemSpider
				Cyclopenta[cd]pyrene	226.078	31107	101	ChemSpider
				Fludrocortisone acetate	422.21	196144	101	ChemSpider
				Questiomycin A	212.059	65565	101	ChemSpider
				α-D-Glucopyranosyl-(1->4)-α-D-glucopyranosyl-(1->4)-α-D-glucopyranosyl-(1->4)-D-glucopyranose	666.222	388711	101	ChemSpider
				(R)-(+)-Citronellal	154.136	67959	101	ChemSpider
				Dabigatran	471.202	187412	101	ChemSpider
				Tetrandrine	622.304	65868	101	ChemSpider
				Sulconazole	396.002	5127	101	ChemSpider
				Whiskey lactone	156.115	56625	100	ChemSpider
				Glycylproline	172.085	71432	100	ChemSpider
				Butaprost	408.288	4470572	100	ChemSpider
				Monomethyl adipate	160.074	11823	100	ChemSpider
				12-oxo Phytodienoic Acid	292.204	4444088	100	ChemSpider
				apronalide	184.121	10264	100	ChemSpider
				Methyl 2-octynoate	154.099	7801	100	ChemSpider
				(+)-Lacosamide	250.132	189902	100	ChemSpider
				3-methoxyanthranilic acid	167.058	224233	100	ChemSpider
				Oryzaemate	223.03	82698	100	ChemSpider
				Isoxepac	268.074	37817	100	ChemSpider
				2-nitro-4-aminophenol	154.038	2661194	100	ChemSpider
				Trimethylolpropane triacrylate	296.126	25519	100	ChemSpider
				benzquinamide	404.231	2252	100	ChemSpider
[truncated: 15,078 more rows]

## Sheet: Table S9. peak feature summary
Table S9. Summary of detected features putatively identified in cecal (n=17) , low dose (n=22) and high dose (n=19) metabolomes from MetaboAnalyst 6.0. MS1 spectra were referenced to the Human Metabolome Databse.
m/z	RT(s)	adduct	isotopes	Formula	Compound	HMDBID	intenVale	pvals	pfdr	cvs
502.373	940.459	M+H+	M0				403462103	2.4685317e-78	0	0.48
425.326	935.013	M+H+	M0				386249210	3.5289456e-78	0	0.48
367.284	918.692	M+H+	M0				546219145	1.5184584e-77	0	0.51
355.284	891.491	M+H+	M0	C21H38O4;	MG0:0/18:29Z,12Z/0:0; MG18:29Z,12Z/0:0/0:0;	MG0:0/18:29Z,12Z/0:0; MG18:29Z,12Z/0:0/0:0;	680745047	1.4985039e-75	0	0.58
546.399	937.191	M+H+	M0				467832060	2.9971448e-75	0	0.59
299.221	870.848						164840825	1.7214176e-74	0	0.63
455.167	1438.26	M+H+	M0				317466177	1.4614887e-73	0	0.67
496.42	1061.11	M+H+	M0				506687926	2.5920655e-73	0	0.68
349.273	919.782	M+H+	M0	C22H36O3;	2-Hydroxy-6-pentadecylbenzoic acid; Tridecyl phloretate; ent-16b,19-Kauranediol 19-acetate; 12,15-Epoxy-13,14-dimethyleicosa-10,12,14-trienoic acid; 12,15-Epoxy-13,14-dimethyleicosa-12,14,16-trienoic acid;	2-Hydroxy-6-pentadecylbenzoic acid; Tridecyl phloretate; ent-16b,19-Kauranediol 19-acetate; 12,15-Epoxy-13,14-dimethyleicosa-10,12,14-trienoic acid; 12,15-Epoxy-13,14-dimethyleicosa-12,14,16-trienoic acid;	192931324	3.353482e-73	0	0.69
356.287	891.491	M+H+	13C/12C	C21H38O4;	MG0:0/18:29Z,12Z/0:0; MG18:29Z,12Z/0:0/0:0;	MG0:0/18:29Z,12Z/0:0; MG18:29Z,12Z/0:0/0:0;	141908980	3.4782367e-73	0	0.69
397.161	1438.26						363507620	5.4967215e-73	0	0.7
499.23	1439.34	M+H+	M0				256478754	7.5347441e-73	0	0.7
571.25	1438.26						374113635	8.5560863e-73	0	0.71
634.452	929.571	M+H+	M0				452822784	1.1564276e-72	0	0.71
340.292	961.138	M+H+	13C/12C				391485751	1.1726858e-72	0	0.71
416.337	1018.72						38016307	1.4493807e-72	0	0.72
543.22	1439.34	M+H+	M0	C29H34O10;	Italidipyrone;	HMDB0041308;	312256983	1.5701274e-72	0	0.72
339.289	961.138	M+H+	M0				928732638	1.6322872e-72	0	0.72
482.405	1001.36	M+H+	M0				1004821783	1.7334908e-72	0	0.72
587.245	1439.34						336052108	1.958493e-72	0	0.72
473.178	1439.34	M+H+	M0				653153133	2.2294634e-72	0	0.73
540.446	1056.75	M+H+	M0				499713620	2.779825e-72	0	0.73
409.197	1058.93	Na/H	M0				810472244	3.2943992e-72	0	0.74
569.235	1439.34						254881283	3.5615887e-72	0	0.74
526.431	999.196	M+H+	M0				895743403	4.649216e-72	0	0.74
547.215	1439.34	M+H+	M0				364305062	6.2982369e-72	0	0.75
570.457	994.851	M+H+	M0				554613141	9.9691252e-72	0	0.76
590.426	933.925	M+H+	M0				447109875	1.2850927e-71	0	0.77
452.394	1063.29	M+H+	M0				383532222	1.369581e-71	0	0.77
513.209	1439.34	M+H+	M0				456227485	1.4988273e-71	0	0.77
394.352	1007.86	ACN	13C/12C				623089557	1.8037483e-71	0	0.77
358.295	906.717						97326172	1.8657527e-71	0	0.77
457.183	1439.34	M+H+	M0				590441024	2.2552126e-71	0	0.78
339.289	973.1						619891816	2.4100156e-71	0	0.78
766.53	919.782	M+H+	M0				295439591	2.7562315e-71	0	0.78
349.31	995.938	M+H+	M0	C23H40O2;	5-Heptadecyl-1,3-benzenediol;	HMDB0038530;	249132785	3.0078004e-71	0	0.79
471.199	1439.34						367907105	3.0182093e-71	0	0.79
349.31	1011.12	M+H+	M0	C23H40O2;	5-Heptadecyl-1,3-benzenediol;	HMDB0038530;	252482802	3.3668563e-71	0	0.79
441.188	1438.26	M+H+	M0				473314219	3.5307973e-71	0	0.79
583.251	1439.34						191276920	3.6276217e-71	0	0.79
555.255	1438.26						241734763	5.0166202e-71	0	0.8
483.199	1438.26						255092357	5.5417445e-71	0	0.8
379.32	1027.41	M+H+	M0	C24H42O3;	3,â€‹4-â€‹Dimethyl-â€‹5-â€‹pentyl-2-â€‹furantridecanoic acid; 3,4-Dimethyl-5-propyl-2-furanpentadecanoic acid;	3,â€‹4-â€‹Dimethyl-â€‹5-â€‹pentyl-2-â€‹furantridecanoic acid; 3,4-Dimethyl-5-propyl-2-furanpentadecanoic acid;	1080101323	5.6356442e-71	0	0.8
515.225	1439.34	M+H+	M0	C28H34O9;	7alpha,10beta-110->19-Abeo-7-acetoxyisoobacun-3,10-olide; Nomilin;	7alpha,10beta-110->19-Abeo-7-acetoxyisoobacun-3,10-olide; Nomilin;	404427042	9.6112095e-71	0	0.81
438.378	1004.61						942908557	1.0058284e-70	0	0.82
397.331	980.715	M+H+	M0				999641553	1.0701742e-70	0	0.82
678.478	926.307	M+H+	M0				439737019	1.0912823e-70	0	0.82
297.133	862.159						110113339	1.174458e-70	0	0.82
427.172	1438.26	M+H+	M0				273885611	1.2089074e-70	0	0.82
643.272	1437.17						284975710	1.3419968e-70	0	0.82
455.203	1440.43	M+H+	M0				249278913	1.6030218e-70	0	0.83
413.157	1439.34	M+H+	M0				598449170	1.8055962e-70	0	0.83
635.453	930.66	M+H+	13C/12C				152694239	1.8353072e-70	0	0.83
497.214	1439.34	M+H+	M0	C28H32O8;	7alpha-110->19-Abeo-7-acetoxyobacun-911-ene;	HMDB0036033;	331997754	1.9457205e-70	0	0.83
499.193	1437.17	M+H+	M0				277014821	2.2884318e-70	0	0.84
395.145	1440.43						207440423	2.3722225e-70	0	0.84
439.172	1437.17	M+H+	M0				316871399	2.8558671e-70	0	0.84
297.133	891.491						120135952	2.9065432e-70	0	0.84
437.362	988.328	M+H+	M0	C27H48O4;	5beta-Cholestane-3alpha,7alpha,24,26-tetrol; 5a-Cholestane-3a,7a,12a,25-tetrol; 5beta-Cholestane-3alpha,7alpha,12alpha,25-tetrol; 27-Deoxy-5b-cyprinol; 5b-Cholestane-3a,7a,12a,23-Tetrol; 27-Deoxy-5alpha-cyprinol;	5beta-Cholestane-3alpha,7alpha,24,26-tetrol; 5a-Cholestane-3a,7a,12a,25-tetrol; 5beta-Cholestane-3alpha,7alpha,12alpha,25-tetrol; 27-Deoxy-5b-cyprinol; 5b-Cholestane-3a,7a,12a,23-Tetrol; 27-Deoxy-5alpha-cyprinol;	163731133	2.9151339e-70	0	0.84
469.183	1438.26	M+H+	M0				377794178	2.9818873e-70	0	0.84
722.504	923.047	M+H+	M0				370019913	3.4175351e-70	0	0.85
496.42	1045.88						605290789	3.4849908e-70	0	0.85
557.235	1439.34						245941082	3.5647623e-70	0	0.85
297.242	869.762	M+H+	M0	C18H32O3;	10E,12Z-9-HODE; 13-HODE; alpha-Dimorphecolic acid; 9,10-Epoxyoctadecenoic acid; 12,13-EpOME; Z-13-Oxo-9-octadecenoic acid; Avenoleic acid; 12-Hydroxy-8,10-octadecadienoic acid;	10E,12Z-9-HODE; 13-HODE; alpha-Dimorphecolic acid; 9,10-Epoxyoctadecenoic acid; 12,13-EpOME; Z-13-Oxo-9-octadecenoic acid; Avenoleic acid; 12-Hydroxy-8,10-octadecadienoic acid;	284003777	3.8188895e-70	0	0.85
384.347	1013.29						262719206	4.1635351e-70	0	0.85
399.141	1438.26	M+H+	M0				908837407	4.3786764e-70	0	0.85
452.394	1046.96	M+H+	M0				566532945	4.4940106e-70	0	0.85
437.362	1041.53	M+H+	M0	C27H48O4;	5beta-Cholestane-3alpha,7alpha,24,26-tetrol; 5a-Cholestane-3a,7a,12a,25-tetrol; 5beta-Cholestane-3alpha,7alpha,12alpha,25-tetrol; 27-Deoxy-5b-cyprinol; 5b-Cholestane-3a,7a,12a,23-Tetrol; 27-Deoxy-5alpha-cyprinol;	5beta-Cholestane-3alpha,7alpha,24,26-tetrol; 5a-Cholestane-3a,7a,12a,25-tetrol; 5beta-Cholestane-3alpha,7alpha,12alpha,25-tetrol; 27-Deoxy-5b-cyprinol; 5b-Cholestane-3a,7a,12a,23-Tetrol; 27-Deoxy-5alpha-cyprinol;	297239448	5.154556e-70	0	0.86
410.203	1058.93	M+H+	13C/12C	C22H29FO6; C25H28O5	6-beta-hydroxydexamethasone; 3-Hydroxyglabrol; E-2',4,4',6'-Tetrahydroxy-3',5'-diprenylchalcone; 3'-Geranyl-2',4,4',6'-tetrahydroxychalcone; 1-2,4-Dihydroxyphenyl-3-[8-hydroxy-2-methyl-2-4-methyl-3-pentenyl-2H-1-benzopyran-5-yl]-1-propanone; Kuwanol D; 3'-Geranyl-2',3,4,4'-tetrahydroxychalcone; E-2'-Geranyl-3',4',7-trihydroxyflavanone; 1-Hydroxy-3,5-dimethoxy-2,4-diprenylxanthone; 2E-3-phenyl-1-[…	HMDB0061022; 3-Hydroxyglabrol; E-2',4,4',6'-Tetrahydroxy-3',5'-diprenylchalcone; 3'-Geranyl-2',4,4',6'-tetrahydroxychalcone; 1-2,4-Dihydroxyphenyl-3-[8-hydroxy-2-methyl-2-4-methyl-3-pentenyl-2H-1-benzopyran-5-yl]-1-propanone; Kuwanol D; 3'-Geranyl-2',3,4,4'-tetrahydroxychalcone; E-2'-Geranyl-3',4',7-trihydroxyflavanone; 1-Hydroxy-3,5-dimethoxy-2,4-diprenylxanthone; 2E-3-phenyl-1-[2,4,6-trihydroxy…	337311379	5.2414227e-70	0	0.86
377.326	1006.78	M+H+	M0				607538079	5.3153601e-70	0	0.86
545.235	1439.34						209262390	5.8430455e-70	0	0.86
485.178	1439.34						268530921	6.2056349e-70	0	0.86
487.193	1438.26	M+H+	M0				373869544	6.5502049e-70	0	0.86
645.288	1439.34						250138802	7.198366e-70	0	0.87
531.22	1437.17	M+H+	M0	C28H34O10;	7-Acetoxy-6-hydroxylimonin;	HMDB0032834;	401335007	8.3459991e-70	0	0.87
810.556	916.515	M+H+	M0				183845086	9.5765449e-70	0	0.87
589.261	1437.17						194181896	1.0110742e-69	0	0.87
547.402	936.102	M+H+	13C/12C				111196992	1.0245997e-69	0	0.87
353.134	1440.43						217100927	1.0655949e-69	0	0.88
291.268	899.103						109474505	1.095415e-69	0	0.88
368.287	917.605	M+H+	13C/12C				102351922	1.1272991e-69	0	0.88
529.204	1438.26						314006261	1.3243639e-69	0	0.88
483.408	1001.36	M+H+	13C/12C				342905680	1.8478393e-69	0	0.89
421.367	1029.58	M+H+	M0	C27H48O3;	5beta-Cholestane-3alpha,7alpha,27-triol; 5beta-Cholestane-3alpha,7alpha,24-triol; 5beta-Cholestane-3alpha,7alpha,12alpha-triol; 3b,5a,6b-Cholestanetriol; 3 alpha,7 alpha,26-Trihydroxy-5beta-cholestane; 3alpha,5alpha,22R,23R-Cholestane-3,22,23-triol;	5beta-Cholestane-3alpha,7alpha,27-triol; 5beta-Cholestane-3alpha,7alpha,24-triol; 5beta-Cholestane-3alpha,7alpha,12alpha-triol; 3b,5a,6b-Cholestanetriol; 3 alpha,7 alpha,26-Trihydroxy-5beta-cholestane; 3alpha,5alpha,22R,23R-Cholestane-3,22,23-triol;	382351686	1.9106494e-69	0	0.89
421.367	1116.63	M+H+	M0	C27H48O3;	5beta-Cholestane-3alpha,7alpha,27-triol; 5beta-Cholestane-3alpha,7alpha,24-triol; 5beta-Cholestane-3alpha,7alpha,12alpha-triol; 3b,5a,6b-Cholestanetriol; 3 alpha,7 alpha,26-Trihydroxy-5beta-cholestane; 3alpha,5alpha,22R,23R-Cholestane-3,22,23-triol;	5beta-Cholestane-3alpha,7alpha,27-triol; 5beta-Cholestane-3alpha,7alpha,24-triol; 5beta-Cholestane-3alpha,7alpha,12alpha-triol; 3b,5a,6b-Cholestanetriol; 3 alpha,7 alpha,26-Trihydroxy-5beta-cholestane; 3alpha,5alpha,22R,23R-Cholestane-3,22,23-triol;	597782918	2.0147419e-69	0	0.89
431.167	1440.43						247647848	2.087343e-69	0	0.89
429.152	1438.26						537405078	2.1020863e-69	0	0.89
527.225	1438.26						355890267	2.3974145e-69	0	0.9
339.12	1439.34	M+H+	M0				446339397	3.4250398e-69	0	0.91
409.331	995.938	M+H+	M0				622592683	4.2762785e-69	0	0.91
584.473	1053.49	M+H+	M0				364350892	4.9840559e-69	0	0.92
379.215	796.007	M+H+	M0				498577839	5.0494925e-69	0	0.92
368.425	967.663	M+H+	M0				1209481513	5.2493725e-69	0	0.92
599.246	1438.26	M+H+	M0				210784276	5.721453e-69	0	0.92
529.24	1438.26	M+H+	M0				202600375	6.061282e-69	0	0.92
603.241	1439.34						170186663	6.0750995e-69	0	0.92
395.388	1223.15	M+H+	M0	C26H50O2;	17Z-hexacosenoic acid; Ximenic acid; 11,13-Hexacosanedione; 10,12-Hexacosanedione; 7,9-Hexacosanedione; 6,8-Hexacosanedione; 5,7-Hexacosanedione; 4,6-Hexacosanedione;	17Z-hexacosenoic acid; Ximenic acid; 11,13-Hexacosanedione; 10,12-Hexacosanedione; 7,9-Hexacosanedione; 6,8-Hexacosanedione; 5,7-Hexacosanedione; 4,6-Hexacosanedione;	230200873	6.1267774e-69	0	0.92
369.13	1439.34						338465300	6.1791629e-69	0	0.92
297.133	814.431						75988345	7.4500053e-69	0	0.93
527.434	999.196	M+H+	13C/12C				247297791	7.5832874e-69	0	0.93
453.188	1436.08						265577821	7.6857201e-69	0	0.93
443.167	1439.34						222421509	7.758532e-69	0	0.93
425.157	1438.26						216809906	8.1148896e-69	0	0.93
557.271	1440.43						115184798	1.0003661e-68	0	0.94
398.334	980.715	M+H+	13C/12C				243182008	1.1167499e-68	0	0.94
333.278	938.28	M+H+	M0	C22H36O2;	Ethyl Arachidonate; Adrenic acid; 1-Hydroxy-1-phenyl-3-hexadecanone; 3-Hydroxy-1-phenyl-1-hexadecanone; 2-Methyl-5-8-pentadecenyl-1,3-benzenediol;	Ethyl Arachidonate; Adrenic acid; 1-Hydroxy-1-phenyl-3-hexadecanone; 3-Hydroxy-1-phenyl-1-hexadecanone; 2-Methyl-5-8-pentadecenyl-1,3-benzenediol;	208115626	1.1737821e-68	0	0.94
363.31	977.451	M+H+	M0				166713782	1.1748135e-68	0	0.94
467.167	1441.52						144788056	1.2327397e-68	0	0.94
408.368	1049.13						281061727	1.3801537e-68	0	0.95
481.219	1436.08						150935215	1.5027217e-68	0	0.95
411.141	1439.34						243648738	1.7102656e-68	0	0.95
559.214	1440.43						162602811	1.7360283e-68	0	0.95
556.441	950.255	M+H+	M0				333144483	1.8810521e-68	0	0.96
614.483	992.677	M+H+	M0				323934801	1.8846005e-68	0	0.96
297.133	911.071	M+H+	M0	C15H20O6;	Deoxynivalenol; Marasmal; Cyclocalopin A; Cyclocalopin C1; Cyclocalopin E; Chavicol O-beta-glucopyranoside;	Deoxynivalenol; Marasmal; Cyclocalopin A; Cyclocalopin C1; Cyclocalopin E; Chavicol O-beta-glucopyranoside;	73594202	2.3733222e-68	0	0.96
553.24	1438.26						179272238	2.4792976e-68	0	0.96
600.468	945.901	M+H+	M0				168869815	2.4867552e-68	0	0.96
503.188	1439.34	M+H+	M0				305718889	2.5216887e-68	0	0.96
556.441	964.4	M+H+	M0				175712251	2.5815641e-68	0	0.96
613.261	1438.26						171749557	3.1703335e-68	0	0.97
381.336	1040.45	M+H+	M0				991121985	3.1918683e-68	0	0.97
415.172	1439.34						234791942	3.3976614e-68	0	0.97
601.261	1437.17	M+H+	M0				221837472	3.4274738e-68	0	0.97
717.309	1439.34						159640020	3.4549872e-68	0	0.97
467.373	1013.29	M+H+	M0				436393858	3.5385327e-68	0	0.97
485.214	1439.34	M+H+	M0				157142996	4.2734751e-68	0	0.98
383.146	1438.26						436762796	4.9903094e-68	0	0.98
585.23	1436.08	Na/H	M0				247610236	5.1953419e-68	0	0.99
475.193	1440.43	M+H+	M0				235809089	5.7306782e-68	0	0.99
605.256	1437.17						164590097	5.7741538e-68	0	0.99
465.43	1241.64	M+H+	M0				897706065	6.7385141e-68	0	0.99
380.324	1027.41	M+H+	13C/12C	C24H42O3;	3,â€‹4-â€‹Dimethyl-â€‹5-â€‹pentyl-2-â€‹furantridecanoic acid; 3,4-Dimethyl-5-propyl-2-furanpentadecanoic acid;	3,â€‹4-â€‹Dimethyl-â€‹5-â€‹pentyl-2-â€‹furantridecanoic acid; 3,4-Dimethyl-5-propyl-2-furanpentadecanoic acid;	247413964	7.4441476e-68	0	1
465.393	1073.09	M+H+	M0				263994269	7.8731713e-68	0	1
526.285	785.18						1185015303	9.1868525e-68	0	1
701.314	1438.26						204429414	1.0862198e-67	0	1.01
541.24	1437.17						199748935	1.1149395e-67	0	1.01
573.23	1437.17						175476203	1.1764089e-67	0	1.01
409.367	1093.76	M+H+	M0				260060896	1.199873e-67	0	1.01
471.162	1439.34						146474551	1.3074518e-67	0	1.01
561.23	1437.17						190232239	1.4546037e-67	0	1.02
661.283	1438.26						173573987	1.462521e-67	0	1.02
550.628	1199.22						561777555	1.5796744e-67	0	1.02
493.425	1152.53	M+H+	M0				244950806	1.586063e-67	0	1.02
391.341	1049.13	M+H+	M0	C25H44NO2;	Arachidonoylcholine;	HMDB0240583;	251668313	1.6408677e-67	0	1.02
227.2	807.927	M+H+	M0	C14H26O2;	7Z-tetradecenoic acid; 9E-tetradecenoic acid; 5-Tetradecenoic acid; 5Z-Tetradecenoic acid; Myristoleic acid; Tsuzuic acid; trans-Tetra-dec-2-enoic acid; R-14-Methyloxacyclotetradecan-2-one; Ethyl E-2-dodecenoate; 12-Methyl-13-tridecanolide; Acetaldehyde di-cis-3-hexenyl acetal; 2-Hexenyl octanoate; Houttuynin; Rhodinyl butyrate; Rhodinyl isobutyrate; Citronellyl butyrate; Citronellyl isobutyrate;…	7Z-tetradecenoic acid; 9E-tetradecenoic acid; 5-Tetradecenoic acid; 5Z-Tetradecenoic acid; Myristoleic acid; Tsuzuic acid; trans-Tetra-dec-2-enoic acid; R-14-Methyloxacyclotetradecan-2-one; Ethyl E-2-dodecenoate; 12-Methyl-13-tridecanolide; Acetaldehyde di-cis-3-hexenyl acetal; 2-Hexenyl octanoate; Houttuynin; Rhodinyl butyrate; Rhodinyl isobutyrate; Citronellyl butyrate; Citronellyl isobutyrate;…	277007068	1.8847364e-67	0	1.02
298.245	869.762	M+H+	13C/12C	C18H32O3;	10E,12Z-9-HODE; 13-HODE; alpha-Dimorphecolic acid; 9,10-Epoxyoctadecenoic acid; 12,13-EpOME; Z-13-Oxo-9-octadecenoic acid; Avenoleic acid; 12-Hydroxy-8,10-octadecadienoic acid;	10E,12Z-9-HODE; 13-HODE; alpha-Dimorphecolic acid; 9,10-Epoxyoctadecenoic acid; 12,13-EpOME; Z-13-Oxo-9-octadecenoic acid; Avenoleic acid; 12-Hydroxy-8,10-octadecadienoic acid;	299556457	1.995914e-67	0	1.03
327.119	1440.43						277341962	2.1690763e-67	0	1.03
555.219	1438.26	Na/H	M0	C28H36O10;	Austalide D; Austalide E; Nomilinic acid;	Austalide D; Austalide E; Nomilinic acid;	156029596	2.4644315e-67	0	1.03
369.428	968.751	M+H+	13C/12C				371369480	3.0200687e-67	0	1.04
421.367	1100.29	M+H+	M0	C27H48O3;	5beta-Cholestane-3alpha,7alpha,27-triol; 5beta-Cholestane-3alpha,7alpha,24-triol; 5beta-Cholestane-3alpha,7alpha,12alpha-triol; 3b,5a,6b-Cholestanetriol; 3 alpha,7 alpha,26-Trihydroxy-5beta-cholestane; 3alpha,5alpha,22R,23R-Cholestane-3,22,23-triol;	5beta-Cholestane-3alpha,7alpha,27-triol; 5beta-Cholestane-3alpha,7alpha,24-triol; 5beta-Cholestane-3alpha,7alpha,12alpha-triol; 3b,5a,6b-Cholestanetriol; 3 alpha,7 alpha,26-Trihydroxy-5beta-cholestane; 3alpha,5alpha,22R,23R-Cholestane-3,22,23-triol;	318457668	3.3499186e-67	0	1.04
511.194	1439.34						201518399	4.5507782e-67	0	1.05
451.378	1067.64	M+H+	M0	C28H50O4;	6-Deoxocastasterone;	HMDB0033984;	377399901	4.5616214e-67	0	1.05
481.425	1153.61	M+H+	M0				492506147	5.2007092e-67	0	1.06
512.415	967.663	ACN	M0				260811538	5.3546461e-67	0	1.06
570.457	1010.03						232455093	6.0017797e-67	0	1.06
325.104	1440.43						241939588	6.3922735e-67	0	1.06
525.209	1439.34	M+H+	M0				197196835	6.3971929e-67	0	1.06
397.125	1441.52						166715090	6.9223636e-67	0	1.07
391.341	1064.38						176420634	7.3313598e-67	0	1.07
671.304	1437.17						159081350	9.5439555e-67	0	1.08
659.267	1437.17						162309617	1.1085601e-66	0	1.08
501.209	1438.26						168727645	1.2205731e-66	0	1.08
391.357	1091.58						125613106	1.365241e-66	0	1.09
657.288	1437.17						181296349	1.4058784e-66	0	1.09
496.435	1067.64	M+H+	M0				285058713	1.5190037e-66	0	1.09
442.389	1072						229659710	1.5804885e-66	0	1.09
467.203	1439.34	M+H+	M0				124130231	1.6182088e-66	0	1.09
523.472	1291.64	M+H+	M0				237982283	1.9814099e-66	0	1.1
414.357	979.629						139426159	2.0084071e-66	0	1.1
323.124	1439.34						141341695	2.195809e-66	0	1.1
259.154	919.782						251552048	2.197016e-66	0	1.1
514.425	1299.25	M+H+	M0				336143578	2.2731255e-66	0	1.11
513.244	1438.26						132307302	2.4406411e-66	0	1.11
408.368	1065.47						188910304	3.1963801e-66	0	1.12
423.383	1123.16	M+H+	M0				1078346620	3.3865101e-66	0	1.12
629.256	1437.17						171993523	4.1356311e-66	0	1.13
453.252	787.349	M+H+	13C/12C				991079293	4.2480042e-66	0	1.13
679.48	926.307	M+H+	13C/12C				151669179	4.872179e-66	0	1.13
184.985	1445.87	M+H+	M0	C3H5O7P;	Phosphohydroxypyruvic acid;	HMDB0001024;	917190124	5.184985e-66	0	1.13
352.321	1006.78	M+H+	M0				493380885	5.4417966e-66	0	1.13
437.362	1070.91						101891783	5.9526141e-66	0	1.14
773.335	1438.26	K/H	M0				132525780	6.0580593e-66	0	1.14
400.145	1439.34	M+H+	13C/12C				144539026	6.500662e-66	0	1.14
423.176	1440.43	M+H+	M0				149017825	6.5181656e-66	0	1.14
363.325	1040.45	M+H+	M0	C24H42O2;	Triton X 100;	HMDB0038380;	276347322	6.9577581e-66	0	1.14
466.433	1241.64	M+H+	13C/12C				266302457	6.9595777e-66	0	1.14
495.198	1438.26						148960471	7.2707706e-66	0	1.14
512.415	953.523	M+H+	M0				521238902	7.807063e-66	0	1.15
505.204	1437.17	M+H+	M0	C26H32O10;	Myricatomentoside I;	HMDB0031536;	140360399	8.9995786e-66	0	1.15
723.507	921.958	M+H+	13C/12C				130990353	9.2093487e-66	0	1.15
422.371	1117.71	M+H+	13C/12C	C27H48O3;	5beta-Cholestane-3alpha,7alpha,27-triol; 5beta-Cholestane-3alpha,7alpha,24-triol; 5beta-Cholestane-3alpha,7alpha,12alpha-triol; 3b,5a,6b-Cholestanetriol; 3 alpha,7 alpha,26-Trihydroxy-5beta-cholestane; 3alpha,5alpha,22R,23R-Cholestane-3,22,23-triol;	5beta-Cholestane-3alpha,7alpha,27-triol; 5beta-Cholestane-3alpha,7alpha,24-triol; 5beta-Cholestane-3alpha,7alpha,12alpha-triol; 3b,5a,6b-Cholestanetriol; 3 alpha,7 alpha,26-Trihydroxy-5beta-cholestane; 3alpha,5alpha,22R,23R-Cholestane-3,22,23-triol;	151350996	1.0029309e-65	0	1.16
687.298	1438.26						188827789	1.0043554e-65	0	1.16
384.282	849.129	M+H+	13C/12C	C22H38O5;	Misoprostol;	HMDB0015064;	64114422	1.0085898e-65	0	1.16
459.198	1440.43	M+H+	M0	C25H30O8;	Austinol; 3,4,5-trihydroxy-6-[5-oxo-1,7-diphenylheptan-2-yloxy]oxane-2-carboxylic acid; 3,4,5-trihydroxy-6-[5-oxo-1,7-diphenylheptan-3-yloxy]oxane-2-carboxylic acid; 3,4,5-trihydroxy-6-[3-oxo-1,7-diphenylheptan-4-yloxy]oxane-2-carboxylic acid; 3,4,5-trihydroxy-6-[3-oxo-1,7-diphenylheptan-2-yloxy]oxane-2-carboxylic acid; 3,4,5-trihydroxy-6-[5-oxo-1,7-diphenylheptyloxy]oxane-2-carboxylic acid; 3,4,…	Austinol; 3,4,5-trihydroxy-6-[5-oxo-1,7-diphenylheptan-2-yloxy]oxane-2-carboxylic acid; 3,4,5-trihydroxy-6-[5-oxo-1,7-diphenylheptan-3-yloxy]oxane-2-carboxylic acid; 3,4,5-trihydroxy-6-[3-oxo-1,7-diphenylheptan-4-yloxy]oxane-2-carboxylic acid; 3,4,5-trihydroxy-6-[3-oxo-1,7-diphenylheptan-2-yloxy]oxane-2-carboxylic acid; 3,4,5-trihydroxy-6-[5-oxo-1,7-diphenylheptyloxy]oxane-2-carboxylic acid; 3,4,…	158266563	1.0374064e-65	0	1.16
409.161	1439.34						147196407	1.0689224e-65	0	1.16
628.499	1049.13	M+H+	M0				282518527	1.087721e-65	0	1.16
381.13	1439.34						171519613	1.1158641e-65	0	1.16
600.322	780.85	M+H+	M0				1028225663	1.4675476e-65	0	1.17
489.209	1440.43						138591362	1.4712154e-65	0	1.17
367.32	1019.81						212240770	1.4717351e-65	0	1.17
481.182	1442.6						118266651	1.5887176e-65	0	1.17
468.389	970.925	M+H+	M0				292317770	1.5964242e-65	0	1.17
182.985	1469.05	M+H+	M0				1124040866	1.648467e-65	0	1.17
483.233	1439.34						101356145	1.9002199e-65	0	1.18
343.115	1439.34						311951764	1.9078662e-65	0	1.18
391.357	1072						144437642	1.9364952e-65	0	1.18
510.436	1107.92						227372624	1.9700762e-65	0	1.18
514.425	1277.51	M+H+	M0				407204488	2.0804962e-65	0	1.18
571.46	995.938	M+H+	13C/12C				132880284	2.3952388e-65	0	1.19
414.357	1015.46						129888509	2.7136355e-65	0	1.19
549.23	1436.08	M+H+	M0				143682263	2.7353124e-65	0	1.19
541.204	1436.08	3x charged	13C/12C*2				177758187	2.8191519e-65	0	1.19
259.117	861.074						54359985	2.8506258e-65	0	1.19
509.419	1087.24	M+H+	M0	C31H56O5;	DG14:1n5/0:0/14:1n5; DG14:19Z/14:19Z/0:0;	DG14:1n5/0:0/14:1n5; DG14:19Z/14:19Z/0:0;	306400533	3.649486e-65	0	1.2
259.117	927.395						54944519	3.7631767e-65	0	1.2
621.251	1437.17						135264034	3.9788739e-65	0	1.21
437.362	965.486						135748830	4.0998806e-65	0	1.21
659.304	1436.08						118068623	4.1833428e-65	0	1.21
424.363	960.049	M+H+	M0				583093125	4.6164547e-65	0	1.21
264.872	1481.29	M+H+	M0				561213194	4.6616951e-65	0	1.21
539.225	1437.17						141187760	5.0080081e-65	0	1.21
259.117	891.491						53682638	6.410052e-65	0	1.22
509.214	1437.17						135881231	6.8476572e-65	0	1.23
503.377	940.459	M+H+	13C/12C				83959183	7.4485636e-65	0	1.23
527.285	785.18						701614019	7.6063697e-65	0	1.23
486.43	919.782	M+H+	M0				90257465	7.7470126e-65	0	1.23
351.325	995.938	M+H+	M0				198805413	7.9416547e-65	0	1.23
393.336	1016.55	M+H+	M0	C25H44O3;	3-Methyl-5-pentyl-2-furanpentadecanoic acid;	HMDB0112082;	423862621	8.2158579e-65	0	1.23
337.104	1439.34						162905532	9.4801857e-65	0	1.24
451.172	1441.52						95282500	1.1410482e-64	0	1.24
424.386	1123.16	M+H+	13C/12C				417917696	1.2021283e-64	0	1.25
441.152	1439.34						163191312	1.2581827e-64	0	1.25
527.188	1437.17	Na/H	M0	C26H32O10;	Myricatomentoside I;	HMDB0031536;	132534228	1.2978681e-64	0	1.25
584.473	1041.53	M+H+	M0				299444991	1.3550753e-64	0	1.25
473.214	1440.43						116881514	1.4464437e-64	0	1.25
449.362	1056.75						264135830	1.470341e-64	0	1.25
507.477	1438.26	M+H+	M0				235502702	1.5294302e-64	0	1.26
255.195	766.786	M+H+	M0	C15H26O3;	Lubiminol; 8-Hydroxy-46-lactarene-5,14-diol; 3beta,9beta-7-Drimene-3,11,12-triol; 7-Drimene-11,12,14-triol; Kessyl glycol; 5-Acetoxydihydrotheaespirane;	Lubiminol; 8-Hydroxy-46-lactarene-5,14-diol; 3beta,9beta-7-Drimene-3,11,12-triol; 7-Drimene-11,12,14-triol; Kessyl glycol; 5-Acetoxydihydrotheaespirane;	184611147	1.7922606e-64	0	1.26
375.325	1017.63						231026585	1.7959451e-64	0	1.26
507.44	1165.57						175163398	1.8548826e-64	0	1.26
153.948	1451.35						82767268	1.9159329e-64	0	1.26
395.388	1205.74	M+H+	M0	C26H50O2;	17Z-hexacosenoic acid; Ximenic acid; 11,13-Hexacosanedione; 10,12-Hexacosanedione; 7,9-Hexacosanedione; 6,8-Hexacosanedione; 5,7-Hexacosanedione; 4,6-Hexacosanedione;	17Z-hexacosenoic acid; Ximenic acid; 11,13-Hexacosanedione; 10,12-Hexacosanedione; 7,9-Hexacosanedione; 6,8-Hexacosanedione; 5,7-Hexacosanedione; 4,6-Hexacosanedione;	265269901	2.1746835e-64	0	1.27
428.373	1038.28						178240351	2.659781e-64	0	1.28
382.339	1040.45	M+H+	13C/12C				574959272	2.8139656e-64	0	1.28
631.272	1438.26						139625224	3.0110399e-64	0	1.28
468.42	1045.88	M+H+	M0				943825627	3.2630622e-64	0	1.28
175.075	903.453						43493306	3.8498766e-64	0	1.29
413.324	976.365						129409486	3.9605043e-64	0	1.29
517.204	1440.43						116259878	3.9806188e-64	0	1.29
361.222	920.87	M+H+	M0				311339315	4.3526313e-64	0	1.3
297.133	965.486						130524283	5.5049549e-64	0	1.31
410.334	997.026	M+H+	13C/12C				150229281	5.7928099e-64	0	1.31
672.524	1045.88						210540073	6.4197089e-64	0	1.31
469.423	1045.88	M+H+	13C/12C				945615009	7.4340991e-64	0	1.32
540.446	1042.62						422529135	7.4969698e-64	0	1.32
440.381	1061.11	M+H+	13C/12C				210721601	7.6161228e-64	0	1.32
468.389	956.785	M+H+	M0				641672836	8.8263015e-64	0	1.32
674.358	777.605	M+H+	M0				538959791	9.1060723e-64	0	1.33
188.978	1445.87						75841353	9.7643972e-64	0	1.33
437.191	1440.43						118463917	1.0195337e-63	0	1.33
435.383	1091.58						264201947	1.0659763e-63	0	1.33
172.116	1092.67						173035611	1.0784427e-63	0	1.33
757.34	1438.26						137138649	1.1628161e-63	0	1.34
567.316	857.818						224680924	1.2012908e-63	0	1.34
685.32	1437.17						139546040	1.2110581e-63	0	1.34
625.262	1440.43	Na/H	M0				95869659	1.2373584e-63	0	1.34
447.162	1442.6						63741932	1.2906384e-63	0	1.34
484.435	1167.75	M+H+	M0	C29H57NO4;	Docosanoylcarnitine;	HMDB0062468;	184682691	1.3281997e-63	0	1.34
175.075	705.152						53320399	1.6932105e-63	0	1.35
427.136	1438.26						121600637	1.6989139e-63	0	1.35
577.225	1437.17						133887719	1.9381233e-63	0	1.36
161.969	1446.96						221858364	2.4127248e-63	0	1.36
474.181	1439.34	M+H+	13C/12C				127042361	2.4485537e-63	0	1.37
641.256	1439.34						99157196	2.524076e-63	0	1.37
233.226	915.426						100181580	2.6917166e-63	0	1.37
313.104	1439.34						127342808	2.9179141e-63	0	1.37
551.631	1197.05	NA	M(C13)[1+]				197187671	3.3289024e-63	0	1.38
526.431	1011.12	ACN	13C/12C				333674148	3.5432664e-63	0	1.38
495.233	1438.26						91888763	3.7313918e-63	0	1.38
477.43	1195.96						131423741	3.7357106e-63	0	1.38
425.362	1125.33	M+H+	M0				179082001	3.7708462e-63	0	1.38
510.487	1241.64	M+H+	M0	C32H63NO3;	Cerd18:1/14:0; Cerd16:1/16:0;	Cerd18:1/14:0; Cerd16:1/16:0;	290172510	3.8203724e-63	0	1.38
196.005	1462.39						255344442	3.9056288e-63	0	1.38
297.133	933.925						94454946	4.3556547e-63	0	1.39
600.468	960.049	M+H+	M0				124167300	5.1369702e-63	0	1.4
151.95	1451.35						119795966	6.1517604e-63	0	1.4
367.115	1440.43						116947500	6.4911212e-63	0	1.41
699.299	1439.34	Na/H	M0				143886147	6.8092118e-63	0	1.41
731.325	1437.17						93111707	7.2203646e-63	0	1.41
567.255	1437.17						111898897	8.3544091e-63	0	1.42
415.136	1441.52						99504192	8.442122e-63	0	1.42
554.462	1104.64						217023734	9.7697893e-63	0	1.42
472.399	1045.88						130119728	1.01535e-62	0	1.43
459.162	1436.08						119666991	1.0498696e-62	0	1.43
468.42	1028.5	M+H+	M0				639476101	1.2433181e-62	0	1.43
333.315	994.851						100926014	1.3369362e-62	0	1.44
525.244	1439.34						90889216	1.6696505e-62	0	1.45
675.298	1438.26						102382093	1.7540885e-62	0	1.45
547.251	1437.17						86920314	1.937753e-62	0	1.45
483.162	1438.26						84888615	2.102441e-62	0	1.46
658.509	988.328						203846462	2.3183995e-62	0	1.46
384.347	961.138	M+H+	M0				313066771	2.5267608e-62	0	1.47
466.41	1110.09						159488809	2.6731669e-62	0	1.47
391.32	997.026						178869702	2.9486574e-62	0	1.47
274.901	1484.63						94704646	3.2900616e-62	0	1.48
309.108	1439.34						157351109	3.4329819e-62	0	1.48
658.363	753.803	HCl	M0				165881040	3.5139989e-62	0	1.48
414.161	1439.34	M+H+	13C/12C				94518666	3.7509519e-62	0	1.48
313.905	1445.87	M+H+	M0				34403686	3.7664282e-62	0	1.48
515.188	1437.17						132019356	3.8406559e-62	0	1.48
384.347	1103.55						199192413	5.0412696e-62	0	1.5
287.889	1473.5	ACN	M0				2070181324	5.4706651e-62	0	1.5
322.282	961.138	M+H+	13C/12C	C21H36O2;	5alpha-Pregnane-3alpha,20alpha-diol; 3a,20b-Pregnanediol; Pregnanediol; 7a,17-dimethyl-5b-Androstane-3a,17b-diol; Adipostatin A; 1-Hydroxy-2,12,15-heneicosatrien-4-one;	5alpha-Pregnane-3alpha,20alpha-diol; 3a,20b-Pregnanediol; Pregnanediol; 7a,17-dimethyl-5b-Androstane-3a,17b-diol; Adipostatin A; 1-Hydroxy-2,12,15-heneicosatrien-4-one;	74672556	5.7537425e-62	0	1.5
185.988	1446.96	M+H+	13C/12C	C3H5O7P;	Phosphohydroxypyruvic acid;	HMDB0001024;	67833925	5.7835721e-62	0	1.5
159.08	1451.35						13284840	6.0383219e-62	0	1.5
154.99	1465.72	M+H+	M0				493381437	6.9790223e-62	0	1.51
440.409	1124.25						193980082	7.3169968e-62	0	1.51
315.216	790.596						64608076	7.3404998e-62	0	1.51
259.117	903.453						47533811	7.7089605e-62	0	1.52
719.325	1439.34						99989762	8.3687896e-62	0	1.52
175.075	807.927						50919872	8.6736812e-62	0	1.52
341.232	759.215	M+H+	M0				420279909	9.0896006e-62	0	1.52
559.25	1438.26						92470553	9.1478264e-62	0	1.52
454.373	925.22						74245824	9.8008071e-62	0	1.53
482.456	1240.55	M+H+	M0	C30H59NO3;	Cerd18:1/12:0;	HMDB0004947;	215055604	1.0514364e-61	0	1.53
469.423	1028.5	M+H+	13C/12C				642089434	1.3092999e-61	0	1.54
299.089	1441.52						119047023	1.6850798e-61	0	1.55
182.962	1444.78	M+H+	M0				115558303	1.7366039e-61	0	1.55
323.294	993.764	M+H+	M0				121747131	1.9552474e-61	0	1.56
259.117	813.349						47856160	2.2359551e-61	0	1.57
556.26	1440.43	K/H	M0				53444896	2.5687195e-61	0	1.57
729.309	1437.17						95510714	2.6543785e-61	0	1.57
404.3	868.678	M+H+	13C/12C				84103782	2.840427e-61	0	1.58
276.896	1483.52						759564381	2.8405237e-61	0	1.58
437.157	1439.34						86362493	2.8711393e-61	0	1.58
663.298	1437.17	Na/H	M0				99318331	2.9684319e-61	0	1.58
441.173	1131.86	M+H+	M0				210936221	3.1743119e-61	0	1.58
467.409	1241.64						76814480	3.386107e-61	0	1.59
703.331	1437.17						111516386	3.5549995e-61	0	1.59
259.117	875.193						31644218	3.6991713e-61	0	1.59
482.456	1257.94						124433251	3.7239906e-61	0	1.59
465.172	1445.87						66984018	3.8326185e-61	0	1.59
258.886	1484.63	K/H	M0				180459141	3.968055e-61	0	1.59
158.972	1446.96						37944973	4.5286627e-61	0	1.6
393.372	1081.81						146720733	4.5796207e-61	0	1.6
203.971	1448.05	M+H+	M0				62567514	4.635852e-61	0	1.6
644.493	942.64						87849665	4.7122938e-61	0	1.6
565.225	1440.43	M+H+	M0				63478429	5.1626924e-61	0	1.61
563.246	1434.99	M+H+	M0				114621882	5.3572283e-61	0	1.61
398.362	1040.45						137268985	5.9903235e-61	0	1.61
458.187	1438.26	M+H+	13C/12C				112479275	6.1192435e-61	0	1.61
175.075	926.307						45640144	6.1387121e-61	0	1.61
497.422	1043.71						135157650	6.3575523e-61	0	1.62
517.24	1440.43	M+H+	M0				72578878	6.5695311e-61	0	1.62
243.884	1448.05	M+H+	M0				70358308	6.8440498e-61	0	1.62
400.342	1040.45						124876024	7.3726773e-61	0	1.62
186.981	1446.96	M+H+	M0				570357394	7.5677817e-61	0	1.62
175.075	762.46						42115007	7.8757785e-61	0	1.63
497.178	1437.17						95482496	8.0380567e-61	0	1.63
270.25	928.483	M+H+	13C/12C	C17H32O2;	10Z-Heptadecenoic acid; 7-Hexadecenoic acid, methyl ester; 9Z-Heptadecenoic acid; Cyclohexaneundecanoic acid; 9E-Heptadecenoic acid; 2,4-Heptadecanedione;	10Z-Heptadecenoic acid; 7-Hexadecenoic acid, methyl ester; 9Z-Heptadecenoic acid; Cyclohexaneundecanoic acid; 9E-Heptadecenoic acid; 2,4-Heptadecanedione;	79069886	8.3416821e-61	0	1.63
437.362	1018.72						102440943	9.8162982e-61	0	1.64
201.976	1448.05	ACN	M0				174948570	1.0155211e-60	0	1.64
543.255	1437.17						73677981	1.0281554e-60	0	1.64
437.435	1381.77						151355100	1.328953e-60	0	1.65
430.155	1441.52	K/H	M0				80446749	1.3386593e-60	0	1.65
542.426	918.692						67082121	1.6522321e-60	0	1.66
172.956	1460.18	M+H+	M0				588253206	1.9581342e-60	0	1.67
513.418	953.523	M+H+	13C/12C				132874217	2.0340937e-60	0	1.67
491.188	1439.34						114260987	2.2234933e-60	0	1.68
411.346	1016.55	M+H+	M0	C25H46O4;	MG0:0/22:213Z,16Z/0:0; MG22:213Z,16Z/0:0/0:0;	MG0:0/22:213Z,16Z/0:0; MG22:213Z,16Z/0:0/0:0;	236364754	2.2559326e-60	0	1.68
269.247	915.426	M+H+	M0	C17H32O2;	10Z-Heptadecenoic acid; 7-Hexadecenoic acid, methyl ester; 9Z-Heptadecenoic acid; Cyclohexaneundecanoic acid; 9E-Heptadecenoic acid; 2,4-Heptadecanedione;	10Z-Heptadecenoic acid; 7-Hexadecenoic acid, methyl ester; 9Z-Heptadecenoic acid; Cyclohexaneundecanoic acid; 9E-Heptadecenoic acid; 2,4-Heptadecanedione;	535513126	2.4311211e-60	0	1.68
535.472	1281.85						103436921	3.0818859e-60	0	1.7
298.31	761.378	M+H+	M0	C19H39NO;	Tridemorph;	HMDB0031810;	549282580	3.2179248e-60	0	1.7
405.372	1124.25						115186802	3.2226453e-60	0	1.7
285.893	1473.5						310466883	3.3127941e-60	0	1.7
569.271	1440.43						108946689	3.376789e-60	0	1.7
748.394	775.439	M+H+	M0				317194999	3.4288092e-60	0	1.7
628.499	1037.19	ACN	M0				182840413	3.4836789e-60	0	1.7
745.34	1437.17						102577789	4.6119959e-60	0	1.72
471.105	1125.33	M+H+	M0				767147070	5.0256991e-60	0	1.72
155.093	1486.86						16114871	5.4399245e-60	0	1.72
165.991	1445.87	M+H+	M0				841211415	5.8294341e-60	0	1.73
298.31	742.99	M+H+	M0	C19H39NO;	Tridemorph;	HMDB0031810;	341004833	6.2192913e-60	0	1.73
473.102	1125.33						430877111	7.4872496e-60	0	1.74
175.075	877.364						26894736	7.8299072e-60	0	1.74
435.419	1189.44						116734173	8.9715199e-60	0	1.75
241.883	1465.72						533544934	9.2545571e-60	0	1.75
515.428	1277.51	M+H+	13C/12C				114725917	9.3940159e-60	0	1.75
284.91	1448.05	ACN	M0				95628362	9.8750196e-60	0	1.76
385.293	871.936						76305189	9.9914376e-60	0	1.76
210.157	757.049	M+H+	13C/12C	C13H20O2;	Eremopetasinorol; S,E-Lyratol propanoate; 5alpha,8beta,9beta-5,9-Epoxy-3,6-megastigmadien-8-ol; 5R,6S-5,6-Epoxy-7-megastigmen-9-one; Theaspirone A; 2,2,6,7-Tetramethylbicyclo[4.3.0]nona-19,4-diene-7,8-diol; 3-Hydroxy-beta-ionone; Acetal R; 5,9:6,9-Diepoxy-3-megastigmene; Carvyl propionate; 5,9:6,9-Diepoxy-4-megastigmene; 2,3,5,6,8,8a-Hexahydro-2,5,5,8a-tetramethyl-7H-1-benzopyran-7-one; 3R,8E-3-H…	Eremopetasinorol; S,E-Lyratol propanoate; 5alpha,8beta,9beta-5,9-Epoxy-3,6-megastigmadien-8-ol; 5R,6S-5,6-Epoxy-7-megastigmen-9-one; Theaspirone A; 2,2,6,7-Tetramethylbicyclo[4.3.0]nona-19,4-diene-7,8-diol; 3-Hydroxy-beta-ionone; Acetal R; 5,9:6,9-Diepoxy-3-megastigmene; Carvyl propionate; 5,9:6,9-Diepoxy-4-megastigmene; 2,3,5,6,8,8a-Hexahydro-2,5,5,8a-tetramethyl-7H-1-benzopyran-7-one; 3R,8E-3-H…	77094414	1.2715477e-59	0	1.77
200.972	1445.87						38620716	1.4617335e-59	0	1.78
515.428	1300.33	M+H+	13C/12C				100934716	1.6770695e-59	0	1.78
167.986	1445.87	M+H+	M0				490758107	1.708948e-59	0	1.79
259.117	844.789						40383793	1.7300167e-59	0	1.79
334.186	659.746	M+H+	M0				1102374775	1.9479165e-59	0	1.79
407.315	983.978	M+H+	M0	C25H42O4;	MG0:0/22:47Z,10Z,13Z,16Z/0:0; MG22:47Z,10Z,13Z,16Z/0:0/0:0;	MG0:0/22:47Z,10Z,13Z,16Z/0:0; MG22:47Z,10Z,13Z,16Z/0:0/0:0;	427227297	2.253499e-59	0	1.8
286.337	823.106	M+H+	M0				790276937	2.7141062e-59	0	1.81
230.248	713.801	M+H+	M0				419315964	2.7798589e-59	0	1.81
743.325	1438.26						99933898	2.7933007e-59	0	1.81
223.988	1444.78	ACN	M0				8224685	2.924906e-59	0	1.81
225.911	1451.35						50916963	3.7159929e-59	0	1.83
644.493	956.785	M+H+	M0				89776720	4.1401975e-59	0	1.83
174.953	1461.28	M+H+	M0				197928195	4.6261284e-59	0	1.84
298.31	779.767	M+H+	M0	C19H39NO;	Tridemorph;	HMDB0031810;	456699866	4.8479419e-59	0	1.84
391.32	1014.38						101441666	5.2756231e-59	0	1.85
484.384	875.193						46377174	5.578006e-59	0	1.85
270.315	819.855	M+H+	M0	C18H39N;	Octadecylamine;	HMDB0029586;	574500798	5.5992382e-59	0	1.85
328.915	1474.61						114970080	5.8038538e-59	0	1.85
175.075	720.29						46992611	6.3534355e-59	0	1.86
336.802	1476.84						164154154	6.9060467e-59	0	1.86
158.154	715.965	M+H+	M0				549272393	7.5193436e-59	0	1.87
238.188	766.786	M+H+	13C/12C	C15H24O2;	Capsidiol; 2E,6E-1-Hydroxy-2,6,10-farnesatrien-9-one; 2-Hydroxyacorenone; Acorusnol; Epiacorone; 2,6-Di-tert-butyl-4-hydroxymethylphenol; Geranyl tiglate; 10alpha-4,5-Seco-11-eudesmene-4,5-dione; 4S-Dihydrocurcumenone; Calamensesquiterpinenol; Curdione; 3-Hydroxy-1,10-bisaboladien-9-one; Epilubimin; 7-Hydroxycostol; --Myrtenyl isovalerate; Rishitinone; 4alpha,5alpha-Epoxy-11-eudesmen-3a-ol; Isolu…	Capsidiol; 2E,6E-1-Hydroxy-2,6,10-farnesatrien-9-one; 2-Hydroxyacorenone; Acorusnol; Epiacorone; 2,6-Di-tert-butyl-4-hydroxymethylphenol; Geranyl tiglate; 10alpha-4,5-Seco-11-eudesmene-4,5-dione; 4S-Dihydrocurcumenone; Calamensesquiterpinenol; Curdione; 3-Hydroxy-1,10-bisaboladien-9-one; Epilubimin; 7-Hydroxycostol; --Myrtenyl isovalerate; Rishitinone; 4alpha,5alpha-Epoxy-11-eudesmen-3a-ol; Isolu…	76440053	8.184601e-59	0	1.87
323.294	982.891	M+H+	M0				173672541	8.4580485e-59	0	1.87
175.075	788.43						52515627	8.6570126e-59	0	1.88
298.31	732.178	M+H+	M0	C19H39NO;	Tridemorph;	HMDB0031810;	232080346	9.6777895e-59	0	1.88
579.24	1439.34	M+H+	M0				80009563	9.9612086e-59	0	1.88
175.075	659.746						62242202	1.0590449e-58	0	1.89
389.341	1039.36						85174065	1.060346e-58	0	1.89
349.293	931.749						73866160	1.1865578e-58	0	1.89
498.399	921.958						78578818	1.3603272e-58	0	1.9
255.939	1469.05						66205430	1.3746162e-58	0	1.9
214.917	1450.25	M+H+	M0				25810252	1.6058553e-58	0	1.91
424.363	977.451						359735218	1.6245391e-58	0	1.91
647.303	1441.52						74372464	1.7099988e-58	0	1.91
195.008	1448.05						32474320	1.8596118e-58	0	1.92
435.419	1209						52954341	2.0399317e-58	0	1.93
284.341	823.106	M+H+	M0				767966818	2.0760105e-58	0	1.93
363.789	1482.41	M+H+	M0				213936824	2.8074628e-58	0	1.94
299.313	733.259	M+H+	13C/12C	C19H39NO;	Tridemorph;	HMDB0031810;	258244668	3.1152545e-58	0	1.95
259.117	966.575						48219391	3.177003e-58	0	1.95
453.152	1439.34						100463043	3.7205642e-58	0	1.96
298.31	722.452	M+H+	M0	C19H39NO;	Tridemorph;	HMDB0031810;	162362157	3.8950393e-58	0	1.96
257.102	1452.45						14579529	4.431112e-58	0	1.97
332.916	1445.87						42541997	4.550514e-58	0	1.97
298.31	714.883						130538398	5.1506072e-58	0	1.98
299.313	742.99	M+H+	13C/12C	C19H39NO;	Tridemorph;	HMDB0031810;	402270945	5.4340784e-58	0	1.98
679.293	1439.34						76621601	7.0585323e-58	0	2
157.974	1445.87	M+H+	M0				39336656	7.8165714e-58	0	2.01
228.195	706.232	M+H+	M0				184566664	8.4462988e-58	0	2.01
495.44	1195.96	M+H+	M0				128842163	9.0224117e-58	0	2.01
253.216	942.64	M+H+	M0	C16H28O2;	7Z,10Z-Hexadecadienoic acid; Geranyl hexanoate; Linalyl hexanoate; Z-7-Hexadecen-1,16-olide; Isoambrettolide; D6-Ambrettolide; Geranyl 2-ethylbutyrate; Ethyl Z,Z-5,8-tetradecadienoate;	7Z,10Z-Hexadecadienoic acid; Geranyl hexanoate; Linalyl hexanoate; Z-7-Hexadecen-1,16-olide; Isoambrettolide; D6-Ambrettolide; Geranyl 2-ethylbutyrate; Ethyl Z,Z-5,8-tetradecadienoate;	137333549	9.3106955e-58	0	2.02
271.318	819.855	M+H+	13C/12C	C18H39N;	Octadecylamine;	HMDB0029586;	589569172	9.4585974e-58	0	2.02
299.313	761.378	M+H+	13C/12C	C19H39NO;	Tridemorph;	HMDB0031810;	581151446	1.0129232e-57	0	2.02
282.91	1463.5	HCl	M0				107326544	1.3449034e-57	0	2.04
352.292	938.28						42933274	1.5256401e-57	0	2.05
360.274	909.983						52472110	1.6672138e-57	0	2.05
316.248	810.095						46187119	1.7642233e-57	0	2.06
205.086	927.395						94222154	1.94231e-57	0	2.06
342.235	758.133	M+H+	13C/12C				83152492	2.0044334e-57	0	2.06
175.075	684.61						35893050	2.2769168e-57	0	2.07
182.089	884.968						28918427	2.5264915e-57	0	2.08
423.14	1439.34	HCl	M0				56678569	2.6690161e-57	0	2.08
163.965	1448.05	M+H+	M0				87378352	3.0593375e-57	0	2.09
575.267	1425.22						118198293	3.184856e-57	0	2.09
304.891	1483.52	ACN	M0				109410463	3.2000876e-57	0	2.09
464.722	1476.84						131502682	3.3455815e-57	0	2.1
298.31	693.26	M+H+	M0	C19H39NO;	Tridemorph;	HMDB0031810;	323337204	3.6024285e-57	0	2.1
156.99	1445.87						165529815	4.0117694e-57	0	2.11
283.094	1437.17						83999480	4.5773168e-57	0	2.12
413.324	988.328						58128092	4.8097012e-57	0	2.12
311.294	1008.95	M+H+	M0	C20H38O2;	9Z-Eicosenoic acid; 11Z-Eicosenoic acid; 11-Eicosenoic acid; Ethyl oleate; Paullinic acid; 6,8-Icosanedione; 5,7-Icosanedione; 4,6-Icosanedione; Oleyl acetate;	9Z-Eicosenoic acid; 11Z-Eicosenoic acid; 11-Eicosenoic acid; Ethyl oleate; Paullinic acid; 6,8-Icosanedione; 5,7-Icosanedione; 4,6-Icosanedione; Oleyl acetate;	667602349	4.8770184e-57	0	2.12
379.284	920.87	M+H+	M0	C23H38O4;	MG0:0/20:45Z,8Z,11Z,14Z/0:0; MG0:0/20:48Z,11Z,14Z,17Z/0:0; MG20:45Z,8Z,11Z,14Z/0:0/0:0; MG20:48Z,11Z,14Z,17Z/0:0/0:0; 1-Acetoxy-2-hydroxy-5,12,15-heneicosatrien-4-one; [12]-Gingerol; Persenone A;	MG0:0/20:45Z,8Z,11Z,14Z/0:0; MG0:0/20:48Z,11Z,14Z,17Z/0:0; MG20:45Z,8Z,11Z,14Z/0:0/0:0; MG20:48Z,11Z,14Z,17Z/0:0/0:0; 1-Acetoxy-2-hydroxy-5,12,15-heneicosatrien-4-one; [12]-Gingerol; Persenone A;	171767032	4.9081911e-57	0	2.12
256.162	721.371						61312700	4.9607428e-57	0	2.12
305.268	932.838						95288651	5.9421428e-57	0	2.13
332.331	825.274	M+H+	M0				535067203	6.2014277e-57	0	2.13
185.997	1445.87						110008033	7.6771688e-57	0	2.15
299.313	779.767	M+H+	13C/12C	C19H39NO;	Tridemorph;	HMDB0031810;	509593286	7.8473937e-57	0	2.15
271.916	1466.83	ACN	M0				173106725	8.0389741e-57	0	2.15
287.341	823.106	M+H+	13C/12C				684578221	8.3287784e-57	0	2.15
186.149	1495.79						355211674	9.8503542e-57	0	2.17
288.892	1472.39	ACN	13C/12C				103094405	1.0775525e-56	0	2.17
630.332	686.773						181014614	1.0837248e-56	0	2.17
184.001	1445.87	M+H+	M0				273055789	1.1425903e-56	0	2.17
284.317	823.106						697619633	1.2082826e-56	0	2.18
305.284	938.28						50464121	1.434751e-56	0	2.19
155.995	1445.87	NA	M(S34)+H[1+]				86057707	1.4557544e-56	0	2.19
198.006	1445.87	M+H+	M0				275753283	1.4769737e-56	0	2.19
702.535	983.978						109408396	1.9517665e-56	0	2.21
232.89	1448.05	M+H+	M0				59232202	1.9648938e-56	0	2.21
284.347	823.106						694600358	2.0085144e-56	0	2.21
158.949	1461.28	M+H+	M0				82939552	2.2907208e-56	0	2.22
299.313	722.452	M+H+	13C/12C	C19H39NO;	Tridemorph;	HMDB0031810;	191034970	2.4481309e-56	0	2.23
175.075	945.901						41705564	2.7316104e-56	0	2.23
207.017	1445.87	ACN	M0				190087852	2.9058432e-56	0	2.24
360.362	873.024	M+H+	M0				524624134	3.4790158e-56	0	2.25
175.075	632.708						47860429	3.7246908e-56	0	2.25
293.885	1446.96	M+H+	M0				226311352	4.3251448e-56	0	2.26
159.08	806.843						33649702	4.9041904e-56	0	2.27
373.222	702.989						157887066	5.3482982e-56	0	2.28
151.035	1444.78						24883118	5.4965333e-56	0	2.28
284.344	822.02						767711726	5.886116e-56	0	2.29
497.422	1061.11	M+H+	13C/12C				96946429	6.387399e-56	0	2.29
312.289	744.071	M+H+	M0				172944533	6.5740517e-56	0	2.29
184.133	1493.56						143059381	6.7053066e-56	0	2.29
284.321	822.02						704769008	7.0083338e-56	0	2.3
455.373	1050.22						104103531	7.6110481e-56	0	2.3
182.089	849.129						25605290	9.1460372e-56	0	2.32
312.289	688.936	M+H+	M0				304502424	1.0949988e-55	0	2.33
299.313	694.342	M+H+	13C/12C	C19H39NO;	Tridemorph;	HMDB0031810;	401453159	1.1069995e-55	0	2.33
226.18	653.257	M+H+	M0				536268094	1.1095303e-55	0	2.33
168.102	1495.79	M+H+	M0	C9H13NO2;	4-Hydroxynorephedrine; a-Methyldopamine; 1-3-Pyridinyl-1,4-butanediol; D-synephrine; 3-Methoxytyramine; Phenylephrine; p-Synephrine; 4-Methoxytyramine; Metaraminol; Ethinamate; Epinine; Norpandamarilactonine A; 2-2-Furanyl-3-piperidinol;	4-Hydroxynorephedrine; a-Methyldopamine; 1-3-Pyridinyl-1,4-butanediol; D-synephrine; 3-Methoxytyramine; Phenylephrine; p-Synephrine; 4-Methoxytyramine; Metaraminol; Ethinamate; Epinine; Norpandamarilactonine A; 2-2-Furanyl-3-piperidinol;	276086388	1.1275545e-55	0	2.33
286.31	822.02	M+H+	M0				784699150	1.218564e-55	0	2.34
675.359	777.605	M+H+	13C/12C				170532576	1.3330851e-55	0	2.34
528.289	783.017	K/H	M0				85403120	1.3555721e-55	0	2.34
256.154	528.922						245482028	1.4685574e-55	0	2.35
291.889	1446.96	ACN	M0				305078642	1.6205221e-55	0	2.36
212.164	615.406	M+H+	M0				135617962	1.8335645e-55	0	2.37
333.334	825.274	M+H+	13C/12C				529943620	1.9580585e-55	0	2.37
286.892	1472.39						201874410	1.9850854e-55	0	2.37
413.324	1049.13	Na/H	M0	C25H44NO2;	Arachidonoylcholine;	HMDB0240583;	389116349	2.0688637e-55	0	2.37
400.241	747.317						63036468	2.143187e-55	0	2.38
209.013	1445.87	ACN	M0				73403153	2.162956e-55	0	2.38
455.128	1092.67						328214318	2.3964292e-55	0	2.39
273.917	1448.05	ACN	M0				110536312	2.6748563e-55	0	2.39
285.345	823.106	M+H+	13C/12C				740004093	2.8248295e-55	0	2.4
160.949	1448.05	M+H+	M0				41977332	3.0625769e-55	0	2.4
158.986	1445.87						67337132	3.5659702e-55	0	2.41
152.107	1493.56	M+H+	M0	C9H13NO;	4-Hydroxyamphetamine; N-Methylphenylethanolamine; Phenylpropanolamine; N-Methyltyramine; 1,2,3,4,5,6-Hexahydro-5-methyl-7H-cyclopenta[b]pyridin-7-one; 1,2,3,4,5,6-Hexahydro-6-methyl-7H-cyclopenta[b]pyridin-7-one; 2,3,4,5,6,7-Hexahydrocyclopent[b]azepin-81H-one; 2-1-Pyrrolidinyl-2-cyclopenten-1-one; 2-2-Furanylpiperidine; 1-Furfurylpyrrolidine; 2-Acetyl-3-ethylidene-3,4,5,6-tetrahydropyridine; 2-5…	4-Hydroxyamphetamine; N-Methylphenylethanolamine; Phenylpropanolamine; N-Methyltyramine; 1,2,3,4,5,6-Hexahydro-5-methyl-7H-cyclopenta[b]pyridin-7-one; 1,2,3,4,5,6-Hexahydro-6-methyl-7H-cyclopenta[b]pyridin-7-one; 2,3,4,5,6,7-Hexahydrocyclopent[b]azepin-81H-one; 2-1-Pyrrolidinyl-2-cyclopenten-1-one; 2-2-Furanylpiperidine; 1-Furfurylpyrrolidine; 2-Acetyl-3-ethylidene-3,4,5,6-tetrahydropyridine; 2-5…	121439431	3.7068541e-55	0	2.42
342.199	681.366						106911432	4.0508695e-55	0	2.42
314.305	666.23	M+H+	M0				483305173	4.1855529e-55	0	2.43
328.321	876.28	M+H+	M0	C20H41NO2;	Stearoylethanolamide; N,N-Dimethylsphingosine;	Stearoylethanolamide; N,N-Dimethylsphingosine;	77708047	4.6248517e-55	0	2.43
342.3	870.848						116435238	4.6498359e-55	0	2.43
672.524	1032.85						127252212	5.0549567e-55	0	2.44
298.31	807.927	M+H+	M0	C19H39NO;	Tridemorph;	HMDB0031810;	275291981	5.256515e-55	0	2.44
159.08	754.885						42095703	5.364771e-55	0	2.44
155.093	42.9315	M+H+	M0				6852123	5.5546197e-55	0	2.45
164.107	1493.56						107925459	5.6001327e-55	0	2.45
314.305	698.667						227220081	5.9544995e-55	0	2.45
169.984	1445.87	M+H+	M0				57202977	6.0596492e-55	0	2.45
359.818	1472.39	ACN	M0				197583637	6.2029593e-55	0	2.45
312.362	878.451	M+H+	M0				675591193	6.2399891e-55	0	2.46
426.357	997.026						59758147	6.9833584e-55	0	2.46
352.321	1045.88						67044132	7.1078689e-55	0	2.47
174.956	1448.05	Na/H	M0				272965251	7.8388051e-55	0	2.47
361.366	873.024	M+H+	13C/12C				516135337	8.5322477e-55	0	2.48
235.205	911.071						78478255	9.4166956e-55	0	2.49
168.073	815.517						17572950	1.0100845e-54	0	2.49
708.511	1380.69						2083200825	1.0714222e-54	0	2.5
314.305	753.803	M+H+	M0				45561042	1.0786774e-54	0	2.5
259.117	998.112						39127746	1.0796301e-54	0	2.5
342.199	668.394						60258793	1.1999093e-54	0	2.5
709.514	1376.33	K/H	M0	C43H74O5;	DG18:0/0:0/22:5n6; DG18:0/0:0/22:5n3; DG20:0/0:0/20:5n3; DG18:1n7/0:0/22:4n6; DG18:1n9/0:0/22:4n6; DG20:1n9/0:0/20:4n6; DG20:1n9/0:0/20:4n3; DG20:3n9/0:0/20:2n6; DG22:1n9/0:0/18:4n3; DG18:3n6/0:0/22:2n6; DG20:2n6/0:0/20:3n6; DG22:2n6/0:0/18:3n3; DG18:0/22:54Z,7Z,10Z,13Z,16Z/0:0; DG18:0/22:57Z,10Z,13Z,16Z,19Z/0:0; DG18:111Z/22:47Z,10Z,13Z,16Z/0:0; DG18:19Z/22:47Z,10Z,13Z,16Z/0:0; DG18:36Z,9Z,12Z/2…	DG18:0/0:0/22:5n6; DG18:0/0:0/22:5n3; DG20:0/0:0/20:5n3; DG18:1n7/0:0/22:4n6; DG18:1n9/0:0/22:4n6; DG20:1n9/0:0/20:4n6; DG20:1n9/0:0/20:4n3; DG20:3n9/0:0/20:2n6; DG22:1n9/0:0/18:4n3; DG18:3n6/0:0/22:2n6; DG20:2n6/0:0/20:3n6; DG22:2n6/0:0/18:3n3; DG18:0/22:54Z,7Z,10Z,13Z,16Z/0:0; DG18:0/22:57Z,10Z,13Z,16Z,19Z/0:0; DG18:111Z/22:47Z,10Z,13Z,16Z/0:0; DG18:19Z/22:47Z,10Z,13Z,16Z/0:0; DG18:36Z,9Z,12Z/2…	1555569989	1.226485e-54	0	2.51
413.324	1066.56	M+H+	M0				319253249	1.4713711e-54	0	2.52
323.221	793.843	M+H+	M0	C19H30O4;	S-[8]-Gingerol;	HMDB0033615;	340647339	1.4723623e-54	0	2.52
304.299	775.439	M+H+	M0				395439213	1.7484649e-54	0	2.53
732.399	779.767						115037130	1.9910935e-54	0	2.54
346.31	762.46	M+H+	M0	C23H39NO;	2,4,12-Octadecatrienoic acid piperidide; Macamide B;	2,4,12-Octadecatrienoic acid piperidide; Macamide B;	81720976	2.0124949e-54	0	2.54
312.289	669.475	M+H+	M0				205542475	2.2620434e-54	0	2.55
312.297	1019.81						67077061	2.5450869e-54	0	2.56
299.313	807.927	M+H+	13C/12C	C19H39NO;	Tridemorph;	HMDB0031810;	342873333	3.0322498e-54	0	2.58
314.305	688.936	M+H+	M0				346754172	3.2962193e-54	0	2.58
354.932	1445.87	ACN	M0				28681611	3.4909436e-54	0	2.59
312.297	1008.95	M+H+	13C/12C	C20H38O2;	9Z-Eicosenoic acid; 11Z-Eicosenoic acid; 11-Eicosenoic acid; Ethyl oleate; Paullinic acid; 6,8-Icosanedione; 5,7-Icosanedione; 4,6-Icosanedione; Oleyl acetate;	9Z-Eicosenoic acid; 11Z-Eicosenoic acid; 11-Eicosenoic acid; Ethyl oleate; Paullinic acid; 6,8-Icosanedione; 5,7-Icosanedione; 4,6-Icosanedione; Oleyl acetate;	124193578	4.4895531e-54	0	2.61
647.422	1256.86	M+H+	M0				558575143	4.7575794e-54	0	2.61
172.116	1125.33						42324831	4.8332758e-54	0	2.61
203.179	801.425	M+H+	M0	C15H22;	beta-Vatirenene; beta-Vetivenene; alpha-Curcumene; E-Calamene; Calamenene; --alpha-Curcumene; 6alpha,7alpha,10alpha-15,3-Aromadendradiene; beta-Spathulene; 1alpha,6alpha,7alphaH-2,415-Copadiene; 1,4,9-Cadinatriene;	beta-Vatirenene; beta-Vetivenene; alpha-Curcumene; E-Calamene; Calamenene; --alpha-Curcumene; 6alpha,7alpha,10alpha-15,3-Aromadendradiene; beta-Spathulene; 1alpha,6alpha,7alphaH-2,415-Copadiene; 1,4,9-Cadinatriene;	105884490	5.0280096e-54	0	2.62
281.247	977.451						217917117	5.1626723e-54	0	2.62
457.35	1062.2	ACN	M0				391303407	5.4268224e-54	0	2.62
300.326	724.613	M+H+	M0				66985821	5.5839933e-54	0	2.62
182.117	1493.56	M+H+	M0	C10H15NO2;	3-O-Methyl-a-methyldopamine; beta-O-Methylynephrine; cis-6-Nitro-p-mentha-17,2-diene; R-2-Nitro-p-mentha-1,5-diene; 2,5-Dimethyl-4-1-pyrrolidinyl-32H-furanone; 2-5-Methyl-2-furanyl-3-piperidinol; 5-1-Pyrrolidinylmethyl-2-furanmethanol; 3,4-Dimethoxyphenylethylamine;	3-O-Methyl-a-methyldopamine; beta-O-Methylynephrine; cis-6-Nitro-p-mentha-17,2-diene; R-2-Nitro-p-mentha-1,5-diene; 2,5-Dimethyl-4-1-pyrrolidinyl-32H-furanone; 2-5-Methyl-2-furanyl-3-piperidinol; 5-1-Pyrrolidinylmethyl-2-furanmethanol; 3,4-Dimethoxyphenylethylamine;	101664485	6.1736697e-54	0	2.63
343.248	785.18						76809923	7.161736e-54	0	2.64
215.143	701.909						69538602	8.4459907e-54	0	2.66
484.239	1438.26						40333216	8.5229206e-54	0	2.66
343.211	736.503	M+H+	M0	C18H30O6;	Monic acid; 2,3-dinor-6-oxoprostaglandin F1alpha; 2,3-Dinor-6-keto-prostaglandin F1 a; 2,3-Dinor-TXB2; --11-Hydroxy-9,15,16-trioxooctadecanoic acid;	Monic acid; 2,3-dinor-6-oxoprostaglandin F1alpha; 2,3-Dinor-6-keto-prostaglandin F1 a; 2,3-Dinor-TXB2; --11-Hydroxy-9,15,16-trioxooctadecanoic acid;	284289924	1.0595625e-53	0	2.68
351.179	679.204	M+H+	M0	C19H26O6;	Calonectrin; Millefin;	Calonectrin; Millefin;	184005190	1.0717398e-53	0	2.68
284.311	823.106						339929160	1.1150307e-53	0	2.68
314.305	647.848	M+H+	M0				277104220	1.1685526e-53	0	2.68
171.149	580.816						42803052	1.425487e-53	0	2.7
371.206	680.285	M+H+	M0	C19H30O7;	5-Megastigmen-7-yne-3,9-diol 9-glucoside; 5-Megastigmen-7-yne-3,9-diol 3-glucoside; 3S,7E,9S-9-Hydroxy-4,7-megastigmadien-3-one 9-glucoside;	5-Megastigmen-7-yne-3,9-diol 9-glucoside; 5-Megastigmen-7-yne-3,9-diol 3-glucoside; 3S,7E,9S-9-Hydroxy-4,7-megastigmadien-3-one 9-glucoside;	478359573	1.7303897e-53	0	2.72
496.338	853.474						164741568	1.8495362e-53	0	2.72
357.19	633.788	M+H+	M0				384172239	1.9122848e-53	0	2.72
159.08	791.68						29396713	1.9838451e-53	0	2.73
422.371	1101.38	M+H+	13C/12C	C27H48O3;	5beta-Cholestane-3alpha,7alpha,27-triol; 5beta-Cholestane-3alpha,7alpha,24-triol; 5beta-Cholestane-3alpha,7alpha,12alpha-triol; 3b,5a,6b-Cholestanetriol; 3 alpha,7 alpha,26-Trihydroxy-5beta-cholestane; 3alpha,5alpha,22R,23R-Cholestane-3,22,23-triol;	5beta-Cholestane-3alpha,7alpha,27-triol; 5beta-Cholestane-3alpha,7alpha,24-triol; 5beta-Cholestane-3alpha,7alpha,12alpha-triol; 3b,5a,6b-Cholestanetriol; 3 alpha,7 alpha,26-Trihydroxy-5beta-cholestane; 3alpha,5alpha,22R,23R-Cholestane-3,22,23-triol;	49442486	2.0883889e-53	0	2.73
286.332	823.106	M+H+	13C/12C				327224554	3.1149755e-53	0	2.76
373.222	673.801	M+H+	M0	C19H32O7;	Blumenol C glucoside; 9-Hydroxy-7-megastigmen-3-one glucoside;	Blumenol C glucoside; 9-Hydroxy-7-megastigmen-3-one glucoside;	141373278	3.3244202e-53	0	2.77
287.314	822.02	M+H+	13C/12C				590195613	3.4211008e-53	0	2.77
357.347	790.596	M+H+	M0				539619102	3.4981618e-53	0	2.77
158.961	1484.63						1142613884	3.5096328e-53	0	2.77
336.326	986.151	M+H+	M0	C22H41NO;	Pipericine;	HMDB0031678;	138984592	3.6956248e-53	0	2.78
641.294	1436.08	M+H+	M0				126574639	3.6999762e-53	0	2.78
732.399	753.803						108827648	3.7026443e-53	0	2.78
284.314	822.02						590294153	4.1753664e-53	0	2.79
270.25	914.337	M+H+	13C/12C	C17H32O2;	10Z-Heptadecenoic acid; 7-Hexadecenoic acid, methyl ester; 9Z-Heptadecenoic acid; Cyclohexaneundecanoic acid; 9E-Heptadecenoic acid; 2,4-Heptadecanedione;	10Z-Heptadecenoic acid; 7-Hexadecenoic acid, methyl ester; 9Z-Heptadecenoic acid; Cyclohexaneundecanoic acid; 9E-Heptadecenoic acid; 2,4-Heptadecanedione;	78247054	4.3771831e-53	0	2.79
151.075	662.987	M+H+	M0	C9H10O2;	4-Hydroxy-3-methylacetophenone; 3'-carboxy-alpha-chromanol; Hydrocinnamic acid; 4-Ethylbenzoic acid; 3-Methylphenylacetic acid; 3,4-Dimethylbenzoic acid; 4-Coumaryl alcohol; 2-Phenylpropionate; 2-Methoxy-4-vinylphenol; Benzyl acetate; o-Tolyl acetate; p-Tolyl acetate; 2'-Methoxyacetophenone; 4'-Methoxyacetophenone; 2'-Hydroxy-5'-methylacetophenone; Methyl phenylacetate; Ethyl benzoate; 4-Ethoxybe…	4-Hydroxy-3-methylacetophenone; 3'-carboxy-alpha-chromanol; Hydrocinnamic acid; 4-Ethylbenzoic acid; 3-Methylphenylacetic acid; 3,4-Dimethylbenzoic acid; 4-Coumaryl alcohol; 2-Phenylpropionate; 2-Methoxy-4-vinylphenol; Benzyl acetate; o-Tolyl acetate; p-Tolyl acetate; 2'-Methoxyacetophenone; 4'-Methoxyacetophenone; 2'-Hydroxy-5'-methylacetophenone; Methyl phenylacetate; Ethyl benzoate; 4-Ethoxybe…	330496185	4.632912e-53	0	2.8
263.2	735.421	M+H+	M0	C17H26O2;	Santalyl acetate; Crithmumdiol; alpha-Santalyl acetate; Vetiveryl acetate; beta-Santalyl acetate; 1-Heptadecene-4,6-diyne-3,9-diol; Ginsenoyne D; Ginsenoyne I;	Santalyl acetate; Crithmumdiol; alpha-Santalyl acetate; Vetiveryl acetate; beta-Santalyl acetate; 1-Heptadecene-4,6-diyne-3,9-diol; Ginsenoyne D; Ginsenoyne I;	184750748	5.1740732e-53	0	2.81
399.237	722.452	M+H+	M0				440297909	5.2522966e-53	0	2.81
487.253	647.848						110086840	5.8698446e-53	0	2.82
257.102	955.696						22209706	6.4860375e-53	0	2.83
415.211	787.349	M+H+	M0	C24H30O6;	Eplerenone; Armillaripin; 4-O-Methylmelleolide; Armillarin; Clausarinol;	Eplerenone; Armillaripin; 4-O-Methylmelleolide; Armillarin; Clausarinol;	208465766	7.1614672e-53	0	2.84
331.263	919.782						27811141	7.2992348e-53	0	2.84
171.117	744.071						70919204	7.8834098e-53	0	2.84
285.33	823.106	M+H+	M0				743704803	8.3978543e-53	0	2.85
457.35	1046.96	M+H+	M0				457655358	8.9665502e-53	0	2.85
298.347	852.387	M+H+	M0				585553844	9.1710801e-53	0	2.86
251.2	725.693	M+H+	M0	C16H26O2;	Norambreinolide; 3-Methyl-alpha-ionyl acetate; [2,2-Bis2-methylpropoxyethyl]benzene;	Norambreinolide; 3-Methyl-alpha-ionyl acetate; [2,2-Bis2-methylpropoxyethyl]benzene;	503057904	9.5652501e-53	0	2.86
443.334	1004.61	Na/H	M0				926388362	1.3089428e-52	0	2.89
704.369	694.342						151116345	1.4154567e-52	0	2.89
288.892	1446.96						95181217	1.9791931e-52	0	2.92
312.289	653.257						170709066	2.043494e-52	0	2.93
431.182	1058.93	Na/H	M0	C22H29FO6; C25H28O5	6-beta-hydroxydexamethasone; 3-Hydroxyglabrol; E-2',4,4',6'-Tetrahydroxy-3',5'-diprenylchalcone; 3'-Geranyl-2',4,4',6'-tetrahydroxychalcone; 1-2,4-Dihydroxyphenyl-3-[8-hydroxy-2-methyl-2-4-methyl-3-pentenyl-2H-1-benzopyran-5-yl]-1-propanone; Kuwanol D; 3'-Geranyl-2',3,4,4'-tetrahydroxychalcone; E-2'-Geranyl-3',4',7-trihydroxyflavanone; 1-Hydroxy-3,5-dimethoxy-2,4-diprenylxanthone; 2E-3-phenyl-1-[…	HMDB0061022; 3-Hydroxyglabrol; E-2',4,4',6'-Tetrahydroxy-3',5'-diprenylchalcone; 3'-Geranyl-2',4,4',6'-tetrahydroxychalcone; 1-2,4-Dihydroxyphenyl-3-[8-hydroxy-2-methyl-2-4-methyl-3-pentenyl-2H-1-benzopyran-5-yl]-1-propanone; Kuwanol D; 3'-Geranyl-2',3,4,4'-tetrahydroxychalcone; E-2'-Geranyl-3',4',7-trihydroxyflavanone; 1-Hydroxy-3,5-dimethoxy-2,4-diprenylxanthone; 2E-3-phenyl-1-[2,4,6-trihydroxy…	657001574	2.3417852e-52	0	2.94
248.17	1433.91						62209561	2.3839139e-52	0	2.94
546.487	941.549	M+H+	M0				701863078	2.7033527e-52	0	2.95
316.212	708.394	M+H+	13C/12C*2				32379282	2.8393263e-52	0	2.96
256.154	692.179	M+H+	M0				144878876	2.9644189e-52	0	2.96
189.163	802.509						164190365	3.039607e-52	0	2.96
300.326	740.825	M+H+	M0				165166396	3.3525411e-52	0	2.97
277.179	730.016	M+H+	M0	C17H24O3;	Cyclandelate; [8]-Shogaol; Panaquinquecol 2; Ginsenoyne C; Ginsenoyne K; Panaquinquecol 7; 4E-1-4-hydroxy-3-methoxyphenyldec-4-en-3-one; 1E-1-4-hydroxy-3-methoxyphenyldec-1-en-3-one;	Cyclandelate; [8]-Shogaol; Panaquinquecol 2; Ginsenoyne C; Ginsenoyne K; Panaquinquecol 7; 4E-1-4-hydroxy-3-methoxyphenyldec-4-en-3-one; 1E-1-4-hydroxy-3-methoxyphenyldec-1-en-3-one;	315794239	3.5625974e-52	0	2.98
368.214	757.049	M+H+	M0				79649629	4.1028059e-52	0	2.99
283.175	406.645	M+H+	13C/12C*2				163043855	4.2462465e-52	0	2.99
326.378	851.302	M+H+	M0				541069647	4.2834644e-52	0	2.99
900.478	841.533						75642067	4.3653131e-52	0	2.99
535.472	1303.58						28802916	4.441006e-52	0	3
422.371	1028.5	M+H+	13C/12C	C27H48O3;	5beta-Cholestane-3alpha,7alpha,27-triol; 5beta-Cholestane-3alpha,7alpha,24-triol; 5beta-Cholestane-3alpha,7alpha,12alpha-triol; 3b,5a,6b-Cholestanetriol; 3 alpha,7 alpha,26-Trihydroxy-5beta-cholestane; 3alpha,5alpha,22R,23R-Cholestane-3,22,23-triol;	5beta-Cholestane-3alpha,7alpha,27-triol; 5beta-Cholestane-3alpha,7alpha,24-triol; 5beta-Cholestane-3alpha,7alpha,12alpha-triol; 3b,5a,6b-Cholestanetriol; 3 alpha,7 alpha,26-Trihydroxy-5beta-cholestane; 3alpha,5alpha,22R,23R-Cholestane-3,22,23-triol;	41268284	4.5206069e-52	0	3
486.43	907.807	M+H+	M0				55799019	4.7026551e-52	0	3
231.251	713.801	M+H+	13C/12C				73134608	4.7242008e-52	0	3
456.404	1054.58						82712975	4.8605198e-52	0	3
318.292	836.109						124002720	5.3354321e-52	0	3.01
198.149	576.492						43919882	5.9904185e-52	0	3.02
284.21	824.191						286405785	6.2638165e-52	0	3.03
284.35	822.02						414756323	6.5127831e-52	0	3.03
274.901	1448.05	M+H+	M0				23759970	6.6777862e-52	0	3.03
228.195	1086.15						89941385	6.7560789e-52	0	3.03
467.409	1126.42						75843428	7.3977647e-52	0	3.04
385.258	781.936	M+H+	M0				133818697	7.5050951e-52	0	3.04
540.425	1049.13						79912776	7.9923295e-52	0	3.05
372.209	679.204	M+H+	13C/12C	C19H30O7;	5-Megastigmen-7-yne-3,9-diol 9-glucoside; 5-Megastigmen-7-yne-3,9-diol 3-glucoside; 3S,7E,9S-9-Hydroxy-4,7-megastigmadien-3-one 9-glucoside;	5-Megastigmen-7-yne-3,9-diol 9-glucoside; 5-Megastigmen-7-yne-3,9-diol 3-glucoside; 3S,7E,9S-9-Hydroxy-4,7-megastigmadien-3-one 9-glucoside;	75807038	8.3600104e-52	0	3.05
334.337	826.356	M+H+	13C/12C*2				332201805	8.8204427e-52	0	3.06
358.35	790.596	M+H+	13C/12C				488237011	1.0139562e-51	0	3.07
313.366	878.451	M+H+	13C/12C				144501201	1.064614e-51	0	3.08
773.43	849.129						53767681	1.0715651e-51	0	3.08
352.321	992.677						116746283	1.0968601e-51	0	3.08
315.216	762.46						38714342	1.1084859e-51	0	3.08
245.128	595.946						82749165	1.2010226e-51	0	3.09
175.075	741.905						21337421	1.2428769e-51	0	3.09
199.133	641.36	M+H+	M0				74806295	1.278523e-51	0	3.09
736.542	1380.69	M+H+	M0				557014295	1.5558739e-51	0	3.11
159.08	685.69						41596730	1.5712095e-51	0	3.11
432.187	1058.93	Na/H	13C/12C	C22H29FO6; C25H28O5	6-beta-hydroxydexamethasone; 3-Hydroxyglabrol; E-2',4,4',6'-Tetrahydroxy-3',5'-diprenylchalcone; 3'-Geranyl-2',4,4',6'-tetrahydroxychalcone; 1-2,4-Dihydroxyphenyl-3-[8-hydroxy-2-methyl-2-4-methyl-3-pentenyl-2H-1-benzopyran-5-yl]-1-propanone; Kuwanol D; 3'-Geranyl-2',3,4,4'-tetrahydroxychalcone; E-2'-Geranyl-3',4',7-trihydroxyflavanone; 1-Hydroxy-3,5-dimethoxy-2,4-diprenylxanthone; 2E-3-phenyl-1-[…	HMDB0061022; 3-Hydroxyglabrol; E-2',4,4',6'-Tetrahydroxy-3',5'-diprenylchalcone; 3'-Geranyl-2',4,4',6'-tetrahydroxychalcone; 1-2,4-Dihydroxyphenyl-3-[8-hydroxy-2-methyl-2-4-methyl-3-pentenyl-2H-1-benzopyran-5-yl]-1-propanone; Kuwanol D; 3'-Geranyl-2',3,4,4'-tetrahydroxychalcone; E-2'-Geranyl-3',4',7-trihydroxyflavanone; 1-Hydroxy-3,5-dimethoxy-2,4-diprenylxanthone; 2E-3-phenyl-1-[2,4,6-trihydroxy…	251601887	1.6451837e-51	0	3.12
399.237	698.667	M+H+	M0				327572566	1.9787562e-51	0	3.14
312.289	757.049	M+H+	M0				90053504	2.1538498e-51	0	3.14
256.299	810.095	M+H+	M0				631221690	2.1853114e-51	0	3.14
251.2	742.99	M+H+	M0	C16H26O2;	Norambreinolide; 3-Methyl-alpha-ionyl acetate; [2,2-Bis2-methylpropoxyethyl]benzene;	Norambreinolide; 3-Methyl-alpha-ionyl acetate; [2,2-Bis2-methylpropoxyethyl]benzene;	210203314	2.1959238e-51	0	3.15
314.305	631.625	M+H+	M0				142964370	2.2296724e-51	0	3.15
282.315	815.517	M+H+	M0				1051374681	2.3327146e-51	0	3.15
259.117	796.007						32121198	2.629806e-51	0	3.16
433.366	1069.82						49645325	2.9981451e-51	0	3.18
251.2	758.133						379722152	3.0210796e-51	0	3.18
710.517	1380.69	M+H+	M0				403494625	3.0413394e-51	0	3.18
400.241	738.665						67857170	3.1505896e-51	0	3.18
239.966	1445.87						5596318	3.2220303e-51	0	3.18
782.575	1377.42	M+H+	13C/12C*2				270878733	3.463129e-51	0	3.19
175.075	598.108						51343981	3.793493e-51	0	3.2
439.305	888.232						150887572	3.8953893e-51	0	3.2
171.149	460.789						59738451	4.1244741e-51	0	3.21
212.136	639.196						78660528	4.2109117e-51	0	3.21
455.336	954.609						63972443	4.3133571e-51	0	3.21
245.138	698.667						217927573	4.7951654e-51	0	3.22
431.228	647.848						157103208	5.7550721e-51	0	3.24
268.162	666.23	M+H+	13C/12C	C15H22O4;	Deoxyartemsinin; Humulinic acid A; Adhumulinic acid; Blennin D; Absindiol; R-Athanagrandione; Artemin; 10-Hydroxymyoporone; 6beta,8betaOH-6,8-Dihydroxy-711-eremophilen-12,8-olide; 3,14-Dihydroxy-11,13-dihydrocostunolide; Arlatin; 1alpha,15-Dihydroxymarasmene; 3alpha,15-Dihydroxymarasmene; Arabsin; Alkhanol; 1alpha,4alpha,5beta,6alpha,11betaH-1,4-Epoxy-5-hydroxy-1014-germacren-12,6-olide; 1alpha-H…	Deoxyartemsinin; Humulinic acid A; Adhumulinic acid; Blennin D; Absindiol; R-Athanagrandione; Artemin; 10-Hydroxymyoporone; 6beta,8betaOH-6,8-Dihydroxy-711-eremophilen-12,8-olide; 3,14-Dihydroxy-11,13-dihydrocostunolide; Arlatin; 1alpha,15-Dihydroxymarasmene; 3alpha,15-Dihydroxymarasmene; Arabsin; Alkhanol; 1alpha,4alpha,5beta,6alpha,11betaH-1,4-Epoxy-5-hydroxy-1014-germacren-12,6-olide; 1alpha-H…	63552299	6.0961753e-51	0	3.24
157.122	691.097						74836856	6.5022956e-51	0	3.25
300.326	714.883	M+H+	M0				31021329	6.9841368e-51	0	3.26
603.299	665.149						51845655	7.1236823e-51	0	3.26
487.412	1243.82						384900230	1.0825861e-50	0	3.3
360.207	684.61						31253545	1.1020229e-50	0	3.3
399.308	1007.86	Na/H	M0				611592611	1.1904125e-50	0	3.31
900.478	816.6						63130443	1.5415557e-50	0	3.34
182.089	811.179						21998724	1.5561817e-50	0	3.34
159.08	702.989						75602048	1.5879457e-50	0	3.34
637.304	1028.5	M+H+	M0				203340578	1.7442816e-50	0	3.35
461.238	619.729						45387261	1.7627637e-50	0	3.35
162.998	1485.75						122501109	1.8666774e-50	0	3.36
445.365	1124.25	Na/H	M0				445111331	1.9192685e-50	0	3.36
403.318	1040.45	Na/H	M0				587008143	1.9301244e-50	0	3.36
343.211	709.477	M+H+	M0	C18H30O6;	Monic acid; 2,3-dinor-6-oxoprostaglandin F1alpha; 2,3-Dinor-6-keto-prostaglandin F1 a; 2,3-Dinor-TXB2; --11-Hydroxy-9,15,16-trioxooctadecanoic acid;	Monic acid; 2,3-dinor-6-oxoprostaglandin F1alpha; 2,3-Dinor-6-keto-prostaglandin F1 a; 2,3-Dinor-TXB2; --11-Hydroxy-9,15,16-trioxooctadecanoic acid;	457095112	2.2296448e-50	0	3.37
341.352	790.596	M+H+	M0				354888545	2.3699077e-50	0	3.38
386.225	704.069						69048304	2.4780462e-50	0	3.39
239.127	595.946	M+H+	M0	C13H18O4;	2,2,4,4,-Tetramethyl-6-1-oxopropyl-1,3,5-cyclohexanetrione; 1,2,3,4-Tetramethoxy-5-2-propenylbenzene;	2,2,4,4,-Tetramethyl-6-1-oxopropyl-1,3,5-cyclohexanetrione; 1,2,3,4-Tetramethoxy-5-2-propenylbenzene;	503480715	2.6508705e-50	0	3.39
195.087	122.981						134355562	2.7273269e-50	0	3.4
317.159	633.788	Na/H	M0				53114012	2.8150563e-50	0	3.4
176.972	1483.52						203862741	2.9473305e-50	0	3.4
258.886	12.6718						62721651	3.3265059e-50	0	3.42
597.324	719.21	M+H+	M0				96727308	3.677422e-50	0	3.43
327.381	851.302	M+H+	13C/12C				190554424	3.7325508e-50	0	3.43
253.143	631.625	M+H+	M0	C14H20O4;	QH2; 2,2,4,4-Tetramethyl-6-1-oxobutyl-1,3,5-cyclohexanetrione; 3alpha-Hydroxyoreadone;	QH2; 2,2,4,4-Tetramethyl-6-1-oxobutyl-1,3,5-cyclohexanetrione; 3alpha-Hydroxyoreadone;	577462105	3.8567333e-50	0	3.43
391.32	981.804	M+H+	M0				129406062	3.8649732e-50	0	3.43
242.284	798.173						70056117	3.8768806e-50	0	3.43
159.08	648.93						44414456	4.1442772e-50	0	3.44
274.274	679.204	M+H+	M0				528983429	4.2146284e-50	0	3.44
171.117	714.883						63212365	4.2650784e-50	0	3.44
351.179	666.23	M+H+	M0	C19H26O6;	Calonectrin; Millefin;	Calonectrin; Millefin;	441664412	4.7198365e-50	0	3.45
448.326	865.417						52611185	4.786823e-50	0	3.45
249.148	666.23	M+H+	M0	C15H20O3;	S-Pterosin A; Illudin C2; 2alpha-Hydroxyalantolactone; 4-Epiisoinuviscolide; 110E,4beta,5alpha,8beta-4,5-Epoxy-110,1113-germacradien-12,8-olide; 1beta,4E,8beta,10alpha-1,10-Epoxy-4,1113-germacradien-12,8-olide; 1beta-Hydroxyalantolactone; 4,5-Epoxy-1113-guaien-12,8-olide; Heliannuol E; Eugenyl isovalerate; Heliannuol C; Heliannuol B; S-Pterosin D; Pseudoisoeugenol 2-methylbutanoate; 8-Epiisoivang…	S-Pterosin A; Illudin C2; 2alpha-Hydroxyalantolactone; 4-Epiisoinuviscolide; 110E,4beta,5alpha,8beta-4,5-Epoxy-110,1113-germacradien-12,8-olide; 1beta,4E,8beta,10alpha-1,10-Epoxy-4,1113-germacradien-12,8-olide; 1beta-Hydroxyalantolactone; 4,5-Epoxy-1113-guaien-12,8-olide; Heliannuol E; Eugenyl isovalerate; Heliannuol C; Heliannuol B; S-Pterosin D; Pseudoisoeugenol 2-methylbutanoate; 8-Epiisoivang…	496944707	4.9267345e-50	0	3.46
301.201	697.587						111133741	5.2050496e-50	0	3.46
343.211	678.123						273650537	5.6909438e-50	0	3.47
305.303	775.439	M+H+	13C/12C				72193864	7.0718428e-50	0	3.49
163.148	738.665	M+H+	M0	C12H18;	Hexylbenzene; 1,3-Diisopropylbenzene; Pregeijerene;	Hexylbenzene; 1,3-Diisopropylbenzene; Pregeijerene;	259407452	7.1690059e-50	0	3.5
373.222	619.729	ACN	M0				70976205	7.5648541e-50	0	3.5
775.561	1380.69	M+H+	13C/12C				1428656296	8.1898674e-50	0	3.51
327.337	785.18	M+H+	M0				550589008	8.6436325e-50	0	3.52
792.604	1380.69	M+H+	M0				693999751	8.9208766e-50	0	3.52
372.201	633.788						136642028	9.4282568e-50	0	3.53
257.303	810.095	M+H+	13C/12C				607908519	9.9950291e-50	0	3.53
219.195	837.197	M+H+	M0	C12H26O3;	8,8-Dimethoxy-2,6-dimethyl-2-octanol;	HMDB0040219;	221386392	1.0492415e-49	0	3.54
314.305	587.302						184602561	1.0633473e-49	0	3.54
182.089	898.017						14709150	1.1064184e-49	0	3.54
415.233	661.907	M+H+	M0	C21H34O8;	4R,5S,7R,11x-11,12-Dihydroxy-110-spirovetiven-2-one 12-glucoside; 4R,5S,7R,11S-11,12-Dihydroxy-110-spirovetiven-2-one 11-glucoside;	4R,5S,7R,11x-11,12-Dihydroxy-110-spirovetiven-2-one 12-glucoside; 4R,5S,7R,11S-11,12-Dihydroxy-110-spirovetiven-2-one 11-glucoside;	806814452	1.1720795e-49	0	3.55
575.267	1185.1						65419657	1.2042427e-49	0	3.55
575.267	1298.16						51455586	1.2235545e-49	0	3.55
357.227	747.317	M+H+	M0	C19H32O6;	5,7-Megastigmadien-9-ol glucoside;	HMDB0041044;	411551812	1.2358494e-49	0	3.55
343.211	662.987	M+H+	M0	C18H30O6;	Monic acid; 2,3-dinor-6-oxoprostaglandin F1alpha; 2,3-Dinor-6-keto-prostaglandin F1 a; 2,3-Dinor-TXB2; --11-Hydroxy-9,15,16-trioxooctadecanoic acid;	Monic acid; 2,3-dinor-6-oxoprostaglandin F1alpha; 2,3-Dinor-6-keto-prostaglandin F1 a; 2,3-Dinor-TXB2; --11-Hydroxy-9,15,16-trioxooctadecanoic acid;	249963872	1.3548596e-49	0	3.56
226.18	728.936						97543936	1.3761241e-49	0	3.57
373.222	651.095						126199378	1.5028156e-49	0	3.58
296.193	730.016	M+H+	13C/12C	C17H26O4;	Gingerol; Nordihydrocapsiate; Tanacetol A; Phytuberin; Myrsinone;	Gingerol; Nordihydrocapsiate; Tanacetol A; Phytuberin; Myrsinone;	80234217	1.574686e-49	0	3.58
290.887	1446.96						37215659	1.586799e-49	0	3.58
339.216	718.128						639385619	1.5945226e-49	0	3.58
281.247	899.103	M+H+	M0	C18H32O2;	Dihomolinoleic acid; 6Z,9Z-octadecadienoic acid; Octadecadienoate; Linoleic acid; Bovinic acid; 9E,11E-Octadecadienoic acid; 10E,12Z-Octadecadienoic acid; Linoelaidic acid; Mangiferic acid; Linalyl caprylate; Ethyl 2E,4Z-hexadecadienoate; 5-Octadecynoic acid;	Dihomolinoleic acid; 6Z,9Z-octadecadienoic acid; Octadecadienoate; Linoleic acid; Bovinic acid; 9E,11E-Octadecadienoic acid; 10E,12Z-Octadecadienoic acid; Linoelaidic acid; Mangiferic acid; Linalyl caprylate; Ethyl 2E,4Z-hexadecadienoate; 5-Octadecynoic acid;	306845417	1.8234506e-49	0	3.6
575.267	1160.14						75865764	1.964032e-49	0	3.6
501.376	1061.11						298231984	2.0343341e-49	0	3.61
314.305	616.487	M+H+	M0				85991278	2.1233712e-49	0	3.61
274.901	12.6718						43058171	2.1952329e-49	0	3.62
159.08	664.067						58116785	2.1975935e-49	0	3.62
628.441	1035.02						170499016	2.6568974e-49	0	3.64
429.248	687.855						270669072	2.9866365e-49	0	3.65
243.122	502.967	M+H+	M0				105226862	2.9873771e-49	0	3.65
209.117	578.654	M+H+	M0	C12H16O3;	Isoelemicin; gamma-Asarone; Jasmine ketolactone; Z-3-Oxo-2-2-pentenyl-1-cyclopenteneacetic acid; 5-Deoxydiplosporin; trans-Isoasarone; Elemicin; 4-Methoxybenzyl butanoate; 3,4-Dihydro-6-methoxy-3,7-dimethyl-1H-2-benzopyran-8-ol; Amyl salicylate; 2-Phenoxyethyl isobutyrate; Isoamyl salicylate; 3,4-Dihydro-6-methoxy-2,2-dimethyl-2H-1-benzopyran-4-ol; 5-methoxy-2-3-methylbut-2-en-1-ylbenzene-1,3-dio…	Isoelemicin; gamma-Asarone; Jasmine ketolactone; Z-3-Oxo-2-2-pentenyl-1-cyclopenteneacetic acid; 5-Deoxydiplosporin; trans-Isoasarone; Elemicin; 4-Methoxybenzyl butanoate; 3,4-Dihydro-6-methoxy-3,7-dimethyl-1H-2-benzopyran-8-ol; Amyl salicylate; 2-Phenoxyethyl isobutyrate; Isoamyl salicylate; 3,4-Dihydro-6-methoxy-2,2-dimethyl-2H-1-benzopyran-4-ol; 5-methoxy-2-3-methylbut-2-en-1-ylbenzene-1,3-dio…	356360122	3.3940719e-49	0	3.66
261.894	44.0647						38902330	3.4705232e-49	0	3.67
557.33	736.503						112172292	3.553022e-49	0	3.67
682.486	1379.6	M+H+	13C/12C*2				259665520	3.8793009e-49	0	3.68
278.183	901.277	M+H+	13C/12C	C17H24O3;	Cyclandelate; [8]-Shogaol; Panaquinquecol 2; Ginsenoyne C; Ginsenoyne K; Panaquinquecol 7; 4E-1-4-hydroxy-3-methoxyphenyldec-4-en-3-one; 1E-1-4-hydroxy-3-methoxyphenyldec-1-en-3-one;	Cyclandelate; [8]-Shogaol; Panaquinquecol 2; Ginsenoyne C; Ginsenoyne K; Panaquinquecol 7; 4E-1-4-hydroxy-3-methoxyphenyldec-4-en-3-one; 1E-1-4-hydroxy-3-methoxyphenyldec-1-en-3-one;	26841229	4.1932196e-49	0	3.69
371.206	645.683						492884647	4.2550376e-49	0	3.69
189.163	740.825	M+H+	M0				235209709	4.4247836e-49	0	3.69
257.102	858.903						17293290	4.5391108e-49	0	3.7
221.117	595.946	M+H+	M0	C13H16O3;	3-Hexenyl salicylic acid; cis-3-Hexenyl salicylate; 1-5-Acetyl-2-hydroxyphenyl-3-methyl-1-butanone; Ethyl methyl-p-tolylglycidate; Ethyl 2-benzylacetoacetate; 1Z-2-hydroxy-1-4-methoxyphenyl-4-methylpent-1-en-3-one; 1-2-hydroxy-4-methoxyphenyl-4-methylpent-1-en-3-one; 1-[3-4-methoxyphenyloxiran-2-yl]-2-methylpropan-1-one; 5-hydroxy-1-4-methoxyphenyl-4-methylpent-1-en-3-one; 4-hydroxy-1-4-methoxyph…	3-Hexenyl salicylic acid; cis-3-Hexenyl salicylate; 1-5-Acetyl-2-hydroxyphenyl-3-methyl-1-butanone; Ethyl methyl-p-tolylglycidate; Ethyl 2-benzylacetoacetate; 1Z-2-hydroxy-1-4-methoxyphenyl-4-methylpent-1-en-3-one; 1-2-hydroxy-4-methoxyphenyl-4-methylpent-1-en-3-one; 1-[3-4-methoxyphenyloxiran-2-yl]-2-methylpropan-1-one; 5-hydroxy-1-4-methoxyphenyl-4-methylpent-1-en-3-one; 4-hydroxy-1-4-methoxyph…	486756666	4.5705063e-49	0	3.7
597.324	741.905	M+H+	M0				259995603	4.8958215e-49	0	3.71
281.247	963.315	M+H+	M0	C18H32O2;	Dihomolinoleic acid; 6Z,9Z-octadecadienoic acid; Octadecadienoate; Linoleic acid; Bovinic acid; 9E,11E-Octadecadienoic acid; 10E,12Z-Octadecadienoic acid; Linoelaidic acid; Mangiferic acid; Linalyl caprylate; Ethyl 2E,4Z-hexadecadienoate; 5-Octadecynoic acid;	Dihomolinoleic acid; 6Z,9Z-octadecadienoic acid; Octadecadienoate; Linoleic acid; Bovinic acid; 9E,11E-Octadecadienoic acid; 10E,12Z-Octadecadienoic acid; Linoelaidic acid; Mangiferic acid; Linalyl caprylate; Ethyl 2E,4Z-hexadecadienoate; 5-Octadecynoic acid;	534868699	5.3963957e-49	0	3.72
267.12	487.825	Na/H	M0	C12H20O5;	Polyethylene, oxidized;	HMDB0032472;	211208842	5.6739431e-49	0	3.72
166.097	82.7373						111697957	5.7399275e-49	0	3.72
154.122	125.148						116777843	5.7525629e-49	0	3.72
305.284	983.978						68319769	6.611342e-49	0	3.74
162.091	574.329	M+H+	M0	C10H11NO;	Tryptophol; R-Boschniakine; 1-2,3-Dihydro-1H-pyrrolizin-5-yl-2-propen-1-one; 3-[5-Methyl-2-furanylmethyl]-1H-pyrrole; 3,4-Dihydro-4-[5-methyl-2-furanylmethylene]-2H-pyrrole;	Tryptophol; R-Boschniakine; 1-2,3-Dihydro-1H-pyrrolizin-5-yl-2-propen-1-one; 3-[5-Methyl-2-furanylmethyl]-1H-pyrrole; 3,4-Dihydro-4-[5-methyl-2-furanylmethylene]-2H-pyrrole;	107801365	6.6180725e-49	0	3.74
429.318	960.049	Na/H	M0				251318526	7.116235e-49	0	3.75
235.133	631.625	M+H+	M0	C14H18O3;	10S,11S-Pterosin C; Dehydrooreadone; S-Pterosin P; Pterosin N; 2Z-3-hydroxy-2-phenylmethylideneheptanoic acid; 2Z-2-[3-hydroxyphenylmethylidene]heptanoic acid; 2Z-2-[4-hydroxyphenylmethylidene]heptanoic acid; 2Z-6-hydroxy-2-phenylmethylideneheptanoic acid; 2-pentyl-3-phenyloxirane-2-carboxylic acid; 2Z-7-hydroxy-2-phenylmethylideneheptanoic acid; 2Z-2-[2-hydroxyphenylmethylidene]heptanoic acid;	10S,11S-Pterosin C; Dehydrooreadone; S-Pterosin P; Pterosin N; 2Z-3-hydroxy-2-phenylmethylideneheptanoic acid; 2Z-2-[3-hydroxyphenylmethylidene]heptanoic acid; 2Z-2-[4-hydroxyphenylmethylidene]heptanoic acid; 2Z-6-hydroxy-2-phenylmethylideneheptanoic acid; 2-pentyl-3-phenyloxirane-2-carboxylic acid; 2Z-7-hydroxy-2-phenylmethylideneheptanoic acid; 2Z-2-[2-hydroxyphenylmethylidene]heptanoic acid;	590731552	7.8013537e-49	0	3.76
313.201	672.72	M+H+	M0				253608052	7.9360811e-49	0	3.76
318.292	817.685						195978229	8.7647114e-49	0	3.77
363.178	706.232	M+H+	M0	C16H22N6O4;	Thyrotropin releasing hormone;	HMDB0060080;	251615849	9.033043e-49	0	3.78
475.376	1092.67	Na/H	M0				219136580	9.4297726e-49	0	3.78
155.081	84.9137						289197308	1.0018276e-48	0	3.79
385.258	746.233	M+H+	M0				181508061	1.0482626e-48	0	3.79
181.158	736.503	M+H+	M0	C12H20O;	Homodihydrojasmone; 2-trans-6-cis-Dodecadienal; cis-Quinceoxepane; Tricycloekasantalol; 2E,4E-2,4-Dodecadienal;	Homodihydrojasmone; 2-trans-6-cis-Dodecadienal; cis-Quinceoxepane; Tricycloekasantalol; 2E,4E-2,4-Dodecadienal;	100104709	1.0860172e-48	0	3.8
263.164	670.558	M+H+	M0	C16H22O3;	2,4-bis3-methylbut-2-en-1-ylbenzene-1,3,5-triol; 2-3,7-dimethylocta-2,6-dien-1-ylbenzene-1,3,5-triol;	2,4-bis3-methylbut-2-en-1-ylbenzene-1,3,5-triol; 2-3,7-dimethylocta-2,6-dien-1-ylbenzene-1,3,5-triol;	505626914	1.1755615e-48	0	3.81
199.18	371.958						110068140	1.2293125e-48	0	3.81
461.238	593.785						55126269	1.4803252e-48	0	3.83
182.089	856.734						14374660	1.4849858e-48	0	3.83
514.25	685.69	Na/H	M0				99630656	1.4978778e-48	0	3.83
386.225	718.128	M+H+	13C/12C	C20H32O7;	20-Trihydroxy-leukotriene-B4; Cinnzeylanol;	20-Trihydroxy-leukotriene-B4; Cinnzeylanol;	74429141	1.5465714e-48	0	3.84
239.149	82.7373						85121192	1.7486298e-48	0	3.85
397.183	544.06						316839584	1.795269e-48	0	3.85
601.284	679.204						31651188	1.8406978e-48	0	3.86
357.19	617.568						625310338	1.8460429e-48	0	3.86
461.238	581.899						38199856	1.8713548e-48	0	3.86
324.225	793.843	M+H+	13C/12C	C19H30O4;	S-[8]-Gingerol;	HMDB0033615;	77637078	2.1694302e-48	0	3.88
298.347	837.197						170145595	2.5078557e-48	0	3.89
253.158	968.751	M+H+	M0				483796022	2.7057204e-48	0	3.9
300.18	526.759						198612312	2.7072505e-48	0	3.9
386.225	684.61						76740229	2.7846375e-48	0	3.91
300.326	758.133	M+H+	M0				423234566	2.7930025e-48	0	3.91
501.376	1045.88						316073652	2.9794517e-48	0	3.91
337.198	704.069						330919195	3.2034618e-48	0	3.92
466.301	727.855	M+H+	13C/12C	C23H45O7P;	1-11Z-eicosenoyl-glycero-3-phosphate;	HMDB0062305;	41135411	3.2294276e-48	0	3.92
335.184	708.394	HCl	M0				189991801	3.3362663e-48	0	3.93
282.141	951.345						11056285	3.4863147e-48	0	3.93
373.222	637.033	M+H+	M0	C19H32O7;	Blumenol C glucoside; 9-Hydroxy-7-megastigmen-3-one glucoside;	Blumenol C glucoside; 9-Hydroxy-7-megastigmen-3-one glucoside;	121480706	3.6488579e-48	0	3.94
177.127	622.973	M+H+	M0	C12H16O;	4-Methyl-1-phenyl-2-pentanone; S-4-4-Methylphenyl-2-pentanone; Rhubafuran; 3-4-Isopropylphenylpropanal; 1-Phenyl-2-hexanone;	4-Methyl-1-phenyl-2-pentanone; S-4-4-Methylphenyl-2-pentanone; Rhubafuran; 3-4-Isopropylphenylpropanal; 1-Phenyl-2-hexanone;	396057740	3.7458337e-48	0	3.94
159.08	607.838						61189595	3.8281526e-48	0	3.94
585.326	730.016						120083249	3.9032517e-48	0	3.95
184.133	431.553						82195834	4.0489887e-48	0	3.95
196.133	604.595						61519176	4.2361883e-48	0	3.96
900.478	858.903						31587177	4.4440027e-48	0	3.96
339.345	1259.03	M+H+	M0				1038483693	4.4528848e-48	0	3.96
403.232	672.72						140559094	4.7466944e-48	0	3.97
225.221	942.64						71110549	4.7557252e-48	0	3.97
214.253	707.314						59557564	4.927492e-48	0	3.97
429.248	669.475						145715075	5.0659075e-48	0	3.98
212.164	720.29						63741621	5.2367513e-48	0	3.98
228.268	754.885	M+H+	M0				551645877	5.2383118e-48	0	3.98
242.284	765.704	M+H+	M0				597031388	5.995545e-48	0	4
314.305	604.595						60510931	6.8603771e-48	0	4.02
254.146	632.708	M+H+	13C/12C	C14H20O4;	QH2; 2,2,4,4-Tetramethyl-6-1-oxobutyl-1,3,5-cyclohexanetrione; 3alpha-Hydroxyoreadone;	QH2; 2,2,4,4-Tetramethyl-6-1-oxobutyl-1,3,5-cyclohexanetrione; 3alpha-Hydroxyoreadone;	95710977	6.9102881e-48	0	4.02
171.117	671.639						146566315	7.2765926e-48	0	4.02
207.174	746.233	M+H+	M0	C14H22O;	Z-alpha-Irone; 2,4-Di-tert-butylphenol; 4-1,1,3,3-Tetramethylbutyl-phenol; delta-Methylionone; 3-Methyl-4-2,6,6-trimethyl-2-cyclohexen-1-yl-3-buten-2-one; Methyl-delta-ionone; 1-2,6,6-Trimethyl-2-cyclohexen-1-yl-1-penten-3-one; alpha-Irone; Etaspirene; 10-Isopropyl-2,7-dimethyl-1-oxaspiro[4.5]deca-3,6-diene; 1-2,6,6-Trimethyl-1-cyclohexen-1-yl-1-penten-3-one; 2-benzylheptan-1-ol;	Z-alpha-Irone; 2,4-Di-tert-butylphenol; 4-1,1,3,3-Tetramethylbutyl-phenol; delta-Methylionone; 3-Methyl-4-2,6,6-trimethyl-2-cyclohexen-1-yl-3-buten-2-one; Methyl-delta-ionone; 1-2,6,6-Trimethyl-2-cyclohexen-1-yl-1-penten-3-one; alpha-Irone; Etaspirene; 10-Isopropyl-2,7-dimethyl-1-oxaspiro[4.5]deca-3,6-diene; 1-2,6,6-Trimethyl-1-cyclohexen-1-yl-1-penten-3-one; 2-benzylheptan-1-ol;	256503490	7.4240962e-48	0	4.02
181.122	578.654	M+H+	M0	C11H16O2;	3-tert-Butyl-4-hydroxyanisole; 2-tert-Butyl-4-hydroxyanisole; 2,2,7,7-Tetramethyl-1,6-dioxaspiro[4.4]nona-3,8-diene; Jasmolone; 2-Phenylpropionaldehyde dimethyl acetal; Dihydroactinidiolide; +-Myrtenyl formate; Norecasantalic acid; Bovolide; 4-Butoxymethylphenol;	3-tert-Butyl-4-hydroxyanisole; 2-tert-Butyl-4-hydroxyanisole; 2,2,7,7-Tetramethyl-1,6-dioxaspiro[4.4]nona-3,8-diene; Jasmolone; 2-Phenylpropionaldehyde dimethyl acetal; Dihydroactinidiolide; +-Myrtenyl formate; Norecasantalic acid; Bovolide; 4-Butoxymethylphenol;	469719111	7.7272135e-48	0	4.03
171.149	76.1793	M+H+	M0				1236651432	8.5764175e-48	0	4.04
199.18	355.601	M+H+	M0				103425348	8.8477675e-48	0	4.05
403.232	685.69	M+H+	M0	C20H34O8;	Acetyl tributyl citrate;	HMDB0034159;	161670870	9.0331658e-48	0	4.05
313.273	1058.93						59375203	9.4946684e-48	0	4.05
215.143	645.683						93807503	1.1210818e-47	0	4.08
157.101	651.095						89450188	1.1553149e-47	0	4.08
269.174	646.764	M+H+	M0	C15H24O4;	Deoxydihydro-artemisinin; 4,11,13,15-Tetrahydroridentin B; 1-3-Furanyl-6,7-dihydroxy-4,8-dimethyl-1-nonanone; 3,11,12-Trihydroxy-110-spirovetiven-2-one; Acoric acid; Bisacurone epoxide; Prostaglandin lactone-diol;	Deoxydihydro-artemisinin; 4,11,13,15-Tetrahydroridentin B; 1-3-Furanyl-6,7-dihydroxy-4,8-dimethyl-1-nonanone; 3,11,12-Trihydroxy-110-spirovetiven-2-one; Acoric acid; Bisacurone epoxide; Prostaglandin lactone-diol;	666071737	1.2386954e-47	0	4.09
314.305	1011.12	M+H+	M0				68879392	1.2619988e-47	0	4.09
235.169	740.825	M+H+	M0	C15H22O2;	Valerenic acid; Epiacoronene; 4,10-Longipinanedione; Curcumanolide A; Curcumenone; Curcumenol; 9-Pentadecene-12,14-diyne-1,11-diol; Saussurea lactone; Oxysolavetivone; 7-Hydroxycostal; Dehydrocurdione; 1,10-Epoxygermacrone; 4alpha,5alpha-11-Eremophilene-2,9-dione; Petasalbin; beta-Costic acid; alpha-Rotunol; Germacrone 4,5-epoxide; Dihydroisoalantolactone; Marasmene; 3-Phenylpropyl hexanoate; Z-a…	Valerenic acid; Epiacoronene; 4,10-Longipinanedione; Curcumanolide A; Curcumenone; Curcumenol; 9-Pentadecene-12,14-diyne-1,11-diol; Saussurea lactone; Oxysolavetivone; 7-Hydroxycostal; Dehydrocurdione; 1,10-Epoxygermacrone; 4alpha,5alpha-11-Eremophilene-2,9-dione; Petasalbin; beta-Costic acid; alpha-Rotunol; Germacrone 4,5-epoxide; Dihydroisoalantolactone; Marasmene; 3-Phenylpropyl hexanoate; Z-a…	542457129	1.2954974e-47	0	4.09
685.434	1380.69	Na/H	M0				1702134017	1.3112487e-47	0	4.09
778.405	694.342						84133797	1.3238353e-47	0	4.1
173.096	578.654	Na/H	M0				147107050	1.3768882e-47	0	4.1
558.326	666.23						571386724	1.4342466e-47	0	4.11
327.216	717.046	M+H+	M0	C18H30O5;	3b,6b,8a,12a-8,12-Epoxy-711-eremophilene-6,8,12-trimethoxy-3-ol;	HMDB0031963;	429618782	1.4971216e-47	0	4.11
417.248	698.667	M+H+	M0				163550257	1.737371e-47	0	4.13
506.332	719.21	M+H+	M0				98543776	1.7386323e-47	0	4.13
399.237	682.448	M+H+	M0				733111993	1.8184721e-47	0	4.14
212.164	578.654						43119001	1.8326853e-47	0	4.14
330.191	594.866	M+H+	M0				226490366	1.8398952e-47	0	4.14
225.185	761.378	M+H+	M0	C14H24O2;	Goshuyic acid; Linalyl isobutyrate; Linalyl butyrate; Ethyl 2E,6Z-dodecadienoate; alpha-Terpineol butanoate; Isobornyl isobutyrate; Terpinyl isobutyrate; Allyl undecylenate; 2-Propenyl cyclohexanepentanoate; Bornyl butyrate; Neryl butyrate; Geranyl 2-methylpropanoate;	Goshuyic acid; Linalyl isobutyrate; Linalyl butyrate; Ethyl 2E,6Z-dodecadienoate; alpha-Terpineol butanoate; Isobornyl isobutyrate; Terpinyl isobutyrate; Allyl undecylenate; 2-Propenyl cyclohexanepentanoate; Bornyl butyrate; Neryl butyrate; Geranyl 2-methylpropanoate;	125008978	2.00025e-47	0	4.15
372.209	647.848						93823908	2.0473918e-47	0	4.15
271.226	878.451	M+H+	M0	C16H30O3;	3-Oxohexadecanoic acid; 8-Oxohexadecanoic acid; 9-Oxohexadecanoic acid; 11-Oxohexadecanoic acid;	3-Oxohexadecanoic acid; 8-Oxohexadecanoic acid; 9-Oxohexadecanoic acid; 11-Oxohexadecanoic acid;	292411471	2.5244046e-47	0	4.18
172.977	62.0044	M+H+	M0				64238610	3.1275614e-47	0	4.2
163.112	578.654	M+H+	M0	C11H14O;	1-Phenyl-1-pentanone; Â±-2-Methyl-3-4-methylphenylpropanal; 4'-Isopropylacetophenone; 2-Methyl-4-phenylbutyraldehyde; 3-Methyl-2-phenylbutanal; 4-4-Methylphenyl-2-butanone; 4,4alpha,5,6-Tetrahydro-7-methyl-23H-naphthalenone; Â±-2-Methyl-3-2-methylphenylpropanal; 4-Isopropylphenylacetaldehyde; 3-methyl-4-phenylbutan-2-one;	1-Phenyl-1-pentanone; Â±-2-Methyl-3-4-methylphenylpropanal; 4'-Isopropylacetophenone; 2-Methyl-4-phenylbutyraldehyde; 3-Methyl-2-phenylbutanal; 4-4-Methylphenyl-2-butanone; 4,4alpha,5,6-Tetrahydro-7-methyl-23H-naphthalenone; Â±-2-Methyl-3-2-methylphenylpropanal; 4-Isopropylphenylacetaldehyde; 3-methyl-4-phenylbutan-2-one;	154792237	3.2892762e-47	0	4.21
200.001	1444.78						98834571	3.6967235e-47	0	4.23
304.175	678.123						170166566	3.6968545e-47	0	4.23
400.232	684.61	ACN	M0				349692779	3.7206322e-47	0	4.23
199.18	395.81						170243272	4.2301786e-47	0	4.24
282.883	44.0647						31115397	4.4015032e-47	0	4.25
692.457	925.22						61111136	4.6915275e-47	0	4.26
469.351	977.451	M+H+	13C/12C				79866043	4.8469452e-47	0	4.26
339.216	678.123	M+H+	M0	C19H30O5;	Dodecyl gallate; [6]-Gingerdiol 3-acetate; [6]-Gingerdiol 5-acetate;	Dodecyl gallate; [6]-Gingerdiol 3-acetate; [6]-Gingerdiol 5-acetate;	436290922	4.9927021e-47	0	4.26
154.131	42.9315	NA	M(C13)+H[1+]				2336675	5.0193658e-47	0	4.27
325.201	662.987	M+H+	M0	C18H28O5;	Lactapiperanol D; Cibaric acid;	Lactapiperanol D; Cibaric acid;	1344776664	5.0369974e-47	0	4.27
263.2	723.532	M+H+	M0	C17H26O2;	Santalyl acetate; Crithmumdiol; alpha-Santalyl acetate; Vetiveryl acetate; beta-Santalyl acetate; 1-Heptadecene-4,6-diyne-3,9-diol; Ginsenoyne D; Ginsenoyne I;	Santalyl acetate; Crithmumdiol; alpha-Santalyl acetate; Vetiveryl acetate; beta-Santalyl acetate; 1-Heptadecene-4,6-diyne-3,9-diol; Ginsenoyne D; Ginsenoyne I;	205899900	5.1076935e-47	0	4.27
311.269	644.603						44007573	5.4343212e-47	0	4.28
168.077	125.148	M+H+	M0	C7H9N3O2;	2,4-Diamino-6-nitrotoluene; S-Spinacine;	2,4-Diamino-6-nitrotoluene; S-Spinacine;	126061257	5.5489534e-47	0	4.28
401.253	719.21	M+H+	M0				273343719	5.5816012e-47	0	4.28
257.174	719.21						294990027	5.6618371e-47	0	4.28
375.201	654.339	Na/H	M0				158661699	5.8409296e-47	0	4.28
182.154	1240.55						20267728	6.1280724e-47	0	4.29
368.214	678.123						61460731	6.2395992e-47	0	4.29
618.332	694.342						54087725	6.501689e-47	0	4.3
298.165	662.987	M+H+	M0				84968549	7.1324645e-47	0	4.31
587.34	751.642						129202302	7.4079089e-47	0	4.32
162.091	511.618						85486405	7.4462957e-47	0	4.32
229.143	639.196	M+H+	M0	C12H20O4;	Traumatic acid; 5-Heptyltetrahydro-2-oxo-3-furancarboxylic acid;	Traumatic acid; 5-Heptyltetrahydro-2-oxo-3-furancarboxylic acid;	620952844	7.9047558e-47	0	4.32
207.174	761.378	M+H+	M0	C14H22O;	Z-alpha-Irone; 2,4-Di-tert-butylphenol; 4-1,1,3,3-Tetramethylbutyl-phenol; delta-Methylionone; 3-Methyl-4-2,6,6-trimethyl-2-cyclohexen-1-yl-3-buten-2-one; Methyl-delta-ionone; 1-2,6,6-Trimethyl-2-cyclohexen-1-yl-1-penten-3-one; alpha-Irone; Etaspirene; 10-Isopropyl-2,7-dimethyl-1-oxaspiro[4.5]deca-3,6-diene; 1-2,6,6-Trimethyl-1-cyclohexen-1-yl-1-penten-3-one; 2-benzylheptan-1-ol;	Z-alpha-Irone; 2,4-Di-tert-butylphenol; 4-1,1,3,3-Tetramethylbutyl-phenol; delta-Methylionone; 3-Methyl-4-2,6,6-trimethyl-2-cyclohexen-1-yl-3-buten-2-one; Methyl-delta-ionone; 1-2,6,6-Trimethyl-2-cyclohexen-1-yl-1-penten-3-one; alpha-Irone; Etaspirene; 10-Isopropyl-2,7-dimethyl-1-oxaspiro[4.5]deca-3,6-diene; 1-2,6,6-Trimethyl-1-cyclohexen-1-yl-1-penten-3-one; 2-benzylheptan-1-ol;	172584780	8.9526099e-47	0	4.34
171.117	652.175						58175588	9.0355259e-47	0	4.34
331.263	933.925						33999237	9.1054751e-47	0	4.34
370.222	706.232	M+H+	M0	C20H27N5O2;	Cilostazol;	HMDB0015297;	190120106	9.1623258e-47	0	4.34
265.216	748.399	M+H+	M0	C17H28O2;	Cedryl acetate; Shyobunyl acetate; Guaiol acetate; alpha-Caryophyllene alcohol acetate; beta-Caryophyllene alcohol acetate; Nerolidyl acetate; Farnesyl acetate;	Cedryl acetate; Shyobunyl acetate; Guaiol acetate; alpha-Caryophyllene alcohol acetate; beta-Caryophyllene alcohol acetate; Nerolidyl acetate; Farnesyl acetate;	282699912	9.7738947e-47	0	4.35
158.117	157.731	M+H+	M0	C8H15NO2;	Tranexamic Acid; S-Homostachydrine;	Tranexamic Acid; S-Homostachydrine;	645903251	9.7742619e-47	0	4.35
199.18	446.713						165377742	1.0446416e-46	0	4.36
191.143	612.161	M+H+	M0	C13H18O;	dehydro-beta-Ionone; Megastigmatrienone; beta-Damascenone; 2-3-Phenylpropyltetrahydrofuran; 3,5,8-Megastigmatrien-7-one; 2,2,6,7-Tetramethylbicyclo[4.3.0]nona-19,4-dien-8-one; xi-3-4-Isopropylphenyl-2-methylpropanal;	dehydro-beta-Ionone; Megastigmatrienone; beta-Damascenone; 2-3-Phenylpropyltetrahydrofuran; 3,5,8-Megastigmatrien-7-one; 2,2,6,7-Tetramethylbicyclo[4.3.0]nona-19,4-dien-8-one; xi-3-4-Isopropylphenyl-2-methylpropanal;	286124335	1.0797167e-46	0	4.37
585.326	698.667	M+H+	M0	C30H48O11;	Cholic acid glucuronide;	HMDB0002577;	191013194	1.155356e-46	0	4.37
226.18	1074.18						65134108	1.251621e-46	0	4.38
184.133	479.171						92248098	1.2541512e-46	0	4.39
555.315	694.342	M+H+	M0				279985983	1.3090514e-46	0	4.39
479.262	705.152						734739219	1.3321025e-46	0	4.39
192.102	431.553						242003746	1.3460582e-46	0	4.39
244.154	601.353	ACN	M0	C10H18O4;	2-Ethylsuberic acid; Heptylmalonic acid; 3-Methylazelaic acid; N-Lactoylisoleucine; Sebacic acid; R-2-Hydroxy-3-methylbutanoic acid 3-Methylbutanoyl; Oxalic acid dibutyl ester;	2-Ethylsuberic acid; Heptylmalonic acid; 3-Methylazelaic acid; N-Lactoylisoleucine; Sebacic acid; R-2-Hydroxy-3-methylbutanoic acid 3-Methylbutanoyl; Oxalic acid dibutyl ester;	67973445	1.3519948e-46	0	4.4
777.477	983.978						108457773	1.4500555e-46	0	4.4
223.169	739.745	M+H+	M0	C14H22O2;	Rishitin; Kobusone; Isokobusone; 10betaH,11xi-11-Hydroxy-13-nor-6-eremophilen-8-one; Acetaldehyde butyl phenethyl acetal; 2,6-Di-tert-butyl-1,4-benzenediol;	Rishitin; Kobusone; Isokobusone; 10betaH,11xi-11-Hydroxy-13-nor-6-eremophilen-8-one; Acetaldehyde butyl phenethyl acetal; 2,6-Di-tert-butyl-1,4-benzenediol;	738685834	1.4978755e-46	0	4.41
407.278	792.761						159663027	1.6238776e-46	0	4.42
209.153	612.161	M+H+	M0	C13H20O2;	Eremopetasinorol; S,E-Lyratol propanoate; 5alpha,8beta,9beta-5,9-Epoxy-3,6-megastigmadien-8-ol; 5R,6S-5,6-Epoxy-7-megastigmen-9-one; Theaspirone A; 2,2,6,7-Tetramethylbicyclo[4.3.0]nona-19,4-diene-7,8-diol; 3-Hydroxy-beta-ionone; Acetal R; 5,9:6,9-Diepoxy-3-megastigmene; Carvyl propionate; 5,9:6,9-Diepoxy-4-megastigmene; 2,3,5,6,8,8a-Hexahydro-2,5,5,8a-tetramethyl-7H-1-benzopyran-7-one; 3R,8E-3-H…	Eremopetasinorol; S,E-Lyratol propanoate; 5alpha,8beta,9beta-5,9-Epoxy-3,6-megastigmadien-8-ol; 5R,6S-5,6-Epoxy-7-megastigmen-9-one; Theaspirone A; 2,2,6,7-Tetramethylbicyclo[4.3.0]nona-19,4-diene-7,8-diol; 3-Hydroxy-beta-ionone; Acetal R; 5,9:6,9-Diepoxy-3-megastigmene; Carvyl propionate; 5,9:6,9-Diepoxy-4-megastigmene; 2,3,5,6,8,8a-Hexahydro-2,5,5,8a-tetramethyl-7H-1-benzopyran-7-one; 3R,8E-3-H…	485292918	1.6334996e-46	0	4.42
261.148	655.421						196323844	1.6564591e-46	0	4.42
191.106	578.654	M+H+	M0	C12H14O2;	1-4-Methoxyphenyl-1-penten-3-one; 3-2-Methylpropylidene-3alpha,4-dihydro-13H-isobenzofuranone; S-3-Butyl-13H-isobenzofuranone; Benzyl trans-2-methyl-2-butenoate; Prenyl benzoate; R-3,7-Dimethyl-5-indanecarboxylic acid; Ligustilide; Benzyl tiglate; Propyl cinnamate; Isopropyl cinnamate; Cinnamyl propionate; 1-4-hydroxyphenyl-4-methylpent-1-en-3-one; 5-4-methoxyphenylpent-1-en-3-one;	1-4-Methoxyphenyl-1-penten-3-one; 3-2-Methylpropylidene-3alpha,4-dihydro-13H-isobenzofuranone; S-3-Butyl-13H-isobenzofuranone; Benzyl trans-2-methyl-2-butenoate; Prenyl benzoate; R-3,7-Dimethyl-5-indanecarboxylic acid; Ligustilide; Benzyl tiglate; Propyl cinnamate; Isopropyl cinnamate; Cinnamyl propionate; 1-4-hydroxyphenyl-4-methylpent-1-en-3-one; 5-4-methoxyphenylpent-1-en-3-one;	257022323	1.7368931e-46	0	4.43
247.132	661.907	M+H+	M0	C15H18O3;	2-Oxo-5,1113-eudesmadien-12,8-olide; Methyl 2E,4Z,6E,8E,10E-4,8-dimethyl-12-oxo-2,4,6,8,10-dodecapentaenoate; 5-Hydroxy-2-1-hydroxy-5-methyl-4-hexenylbenzofuran; Enokipodin B; Lacinilene C; 8-Epixanthatin; Annuolide C; Zederone; 3-Oxo-1,4,1113-eudesmatrien-12-oic acid; Annuolide A; Curcolone; Zedoarol; Glandulone A; Ipomeabisfuran; Loxoprofen;	2-Oxo-5,1113-eudesmadien-12,8-olide; Methyl 2E,4Z,6E,8E,10E-4,8-dimethyl-12-oxo-2,4,6,8,10-dodecapentaenoate; 5-Hydroxy-2-1-hydroxy-5-methyl-4-hexenylbenzofuran; Enokipodin B; Lacinilene C; 8-Epixanthatin; Annuolide C; Zederone; 3-Oxo-1,4,1113-eudesmatrien-12-oic acid; Annuolide A; Curcolone; Zedoarol; Glandulone A; Ipomeabisfuran; Loxoprofen;	388742809	1.9720429e-46	0	4.45
793.608	1380.69	M+H+	13C/12C				353071580	2.0121426e-46	0	4.45
182.117	112.123	M+H+	M0	C10H15NO2;	3-O-Methyl-a-methyldopamine; beta-O-Methylynephrine; cis-6-Nitro-p-mentha-17,2-diene; R-2-Nitro-p-mentha-1,5-diene; 2,5-Dimethyl-4-1-pyrrolidinyl-32H-furanone; 2-5-Methyl-2-furanyl-3-piperidinol; 5-1-Pyrrolidinylmethyl-2-furanmethanol; 3,4-Dimethoxyphenylethylamine;	3-O-Methyl-a-methyldopamine; beta-O-Methylynephrine; cis-6-Nitro-p-mentha-17,2-diene; R-2-Nitro-p-mentha-1,5-diene; 2,5-Dimethyl-4-1-pyrrolidinyl-32H-furanone; 2-5-Methyl-2-furanyl-3-piperidinol; 5-1-Pyrrolidinylmethyl-2-furanmethanol; 3,4-Dimethoxyphenylethylamine;	140650998	2.0158156e-46	0	4.45
210.12	577.573	M+H+	13C/12C	C12H16O3;	Isoelemicin; gamma-Asarone; Jasmine ketolactone; Z-3-Oxo-2-2-pentenyl-1-cyclopenteneacetic acid; 5-Deoxydiplosporin; trans-Isoasarone; Elemicin; 4-Methoxybenzyl butanoate; 3,4-Dihydro-6-methoxy-3,7-dimethyl-1H-2-benzopyran-8-ol; Amyl salicylate; 2-Phenoxyethyl isobutyrate; Isoamyl salicylate; 3,4-Dihydro-6-methoxy-2,2-dimethyl-2H-1-benzopyran-4-ol; 5-methoxy-2-3-methylbut-2-en-1-ylbenzene-1,3-dio…	Isoelemicin; gamma-Asarone; Jasmine ketolactone; Z-3-Oxo-2-2-pentenyl-1-cyclopenteneacetic acid; 5-Deoxydiplosporin; trans-Isoasarone; Elemicin; 4-Methoxybenzyl butanoate; 3,4-Dihydro-6-methoxy-3,7-dimethyl-1H-2-benzopyran-8-ol; Amyl salicylate; 2-Phenoxyethyl isobutyrate; Isoamyl salicylate; 3,4-Dihydro-6-methoxy-2,2-dimethyl-2H-1-benzopyran-4-ol; 5-methoxy-2-3-methylbut-2-en-1-ylbenzene-1,3-dio…	76959362	2.0453423e-46	0	4.45
277.179	633.788	M+H+	M0	C17H24O3;	Cyclandelate; [8]-Shogaol; Panaquinquecol 2; Ginsenoyne C; Ginsenoyne K; Panaquinquecol 7; 4E-1-4-hydroxy-3-methoxyphenyldec-4-en-3-one; 1E-1-4-hydroxy-3-methoxyphenyldec-1-en-3-one;	Cyclandelate; [8]-Shogaol; Panaquinquecol 2; Ginsenoyne C; Ginsenoyne K; Panaquinquecol 7; 4E-1-4-hydroxy-3-methoxyphenyldec-4-en-3-one; 1E-1-4-hydroxy-3-methoxyphenyldec-1-en-3-one;	217450232	2.1574612e-46	0	4.46
298.165	629.464	M+H+	13C/12C*2				161148260	2.2154378e-46	0	4.46
171.117	642.441						112648703	2.2481918e-46	0	4.46
429.248	655.421						288432272	2.2838898e-46	0	4.47
448.218	657.582	M+H+	M0				200610473	2.4455947e-46	0	4.48
417.248	682.448						128602289	2.506092e-46	0	4.48
257.102	892.581						10777204	2.6322407e-46	0	4.49
415.233	640.278	Na/H	M0				873167294	2.6560438e-46	0	4.49
153.127	578.654	M+H+	M0	C10H16O;	+-trans-Carveol; 4-1-Methylethyl-1-cyclohexene-4-carboxaldehyde; 3-Cyclohexene-1-carboxaldehyde, 1,3,4-trimethyl-; Camphor; Carvotanacetone; p-Menth-1-en-9-al; --trans-Carveol; Perillyl alcohol; Alpha-Pinene-oxide; p-Menth-3-en-9-al; Isocitral; 3-Methyl-5-propyl-2-cyclohexen-1-one; 2,6-Dimethyl-1,7-octadien-3-one; E-3,7-Dimethyl-1,5,7-octatrien-3-ol; 2-trans-2-Pentenylcyclopentanone; p-Mentha-16,…	+-trans-Carveol; 4-1-Methylethyl-1-cyclohexene-4-carboxaldehyde; 3-Cyclohexene-1-carboxaldehyde, 1,3,4-trimethyl-; Camphor; Carvotanacetone; p-Menth-1-en-9-al; --trans-Carveol; Perillyl alcohol; Alpha-Pinene-oxide; p-Menth-3-en-9-al; Isocitral; 3-Methyl-5-propyl-2-cyclohexen-1-one; 2,6-Dimethyl-1,7-octadien-3-one; E-3,7-Dimethyl-1,5,7-octatrien-3-ol; 2-trans-2-Pentenylcyclopentanone; p-Mentha-16,…	168495084	2.6963639e-46	0	4.49
219.138	610.001	M+H+	M0	C14H18O2;	R-Pterosin B; Dimethylbenzyl carbinyl crotonate; Isoamyl cinnamate; 2-3-Hydroxy-4-methylphenyl-5-methyl-4-hexen-3-one; cis-3-Hexenyl phenylacetate; Cinnamyl isovalerate; 2Z-2-phenylmethylideneheptanoic acid; 3-hydroxy-2-phenylmethylideneheptanal; 2Z-2-[3-hydroxyphenylmethylidene]heptanal; 2Z-2-[4-hydroxyphenylmethylidene]heptanal; 2Z-6-hydroxy-2-phenylmethylideneheptanal; 2-pentyl-3-phenyloxirane…	R-Pterosin B; Dimethylbenzyl carbinyl crotonate; Isoamyl cinnamate; 2-3-Hydroxy-4-methylphenyl-5-methyl-4-hexen-3-one; cis-3-Hexenyl phenylacetate; Cinnamyl isovalerate; 2Z-2-phenylmethylideneheptanoic acid; 3-hydroxy-2-phenylmethylideneheptanal; 2Z-2-[3-hydroxyphenylmethylidene]heptanal; 2Z-2-[4-hydroxyphenylmethylidene]heptanal; 2Z-6-hydroxy-2-phenylmethylideneheptanal; 2-pentyl-3-phenyloxirane…	536093527	2.6996157e-46	0	4.49
233.19	763.542						92369349	2.7887596e-46	0	4.49
544.296	688.936						61978249	3.0232923e-46	0	4.5
385.222	660.827	M+H+	M0	C20H32O7;	20-Trihydroxy-leukotriene-B4; Cinnzeylanol;	20-Trihydroxy-leukotriene-B4; Cinnzeylanol;	763159357	3.2911029e-46	0	4.52
225.112	501.884	M+H+	M0	C12H16O4;	Diplosporin; Dhelwangin; Vanillin 1,2-butylene glycol acetal; Acoramone; 2-Ethoxy-4-4-methyl-1,3-dioxolan-2-ylphenol; Isoacoramone; 3',4',5'-Trimethoxycinnamyl alcohol; 2-4-hydroxy-3-methylbut-2-en-1-yl-5-methoxybenzene-1,3-diol; 6-methoxy-3-3-methylbut-2-en-1-ylbenzene-1,2,4-triol; 2-[3,3-dimethyloxiran-2-ylmethyl]-5-methoxybenzene-1,3-diol; 7-methoxy-2,2-dimethyl-3,4-dihydro-2H-1-benzopyran-4,5…	Diplosporin; Dhelwangin; Vanillin 1,2-butylene glycol acetal; Acoramone; 2-Ethoxy-4-4-methyl-1,3-dioxolan-2-ylphenol; Isoacoramone; 3',4',5'-Trimethoxycinnamyl alcohol; 2-4-hydroxy-3-methylbut-2-en-1-yl-5-methoxybenzene-1,3-diol; 6-methoxy-3-3-methylbut-2-en-1-ylbenzene-1,2,4-triol; 2-[3,3-dimethyloxiran-2-ylmethyl]-5-methoxybenzene-1,3-diol; 7-methoxy-2,2-dimethyl-3,4-dihydro-2H-1-benzopyran-4,5…	486151482	3.3472222e-46	0	4.52
376.233	632.708	HCl	13C/12C	C20H34O4;	15-Hydroperoxyeicosa-8Z,11Z,13E-trienoate; 14,15-DiHETrE; 8,9-DiHETrE; 11,12-DiHETrE; 5,6-DHET; 12-Keto-tetrahydro-leukotriene B4; 10,11-dihydro-leukotriene B4; 6,7-dihydro-12-epi-LTB4; Sterebin E;	15-Hydroperoxyeicosa-8Z,11Z,13E-trienoate; 14,15-DiHETrE; 8,9-DiHETrE; 11,12-DiHETrE; 5,6-DHET; 12-Keto-tetrahydro-leukotriene B4; 10,11-dihydro-leukotriene B4; 6,7-dihydro-12-epi-LTB4; Sterebin E;	387818587	3.6742234e-46	0	4.53
300.326	784.098	M+H+	M0				417135357	3.7433559e-46	0	4.53
611.282	1439.34						100086904	3.7704185e-46	0	4.53
489.391	1122.07						129365630	4.1330788e-46	0	4.55
401.253	684.61	M+H+	M0				228756964	4.1614773e-46	0	4.55
195.138	621.892	M+H+	M0	C12H18O2;	4-Hydroxypropofol; S,Z-Lyratol acetate; Hexylresorcinol; Neocnidilide; Â±-Myrtenyl acetate; Ethyl 2E,4E,7Z-Decatrienoate; Ethyl 2E,4Z,7Z-Decatrienoate; 2S,4R-p-Mentha-17,5-dien-2-ol acetate; S-p-Mentha-1,8-dien-10-yl acetate; Perillyl acetate; R-2-Acetoxy-p-mentha-1,8-diene; Carvyl acetate; Menthadienyl acetate; 8-Ocimenyl acetate; 1-2-Furanyl-1-octanone; S-Neolyratyl acetate; 2,2-Diethoxyethylbe…	4-Hydroxypropofol; S,Z-Lyratol acetate; Hexylresorcinol; Neocnidilide; Â±-Myrtenyl acetate; Ethyl 2E,4E,7Z-Decatrienoate; Ethyl 2E,4Z,7Z-Decatrienoate; 2S,4R-p-Mentha-17,5-dien-2-ol acetate; S-p-Mentha-1,8-dien-10-yl acetate; Perillyl acetate; R-2-Acetoxy-p-mentha-1,8-diene; Carvyl acetate; Menthadienyl acetate; 8-Ocimenyl acetate; 1-2-Furanyl-1-octanone; S-Neolyratyl acetate; 2,2-Diethoxyethylbe…	277631546	4.3537014e-46	0	4.55
164.082	269.021						9127794	4.6842284e-46	0	4.56
184.133	674.881						54578554	5.5609086e-46	0	4.59
251.164	646.764	M+H+	M0	C15H22O3;	Ethylhexyl salicylate; Gemfibrozil; 1-Hydroxyacorenone; Blennin A; Procurcumadiol; 3beta,6beta-Furanoeremophilane-3,6-diol; Heliannuol D; 6beta,8alpha-6-Hydroxy-711-eremophilen-12,8-olide; Ketosantalic acid; 3-Hydroxytrichothecene; Piperdial; 3beta-Dihydroxymarasmene; 13-Hydroxymarasmene; 3-Ketoapotrichothecene; Valerenolic acid; Ketopelenolide a; FS4 toxin; Lactaronecatorin A; Cadabicilone; 3bet…	Ethylhexyl salicylate; Gemfibrozil; 1-Hydroxyacorenone; Blennin A; Procurcumadiol; 3beta,6beta-Furanoeremophilane-3,6-diol; Heliannuol D; 6beta,8alpha-6-Hydroxy-711-eremophilen-12,8-olide; Ketosantalic acid; 3-Hydroxytrichothecene; Piperdial; 3beta-Dihydroxymarasmene; 13-Hydroxymarasmene; 3-Ketoapotrichothecene; Valerenolic acid; Ketopelenolide a; FS4 toxin; Lactaronecatorin A; Cadabicilone; 3bet…	618248524	5.5967758e-46	0	4.59
301.201	708.394						73981742	5.6814039e-46	0	4.59
267.12	578.654	Na/H	M0	C12H20O5;	Polyethylene, oxidized;	HMDB0032472;	172483643	5.7247549e-46	0	4.59
405.298	944.814	M+H+	M0	C25H40O4;	MG0:0/22:54Z,7Z,10Z,13Z,16Z/0:0; MG0:0/22:57Z,10Z,13Z,16Z,19Z/0:0; MG22:54Z,7Z,10Z,13Z,16Z/0:0/0:0; MG22:57Z,10Z,13Z,16Z,19Z/0:0/0:0; 11'-Carboxy-gamma-chromanol;	MG0:0/22:54Z,7Z,10Z,13Z,16Z/0:0; MG0:0/22:57Z,10Z,13Z,16Z,19Z/0:0; MG22:54Z,7Z,10Z,13Z,16Z/0:0/0:0; MG22:57Z,10Z,13Z,16Z,19Z/0:0/0:0; 11'-Carboxy-gamma-chromanol;	70988933	6.1285193e-46	0	4.6
171.138	762.46						35930257	6.6781265e-46	0	4.61
258.17	724.613	M+H+	M0	C13H23NO4;	2-Hexenoylcarnitine;	HMDB0013161;	83076495	6.7218558e-46	0	4.61
182.154	1272.07						19806466	7.2414114e-46	0	4.63
153.102	396.894	M+H+	M0	C8H12N2O;	2-Methoxy-3 or 5 or 6-isopropylpyrazine; 2-Isopropyl-5-methoxypyrazine; 2-Isopropyl-6-methoxypyrazine; 2-Isopropyl-3-methoxypyrazine;	2-Methoxy-3 or 5 or 6-isopropylpyrazine; 2-Isopropyl-5-methoxypyrazine; 2-Isopropyl-6-methoxypyrazine; 2-Isopropyl-3-methoxypyrazine;	494538410	7.4939211e-46	0	4.63
328.22	764.624						24213165	7.6786281e-46	0	4.63
543.314	701.909						88632785	7.6986824e-46	0	4.63
399.237	643.523	M+H+	M0				379747595	8.0490172e-46	0	4.64
221.153	713.801	M+H+	M0	C14H20O2;	2,6-Di-tert-butylbenzoquinone; 3-Phenylpropyl isovalerate; 13-Nor-6-eremophilene-8,11-dione; Hexyl phenylacetate; 2-Phenylethyl hexanoate; Z-6-Tetradecene-1,3-diyne-5,8-diol; 13-Tetradecene-1,3-diyne-6,7-diol; 3,4-Dihydro-2,2,5,7,8-pentamethyl-2H-1-benzopyran-6-ol; 2-Methyl-1-phenyl-2-propanyl butyrate; 2-phenylmethylideneheptane-1,3-diol; 3-[1Z-3-hydroxy-2-pentylprop-1-en-1-yl]phenol; 4-[1Z-3-hy…	2,6-Di-tert-butylbenzoquinone; 3-Phenylpropyl isovalerate; 13-Nor-6-eremophilene-8,11-dione; Hexyl phenylacetate; 2-Phenylethyl hexanoate; Z-6-Tetradecene-1,3-diyne-5,8-diol; 13-Tetradecene-1,3-diyne-6,7-diol; 3,4-Dihydro-2,2,5,7,8-pentamethyl-2H-1-benzopyran-6-ol; 2-Methyl-1-phenyl-2-propanyl butyrate; 2-phenylmethylideneheptane-1,3-diol; 3-[1Z-3-hydroxy-2-pentylprop-1-en-1-yl]phenol; 4-[1Z-3-hy…	1251888184	8.3247675e-46	0	4.64
228.232	983.978						69900220	9.1071789e-46	0	4.66
213.148	680.285	M+H+	M0	C12H20O3;	Cucurbic acid; Dihydrojasmonic acid; Vulgarole; Traumatin; 3-Ethenyl-4-hydroxy-2,5-dimethylhex-5-en-2-yl acetate;	Cucurbic acid; Dihydrojasmonic acid; Vulgarole; Traumatin; 3-Ethenyl-4-hydroxy-2,5-dimethylhex-5-en-2-yl acetate;	671368790	9.3018961e-46	0	4.66
328.284	650.011	M+H+	M0	C19H37NO3;	Margaroylglycine;	HMDB0013246;	42867183	9.6028293e-46	0	4.66
172.152	77.2691	M+H+	13C/12C				158641627	9.9724774e-46	0	4.67
331.263	906.717						10612603	1.00988e-45	0	4.67
251.237	932.838						95904787	1.053664e-45	0	4.68
335.184	683.529	M+H+	M0	C19H26O5;	3-2-Methylpropanoyloxy-8-2-methylbutanoyloxy-9,10-epoxy-p-mentha-1,3,5-triene; 3-2-Methylpropanoyloxy-8-3-methylbutanoyloxy-9,10-epoxy-p-mentha-1,3,5-triene; 3-[3,4-dihydroxy-2-4-hydroxy-3,7-dimethylocta-2,6-dien-1-ylphenyl]propanoic acid; 3-{3,4-dihydroxy-2-[2Z-4-hydroxy-3-4-methylpent-3-en-1-ylbut-2-en-1-yl]phenyl}propanoic acid; 3-[3,4-dihydroxy-2-8-hydroxy-3,7-dimethylocta-2,6-dien-1-ylphenyl…	3-2-Methylpropanoyloxy-8-2-methylbutanoyloxy-9,10-epoxy-p-mentha-1,3,5-triene; 3-2-Methylpropanoyloxy-8-3-methylbutanoyloxy-9,10-epoxy-p-mentha-1,3,5-triene; 3-[3,4-dihydroxy-2-4-hydroxy-3,7-dimethylocta-2,6-dien-1-ylphenyl]propanoic acid; 3-{3,4-dihydroxy-2-[2Z-4-hydroxy-3-4-methylpent-3-en-1-ylbut-2-en-1-yl]phenyl}propanoic acid; 3-[3,4-dihydroxy-2-8-hydroxy-3,7-dimethylocta-2,6-dien-1-ylphenyl…	212330536	1.1651902e-45	0	4.69
168.077	83.8258	M+H+	M0	C7H9N3O2;	2,4-Diamino-6-nitrotoluene; S-Spinacine;	2,4-Diamino-6-nitrotoluene; S-Spinacine;	213682740	1.1741764e-45	0	4.69
198.149	500.802						112459963	1.1825587e-45	0	4.69
346.31	745.152	M+H+	M0	C23H39NO;	2,4,12-Octadecatrienoic acid piperidide; Macamide B;	2,4,12-Octadecatrienoic acid piperidide; Macamide B;	36095205	1.2007774e-45	0	4.7
228.195	1074.18						52481433	1.2796853e-45	0	4.71
341.232	714.883	M+H+	M0				376463412	1.2814763e-45	0	4.71
503.284	687.855	ACN	13C/12C				109962468	1.3537777e-45	0	4.71
337.198	653.257	M+H+	M0				397037591	1.3633611e-45	0	4.71
679.444	1081.81						445664044	1.3761844e-45	0	4.72
706.495	1386.12	M+H+	M0				1163202804	1.4078703e-45	0	4.72
281.211	701.909	M+H+	M0	C17H28O3;	12S-HHT; Dihydropanaxacol; Fauronyl acetate; Valeracetate; 3-Methyl-5-propyl-2-furannonanoic acid; 5-Heptyl-3-methyl-2-furanpentanoic acid; 3-Methyl-5-pentyl-2-furanheptanoic acid; 5-Pentyl-2-furanoctanoic acid;	12S-HHT; Dihydropanaxacol; Fauronyl acetate; Valeracetate; 3-Methyl-5-propyl-2-furannonanoic acid; 5-Heptyl-3-methyl-2-furanpentanoic acid; 3-Methyl-5-pentyl-2-furanheptanoic acid; 5-Pentyl-2-furanoctanoic acid;	164474263	1.4297232e-45	0	4.72
199.18	79.4677	M+H+	M0				180922932	1.4621576e-45	0	4.72
255.159	612.161	M+H+	M0				795061836	1.4991585e-45	0	4.73
310.31	1132.95	M+H+	M0	C20H39NO;	N-Hexadecanoylpyrrolidine;	HMDB0032740;	507382722	1.5558694e-45	0	4.73
278.183	730.016	M+H+	13C/12C	C17H24O3;	Cyclandelate; [8]-Shogaol; Panaquinquecol 2; Ginsenoyne C; Ginsenoyne K; Panaquinquecol 7; 4E-1-4-hydroxy-3-methoxyphenyldec-4-en-3-one; 1E-1-4-hydroxy-3-methoxyphenyldec-1-en-3-one;	Cyclandelate; [8]-Shogaol; Panaquinquecol 2; Ginsenoyne C; Ginsenoyne K; Panaquinquecol 7; 4E-1-4-hydroxy-3-methoxyphenyldec-4-en-3-one; 1E-1-4-hydroxy-3-methoxyphenyldec-1-en-3-one;	41916451	1.5646456e-45	0	4.73
227.127	488.904	M+H+	M0	C12H18O4;	3,4-Methylenesebacic acid; Allixin;	3,4-Methylenesebacic acid; Allixin;	643209257	1.607926e-45	0	4.74
223.133	579.735	M+H+	M0	C13H18O3;	1-Hydroxyibuprofen; 2-Hydroxyibuprofen; 3-Hydroxyibuprofen; Hexyl salicylic acid; Annuionone B; Dehydrovomifoliol; Isoamyl p-anisate; 1-hydroxy-1-4-methoxyphenyl-4-methylpentan-3-one; 1-hydroxy-5-4-methoxyphenyl-2-methylpentan-3-one; 4-hydroxy-1-4-methoxyphenyl-4-methylpentan-3-one; 2-hydroxy-1-4-methoxyphenyl-4-methylpentan-3-one; 2-hydroxy-2-[4-2-methylpropylphenyl]propanoic acid; 3-hydroxy-2-[…	1-Hydroxyibuprofen; 2-Hydroxyibuprofen; 3-Hydroxyibuprofen; Hexyl salicylic acid; Annuionone B; Dehydrovomifoliol; Isoamyl p-anisate; 1-hydroxy-1-4-methoxyphenyl-4-methylpentan-3-one; 1-hydroxy-5-4-methoxyphenyl-2-methylpentan-3-one; 4-hydroxy-1-4-methoxyphenyl-4-methylpentan-3-one; 2-hydroxy-1-4-methoxyphenyl-4-methylpentan-3-one; 2-hydroxy-2-[4-2-methylpropylphenyl]propanoic acid; 3-hydroxy-2-[…	1024611731	1.6139549e-45	0	4.74
229.272	754.885	M+H+	13C/12C				417788319	1.6475485e-45	0	4.74
277.143	645.683						216744474	1.6856699e-45	0	4.75
228.131	577.573	M+H+	13C/12C	C12H18O4;	3,4-Methylenesebacic acid; Allixin;	3,4-Methylenesebacic acid; Allixin;	31390687	1.7491747e-45	0	4.75
199.18	683.529						52952498	1.7874772e-45	0	4.75
444.259	662.987	M+H+	M0				435298660	1.9819866e-45	0	4.77
203.106	595.946	M+H+	M0	C13H14O2;	6-Acetyl-2,2-dimethyl-2H-1-benzopyran; 3-3-Methylbutylidene-13H-isobenzofuranone; 1-4-methoxyphenyl-4-methylpenta-1,4-dien-3-one;	6-Acetyl-2,2-dimethyl-2H-1-benzopyran; 3-3-Methylbutylidene-13H-isobenzofuranone; 1-4-methoxyphenyl-4-methylpenta-1,4-dien-3-one;	373038219	2.0318371e-45	0	4.77
193.086	515.945						193335941	2.0953352e-45	0	4.78
228.232	942.64						194393210	2.1896655e-45	0	4.78
326.204	662.987	M+H+	13C/12C	C18H28O5;	Lactapiperanol D; Cibaric acid;	Lactapiperanol D; Cibaric acid;	349775506	2.3659987e-45	0	4.79
218.139	1398.09						563678428	2.5106706e-45	0	4.8
167.056	156.642						63831447	2.5196413e-45	0	4.8
249.148	587.302	M+H+	M0	C15H20O3;	S-Pterosin A; Illudin C2; 2alpha-Hydroxyalantolactone; 4-Epiisoinuviscolide; 110E,4beta,5alpha,8beta-4,5-Epoxy-110,1113-germacradien-12,8-olide; 1beta,4E,8beta,10alpha-1,10-Epoxy-4,1113-germacradien-12,8-olide; 1beta-Hydroxyalantolactone; 4,5-Epoxy-1113-guaien-12,8-olide; Heliannuol E; Eugenyl isovalerate; Heliannuol C; Heliannuol B; S-Pterosin D; Pseudoisoeugenol 2-methylbutanoate; 8-Epiisoivang…	S-Pterosin A; Illudin C2; 2alpha-Hydroxyalantolactone; 4-Epiisoinuviscolide; 110E,4beta,5alpha,8beta-4,5-Epoxy-110,1113-germacradien-12,8-olide; 1beta,4E,8beta,10alpha-1,10-Epoxy-4,1113-germacradien-12,8-olide; 1beta-Hydroxyalantolactone; 4,5-Epoxy-1113-guaien-12,8-olide; Heliannuol E; Eugenyl isovalerate; Heliannuol C; Heliannuol B; S-Pterosin D; Pseudoisoeugenol 2-methylbutanoate; 8-Epiisoivang…	381104072	2.7965683e-45	0	4.82
155.07	498.641						173001005	2.8182459e-45	0	4.82
205.158	739.745	M+H+	M0	C14H20O;	6R,7S-6,7-Epoxy-1,3-tetradecadiyne; 2-Benzylidene-1-heptanol; 3-Benzyl-4-heptanone; 2-benzylheptanal;	6R,7S-6,7-Epoxy-1,3-tetradecadiyne; 2-Benzylidene-1-heptanol; 3-Benzyl-4-heptanone; 2-benzylheptanal;	587489955	2.8536314e-45	0	4.82
275.164	726.774	M+H+	M0	C17H22O3;	2-Polyprenyl-6-methoxy-1,4-benzoquinone; 4-Hydroxy-3-polyprenylbenzoate; 1b-Furanoeudesm-415-en-1-ol acetate; [6]-Dehydroshogaol; Panaquinquecol 4; 2-Butyl-5-[2-4-hydroxy-3-methoxyphenylethyl]furan;	2-Polyprenyl-6-methoxy-1,4-benzoquinone; 4-Hydroxy-3-polyprenylbenzoate; 1b-Furanoeudesm-415-en-1-ol acetate; [6]-Dehydroshogaol; Panaquinquecol 4; 2-Butyl-5-[2-4-hydroxy-3-methoxyphenylethyl]furan;	422366258	2.9846853e-45	0	4.83
205.122	579.735	M+H+	M0	C13H16O2;	4-Hydroxy-3-3-methyl-2-butenylacetophenone; alpha,alpha-Dimethylanisalacetone; 6-1-Hydroxyethyl-2,2-dimethyl-2H-1-benzopyran; 3-Isovalidene-3alpha,4-dihydrophthalide; cis-3-Hexenyl benzoate; Benzyl 2,3-dimethyl-2-butenoate; Phenethyl tiglate; Butyl cinnamate; Isobutyl cinnamate; 2-Phenylethyl 3-methyl-2-butenoate; Cinnamyl butyrate; Cinnamyl isobutyrate; 5-4-methoxyphenyl-2-methylpent-1-en-3-one;…	4-Hydroxy-3-3-methyl-2-butenylacetophenone; alpha,alpha-Dimethylanisalacetone; 6-1-Hydroxyethyl-2,2-dimethyl-2H-1-benzopyran; 3-Isovalidene-3alpha,4-dihydrophthalide; cis-3-Hexenyl benzoate; Benzyl 2,3-dimethyl-2-butenoate; Phenethyl tiglate; Butyl cinnamate; Isobutyl cinnamate; 2-Phenylethyl 3-methyl-2-butenoate; Cinnamyl butyrate; Cinnamyl isobutyrate; 5-4-methoxyphenyl-2-methylpent-1-en-3-one;…	838174749	3.0062614e-45	0	4.83
267.159	568.924	M+H+	M0	C15H22O4;	Deoxyartemsinin; Humulinic acid A; Adhumulinic acid; Blennin D; Absindiol; R-Athanagrandione; Artemin; 10-Hydroxymyoporone; 6beta,8betaOH-6,8-Dihydroxy-711-eremophilen-12,8-olide; 3,14-Dihydroxy-11,13-dihydrocostunolide; Arlatin; 1alpha,15-Dihydroxymarasmene; 3alpha,15-Dihydroxymarasmene; Arabsin; Alkhanol; 1alpha,4alpha,5beta,6alpha,11betaH-1,4-Epoxy-5-hydroxy-1014-germacren-12,6-olide; 1alpha-H…	Deoxyartemsinin; Humulinic acid A; Adhumulinic acid; Blennin D; Absindiol; R-Athanagrandione; Artemin; 10-Hydroxymyoporone; 6beta,8betaOH-6,8-Dihydroxy-711-eremophilen-12,8-olide; 3,14-Dihydroxy-11,13-dihydrocostunolide; Arlatin; 1alpha,15-Dihydroxymarasmene; 3alpha,15-Dihydroxymarasmene; Arabsin; Alkhanol; 1alpha,4alpha,5beta,6alpha,11betaH-1,4-Epoxy-5-hydroxy-1014-germacren-12,6-olide; 1alpha-H…	660458491	3.0796643e-45	0	4.83
161.107	392.56						30546014	3.3886925e-45	0	4.85
164.082	239.507						17663350	3.5124448e-45	0	4.85
277.143	622.973						223336404	3.658267e-45	0	4.86
589.341	1092.67						15199495	3.8541996e-45	0	4.87
209.117	508.375	M+H+	M0	C12H16O3;	Isoelemicin; gamma-Asarone; Jasmine ketolactone; Z-3-Oxo-2-2-pentenyl-1-cyclopenteneacetic acid; 5-Deoxydiplosporin; trans-Isoasarone; Elemicin; 4-Methoxybenzyl butanoate; 3,4-Dihydro-6-methoxy-3,7-dimethyl-1H-2-benzopyran-8-ol; Amyl salicylate; 2-Phenoxyethyl isobutyrate; Isoamyl salicylate; 3,4-Dihydro-6-methoxy-2,2-dimethyl-2H-1-benzopyran-4-ol; 5-methoxy-2-3-methylbut-2-en-1-ylbenzene-1,3-dio…	Isoelemicin; gamma-Asarone; Jasmine ketolactone; Z-3-Oxo-2-2-pentenyl-1-cyclopenteneacetic acid; 5-Deoxydiplosporin; trans-Isoasarone; Elemicin; 4-Methoxybenzyl butanoate; 3,4-Dihydro-6-methoxy-3,7-dimethyl-1H-2-benzopyran-8-ol; Amyl salicylate; 2-Phenoxyethyl isobutyrate; Isoamyl salicylate; 3,4-Dihydro-6-methoxy-2,2-dimethyl-2H-1-benzopyran-4-ol; 5-methoxy-2-3-methylbut-2-en-1-ylbenzene-1,3-dio…	588841604	4.1411893e-45	0	4.88
198.149	709.477						144597496	4.2169147e-45	0	4.88
563.306	680.285						49383864	4.2397819e-45	0	4.88
285.298	1127.51	M+H+	13C/12C	C18H37NO;	Octadecanamide;	HMDB0034146;	726182136	4.3486304e-45	0	4.88
259.132	645.683						61521022	4.3647936e-45	0	4.88
400.241	683.529	M+H+	13C/12C				159241598	4.601906e-45	0	4.89
178.131	621.892	M+H+	13C/12C	C12H16O;	4-Methyl-1-phenyl-2-pentanone; S-4-4-Methylphenyl-2-pentanone; Rhubafuran; 3-4-Isopropylphenylpropanal; 1-Phenyl-2-hexanone;	4-Methyl-1-phenyl-2-pentanone; S-4-4-Methylphenyl-2-pentanone; Rhubafuran; 3-4-Isopropylphenylpropanal; 1-Phenyl-2-hexanone;	102772781	4.6856127e-45	0	4.89
299.305	730.016	M+H+	M0				500542272	4.6882883e-45	0	4.89
182.117	599.19						89343088	4.9516507e-45	0	4.9
171.138	730.016						223575164	5.2406701e-45	0	4.91
503.284	665.149	K/H	13C/12C				69171685	5.2575076e-45	0	4.91
270.214	746.233						20838224	5.6045003e-45	0	4.92
170.117	418.564	M+H+	M0	C9H15NO2;	Homoarecoline;	HMDB0038321;	610612798	5.6889012e-45	0	4.92
166.122	430.471	M+H+	M0	C10H15NO;	4-Hydroxymethamphetamine; Pseudoephedrine; Hordenine; Ephedrine; Perilla sugar; Nepetalactam; 5-Ethyl-1,2,3,4,5,6-hexahydro-7H-cyclopenta[b]pyridin-7-one; 6-Ethyl-1,2,3,4,5,6-hexahydro-7H-cyclopenta[b]pyridin-7-one; 3-Methyl-2-1-pyrrolidinyl-2-cyclopenten-1-one; 5-Methyl-2-1-pyrrolidinyl-2-cyclopenten-1-one; 2,3,4,5,6,7-Hexahydro-7-methylcyclopent[b]azepin-81H-one; 2-5-Methyl-2-furanylpiperidine;…	4-Hydroxymethamphetamine; Pseudoephedrine; Hordenine; Ephedrine; Perilla sugar; Nepetalactam; 5-Ethyl-1,2,3,4,5,6-hexahydro-7H-cyclopenta[b]pyridin-7-one; 6-Ethyl-1,2,3,4,5,6-hexahydro-7H-cyclopenta[b]pyridin-7-one; 3-Methyl-2-1-pyrrolidinyl-2-cyclopenten-1-one; 5-Methyl-2-1-pyrrolidinyl-2-cyclopenten-1-one; 2,3,4,5,6,7-Hexahydro-7-methylcyclopent[b]azepin-81H-one; 2-5-Methyl-2-furanylpiperidine;…	88907642	5.8495839e-45	0	4.93
361.205	738.665						138839252	6.0074133e-45	0	4.93
301.201	681.366	M+H+	M0				221208362	6.0795465e-45	0	4.93
571.46	1006.78						41969994	6.1625531e-45	0	4.94
168.113	403.394						62405382	6.8917894e-45	0	4.95
370.222	686.773						217323799	7.1341634e-45	0	4.96
331.175	512.7						52414970	7.1582404e-45	0	4.96
448.218	645.683						246594847	7.3221305e-45	0	4.96
257.266	1031.76	M+H+	13C/12C	C16H33NO;	Palmitic amide;	HMDB0012273;	683999902	8.1031012e-45	0	4.98
315.216	719.21						114398519	8.7435631e-45	0	4.99
342.191	624.055						232852024	9.8638593e-45	0	5.01
164.115	577.573	M+H+	13C/12C	C11H14O;	1-Phenyl-1-pentanone; Â±-2-Methyl-3-4-methylphenylpropanal; 4'-Isopropylacetophenone; 2-Methyl-4-phenylbutyraldehyde; 3-Methyl-2-phenylbutanal; 4-4-Methylphenyl-2-butanone; 4,4alpha,5,6-Tetrahydro-7-methyl-23H-naphthalenone; Â±-2-Methyl-3-2-methylphenylpropanal; 4-Isopropylphenylacetaldehyde; 3-methyl-4-phenylbutan-2-one;	1-Phenyl-1-pentanone; Â±-2-Methyl-3-4-methylphenylpropanal; 4'-Isopropylacetophenone; 2-Methyl-4-phenylbutyraldehyde; 3-Methyl-2-phenylbutanal; 4-4-Methylphenyl-2-butanone; 4,4alpha,5,6-Tetrahydro-7-methyl-23H-naphthalenone; Â±-2-Methyl-3-2-methylphenylpropanal; 4-Isopropylphenylacetaldehyde; 3-methyl-4-phenylbutan-2-one;	49467383	1.010251e-44	0	5.01
172.169	751.642						109965941	1.0428868e-44	0	5.02
187.148	739.745	M+H+	M0	C14H18;	7-Ethyl-5,6-dihydro-1,4-dimethylazulene; 7-Ethyl-3,6-dihydro-1,4-dimethylazulene;	7-Ethyl-5,6-dihydro-1,4-dimethylazulene; 7-Ethyl-3,6-dihydro-1,4-dimethylazulene;	547004225	1.1249477e-44	0	5.03
182.962	62.0044	M+H+	13C/12C*2				784724111	1.2378122e-44	0	5.04
167.081	85.9971						305528022	1.271745e-44	0	5.05
186.149	117.549						558600076	1.2961885e-44	0	5.05
284.185	642.441						123571927	1.3069359e-44	0	5.05
311.089	519.191						104417893	1.3448202e-44	0	5.05
291.159	607.838						121020669	1.4513941e-44	0	5.07
280.19	547.304	M+H+	M0	C16H25NO3;	N-[4-Hydroxy-3-methoxyphenylmethyl]octanamide;	HMDB0036326;	478485178	1.4550349e-44	0	5.07
208.108	119.721						107647313	1.4602347e-44	0	5.07
361.205	727.855						118696653	1.5582142e-44	0	5.08
212.136	575.41						46650777	1.603761e-44	0	5.08
587.268	632.708						56306048	1.6586289e-44	0	5.09
236.136	631.625	M+H+	13C/12C	C14H18O3;	10S,11S-Pterosin C; Dehydrooreadone; S-Pterosin P; Pterosin N; 2Z-3-hydroxy-2-phenylmethylideneheptanoic acid; 2Z-2-[3-hydroxyphenylmethylidene]heptanoic acid; 2Z-2-[4-hydroxyphenylmethylidene]heptanoic acid; 2Z-6-hydroxy-2-phenylmethylideneheptanoic acid; 2-pentyl-3-phenyloxirane-2-carboxylic acid; 2Z-7-hydroxy-2-phenylmethylideneheptanoic acid; 2Z-2-[2-hydroxyphenylmethylidene]heptanoic acid;	10S,11S-Pterosin C; Dehydrooreadone; S-Pterosin P; Pterosin N; 2Z-3-hydroxy-2-phenylmethylideneheptanoic acid; 2Z-2-[3-hydroxyphenylmethylidene]heptanoic acid; 2Z-2-[4-hydroxyphenylmethylidene]heptanoic acid; 2Z-6-hydroxy-2-phenylmethylideneheptanoic acid; 2-pentyl-3-phenyloxirane-2-carboxylic acid; 2Z-7-hydroxy-2-phenylmethylideneheptanoic acid; 2Z-2-[2-hydroxyphenylmethylidene]heptanoic acid;	71820843	1.6752164e-44	0	5.09
210.149	119.721	M+H+	M0				89046657	1.820172e-44	0	5.1
152.107	470.521						87745560	1.8822013e-44	0	5.11
166.122	127.318						201011995	1.9241459e-44	0	5.11
533.295	700.827						99705489	1.9877695e-44	0	5.11
267.159	533.249	M+H+	M0	C15H22O4;	Deoxyartemsinin; Humulinic acid A; Adhumulinic acid; Blennin D; Absindiol; R-Athanagrandione; Artemin; 10-Hydroxymyoporone; 6beta,8betaOH-6,8-Dihydroxy-711-eremophilen-12,8-olide; 3,14-Dihydroxy-11,13-dihydrocostunolide; Arlatin; 1alpha,15-Dihydroxymarasmene; 3alpha,15-Dihydroxymarasmene; Arabsin; Alkhanol; 1alpha,4alpha,5beta,6alpha,11betaH-1,4-Epoxy-5-hydroxy-1014-germacren-12,6-olide; 1alpha-H…	Deoxyartemsinin; Humulinic acid A; Adhumulinic acid; Blennin D; Absindiol; R-Athanagrandione; Artemin; 10-Hydroxymyoporone; 6beta,8betaOH-6,8-Dihydroxy-711-eremophilen-12,8-olide; 3,14-Dihydroxy-11,13-dihydrocostunolide; Arlatin; 1alpha,15-Dihydroxymarasmene; 3alpha,15-Dihydroxymarasmene; Arabsin; Alkhanol; 1alpha,4alpha,5beta,6alpha,11betaH-1,4-Epoxy-5-hydroxy-1014-germacren-12,6-olide; 1alpha-H…	183669162	2.2600912e-44	0	5.13
226.143	576.492						73229457	2.2617474e-44	0	5.13
539.32	737.583						898983002	2.308537e-44	0	5.14
589.319	681.366						25383758	2.4038333e-44	0	5.14
334.222	481.333						76389619	2.4572894e-44	0	5.15
342.3	898.017	M+H+	M0	C20H39NO3;	N-Palmitoyl GABA; Stearoylglycine;	N-Palmitoyl GABA; Stearoylglycine;	119120501	2.5688996e-44	0	5.15
237.148	612.161	M+H+	M0	C14H20O3;	Heptyl 4-hydroxybenzoate; Eremopetasidione;	Heptyl 4-hydroxybenzoate; Eremopetasidione;	846186363	2.6384818e-44	0	5.16
388.233	604.595	M+H+	M0				223635562	2.7036701e-44	0	5.16
265.143	555.951	M+H+	M0	C15H20O4;	gamma-CEHC; Hulupinic acid; Heliespirone A; Curcolonol; 4-Hydroxydehydromyoporone; Isoamberboin; S-Abscisic acid; Tanacetin; Thellungianin G; 10R,11R-Pterosin L; 15-Hydroxymarasmen-3-one; O-Formyloreadone; Abscisic acid; 1beta,8beta-1,8-Dihydroxy-3,711-eudesmadien-12,8-olide; Vulgarin; 3-Epiarmefolin; Alkhanin; Tavulin; Tatridin B; Istanbulin A; Blennin B; Umbellifolide; Enokipodin C; 8betaOH,10b…	gamma-CEHC; Hulupinic acid; Heliespirone A; Curcolonol; 4-Hydroxydehydromyoporone; Isoamberboin; S-Abscisic acid; Tanacetin; Thellungianin G; 10R,11R-Pterosin L; 15-Hydroxymarasmen-3-one; O-Formyloreadone; Abscisic acid; 1beta,8beta-1,8-Dihydroxy-3,711-eudesmadien-12,8-olide; Vulgarin; 3-Epiarmefolin; Alkhanin; Tavulin; Tatridin B; Istanbulin A; Blennin B; Umbellifolide; Enokipodin C; 8betaOH,10b…	343746759	2.8214436e-44	0	5.17
156.138	186.078	M+H+	M0	C9H17NO;	Methylisopelletierine; 2,2,6,6-Tetramethyl-4-piperidinone; 3-1-Pyrrolidinyl-2-pentanone; 2-1-Pyrrolidinyl-3-pentanone;	Methylisopelletierine; 2,2,6,6-Tetramethyl-4-piperidinone; 3-1-Pyrrolidinyl-2-pentanone; 2-1-Pyrrolidinyl-3-pentanone;	159624037	2.9119565e-44	0	5.17
603.299	620.811						231455362	2.9157002e-44	0	5.17
215.143	606.757						88702536	2.9364418e-44	0	5.18
260.149	484.577	M+H+	M0				344902876	3.079299e-44	0	5.18
191.106	507.291	M+H+	M0	C12H14O2;	1-4-Methoxyphenyl-1-penten-3-one; 3-2-Methylpropylidene-3alpha,4-dihydro-13H-isobenzofuranone; S-3-Butyl-13H-isobenzofuranone; Benzyl trans-2-methyl-2-butenoate; Prenyl benzoate; R-3,7-Dimethyl-5-indanecarboxylic acid; Ligustilide; Benzyl tiglate; Propyl cinnamate; Isopropyl cinnamate; Cinnamyl propionate; 1-4-hydroxyphenyl-4-methylpent-1-en-3-one; 5-4-methoxyphenylpent-1-en-3-one;	1-4-Methoxyphenyl-1-penten-3-one; 3-2-Methylpropylidene-3alpha,4-dihydro-13H-isobenzofuranone; S-3-Butyl-13H-isobenzofuranone; Benzyl trans-2-methyl-2-butenoate; Prenyl benzoate; R-3,7-Dimethyl-5-indanecarboxylic acid; Ligustilide; Benzyl tiglate; Propyl cinnamate; Isopropyl cinnamate; Cinnamyl propionate; 1-4-hydroxyphenyl-4-methylpent-1-en-3-one; 5-4-methoxyphenylpent-1-en-3-one;	135446192	3.1032738e-44	0	5.18
177.054	592.705						40514781	3.1795486e-44	0	5.19
179.106	502.967	M+H+	M0	C11H14O2;	5-Phenylvaleric acid; Phenylmethyl 2-methylpropanoate; Methyleugenol; Phenylmethyl butanoate; 3-Phenylpropyl acetate; 4-4-Methoxyphenyl-2-butanone; 2-Phenylethyl propanoate; alpha,alpha-Dimethylphenethyl formate; Methyl 4-phenylbutanoate; 2-Methylphenyl 2-methylpropanoate; p-Tolyl isobutyrate; 3-2-Hydroxy-4-methylphenyl-2-butanone; 1-Phenylethyl propanoate; Osmorhizole; Ethyl 3-phenylpropanoate; …	5-Phenylvaleric acid; Phenylmethyl 2-methylpropanoate; Methyleugenol; Phenylmethyl butanoate; 3-Phenylpropyl acetate; 4-4-Methoxyphenyl-2-butanone; 2-Phenylethyl propanoate; alpha,alpha-Dimethylphenethyl formate; Methyl 4-phenylbutanoate; 2-Methylphenyl 2-methylpropanoate; p-Tolyl isobutyrate; 3-2-Hydroxy-4-methylphenyl-2-butanone; 1-Phenylethyl propanoate; Osmorhizole; Ethyl 3-phenylpropanoate; …	652676864	3.2701334e-44	0	5.19
182.117	631.625	M+H+	M0	C10H15NO2;	3-O-Methyl-a-methyldopamine; beta-O-Methylynephrine; cis-6-Nitro-p-mentha-17,2-diene; R-2-Nitro-p-mentha-1,5-diene; 2,5-Dimethyl-4-1-pyrrolidinyl-32H-furanone; 2-5-Methyl-2-furanyl-3-piperidinol; 5-1-Pyrrolidinylmethyl-2-furanmethanol; 3,4-Dimethoxyphenylethylamine;	3-O-Methyl-a-methyldopamine; beta-O-Methylynephrine; cis-6-Nitro-p-mentha-17,2-diene; R-2-Nitro-p-mentha-1,5-diene; 2,5-Dimethyl-4-1-pyrrolidinyl-32H-furanone; 2-5-Methyl-2-furanyl-3-piperidinol; 5-1-Pyrrolidinylmethyl-2-furanmethanol; 3,4-Dimethoxyphenylethylamine;	76632041	3.2764388e-44	0	5.19
181.097	444.547	M+H+	M0	C9H12N2O2;	3-Hydroxykynurenamine; 5-Hydroxykynurenamine; Tyrosinamide; L-2-Amino-3-4-aminophenylpropanoic acid; 4-Ethoxyphenylurea; S-3-Ethylidenehexahydropyrrolo[1,2-a]pyrazine-1,4-dione;	3-Hydroxykynurenamine; 5-Hydroxykynurenamine; Tyrosinamide; L-2-Amino-3-4-aminophenylpropanoic acid; 4-Ethoxyphenylurea; S-3-Ethylidenehexahydropyrrolo[1,2-a]pyrazine-1,4-dione;	407304846	3.295135e-44	0	5.19
168.113	376.301						39720831	3.3210653e-44	0	5.19
197.153	695.422	M+H+	M0	C12H20O2;	3,7-Dimethyl-2,6-octadien-1-ylacetate; Dihydro-5-2-octenyl-23H-furanone; Methyl 2-undecynoate; 6-Heptyl-5,6-dihydro-2H-pyran-2-one; cis-3-Hexenyl trans-4-hexenoate; alpha-Terpineol acetate; alpha-Campholene acetate; Z-4-Hydroxy-6-dodecenoic acid lactone; Yuzu lactone; 3R,3aR,7aS-3-Butylhexahydro-13H-isobenzofuranone; Geranyl acetate; Artemisia alcohol acetate; Ethyl 2Z,4E-decadienoic acid; p-Ment…	3,7-Dimethyl-2,6-octadien-1-ylacetate; Dihydro-5-2-octenyl-23H-furanone; Methyl 2-undecynoate; 6-Heptyl-5,6-dihydro-2H-pyran-2-one; cis-3-Hexenyl trans-4-hexenoate; alpha-Terpineol acetate; alpha-Campholene acetate; Z-4-Hydroxy-6-dodecenoic acid lactone; Yuzu lactone; 3R,3aR,7aS-3-Butylhexahydro-13H-isobenzofuranone; Geranyl acetate; Artemisia alcohol acetate; Ethyl 2Z,4E-decadienoic acid; p-Ment…	856456268	3.3694546e-44	0	5.2
263.2	701.909	M+H+	M0	C17H26O2;	Santalyl acetate; Crithmumdiol; alpha-Santalyl acetate; Vetiveryl acetate; beta-Santalyl acetate; 1-Heptadecene-4,6-diyne-3,9-diol; Ginsenoyne D; Ginsenoyne I;	Santalyl acetate; Crithmumdiol; alpha-Santalyl acetate; Vetiveryl acetate; beta-Santalyl acetate; 1-Heptadecene-4,6-diyne-3,9-diol; Ginsenoyne D; Ginsenoyne I;	311358935	3.4081578e-44	0	5.2
328.22	736.503						73060810	3.5166134e-44	0	5.2
200.972	62.0044	M+H+	M0				733950561	3.6022551e-44	0	5.21
298.165	598.108	M+H+	M0				204307742	3.7361518e-44	0	5.21
335.184	659.746						220854327	4.0424811e-44	0	5.23
159.157	714.883	M+H+	13C/12C				49399167	4.081612e-44	0	5.23
410.349	933.925	M+H+	13C/12C				332153251	4.0932138e-44	0	5.23
629.352	718.128						184157101	4.1890874e-44	0	5.23
166.122	447.796	M+H+	M0	C10H15NO;	4-Hydroxymethamphetamine; Pseudoephedrine; Hordenine; Ephedrine; Perilla sugar; Nepetalactam; 5-Ethyl-1,2,3,4,5,6-hexahydro-7H-cyclopenta[b]pyridin-7-one; 6-Ethyl-1,2,3,4,5,6-hexahydro-7H-cyclopenta[b]pyridin-7-one; 3-Methyl-2-1-pyrrolidinyl-2-cyclopenten-1-one; 5-Methyl-2-1-pyrrolidinyl-2-cyclopenten-1-one; 2,3,4,5,6,7-Hexahydro-7-methylcyclopent[b]azepin-81H-one; 2-5-Methyl-2-furanylpiperidine;…	4-Hydroxymethamphetamine; Pseudoephedrine; Hordenine; Ephedrine; Perilla sugar; Nepetalactam; 5-Ethyl-1,2,3,4,5,6-hexahydro-7H-cyclopenta[b]pyridin-7-one; 6-Ethyl-1,2,3,4,5,6-hexahydro-7H-cyclopenta[b]pyridin-7-one; 3-Methyl-2-1-pyrrolidinyl-2-cyclopenten-1-one; 5-Methyl-2-1-pyrrolidinyl-2-cyclopenten-1-one; 2,3,4,5,6,7-Hexahydro-7-methylcyclopent[b]azepin-81H-one; 2-5-Methyl-2-furanylpiperidine;…	221734523	4.2529737e-44	0	5.23
273.169	612.161	M+H+	M0				184913139	4.2827903e-44	0	5.24
168.113	345.761						93302297	4.3373788e-44	0	5.24
573.289	685.69	M+H+	M0				555346967	4.3676865e-44	0	5.24
178.122	301.819						53730137	4.3824717e-44	0	5.24
168.113	126.233	M+H+	M0				96607501	4.420354e-44	0	5.24
400.241	670.558	M+H+	M0				73605948	4.5567063e-44	0	5.25
199.107	85.9971	Na/H	13C/12C*2	C6H14N4O2;	L-Arginine; D-Arginine;	L-Arginine; D-Arginine;	992330866	4.6763105e-44	0	5.25
175.111	498.641	M+H+	M0	C12H14O;	6-Phenyl-3-hexen-2-one; 4-Methyl-2-phenyl-2-pentenal; R-11,12,13-Trinor-15,6,9-guaiatrien-8-one; S-11,12,13-Trinor-7-calamenone;	6-Phenyl-3-hexen-2-one; 4-Methyl-2-phenyl-2-pentenal; R-11,12,13-Trinor-15,6,9-guaiatrien-8-one; S-11,12,13-Trinor-7-calamenone;	327393813	4.6909872e-44	0	5.25
328.175	600.271	HCl	M0				166901358	4.8479596e-44	0	5.25
328.22	718.128	M+H+	13C/12C	C18H30O5;	3b,6b,8a,12a-8,12-Epoxy-711-eremophilene-6,8,12-trimethoxy-3-ol;	HMDB0031963;	148789383	4.871379e-44	0	5.26
192.11	578.654	M+H+	13C/12C	C12H14O2;	1-4-Methoxyphenyl-1-penten-3-one; 3-2-Methylpropylidene-3alpha,4-dihydro-13H-isobenzofuranone; S-3-Butyl-13H-isobenzofuranone; Benzyl trans-2-methyl-2-butenoate; Prenyl benzoate; R-3,7-Dimethyl-5-indanecarboxylic acid; Ligustilide; Benzyl tiglate; Propyl cinnamate; Isopropyl cinnamate; Cinnamyl propionate; 1-4-hydroxyphenyl-4-methylpent-1-en-3-one; 5-4-methoxyphenylpent-1-en-3-one;	1-4-Methoxyphenyl-1-penten-3-one; 3-2-Methylpropylidene-3alpha,4-dihydro-13H-isobenzofuranone; S-3-Butyl-13H-isobenzofuranone; Benzyl trans-2-methyl-2-butenoate; Prenyl benzoate; R-3,7-Dimethyl-5-indanecarboxylic acid; Ligustilide; Benzyl tiglate; Propyl cinnamate; Isopropyl cinnamate; Cinnamyl propionate; 1-4-hydroxyphenyl-4-methylpent-1-en-3-one; 5-4-methoxyphenylpent-1-en-3-one;	104688189	4.916759e-44	0	5.26
709.377	752.723	M+H+	M0				181491354	5.046857e-44	0	5.26
191.07	507.291						60925059	5.186592e-44	0	5.27
164.107	638.114						66741209	5.3561545e-44	0	5.27
157.122	594.866						65796813	5.4655138e-44	0	5.27
229.122	704.069						87456712	5.6467615e-44	0	5.28
198.149	566.764						49406530	5.7961677e-44	0	5.28
327.216	700.827	M+H+	M0	C18H30O5;	3b,6b,8a,12a-8,12-Epoxy-711-eremophilene-6,8,12-trimethoxy-3-ol;	HMDB0031963;	894514153	5.807463e-44	0	5.28
402.219	638.114	M+H+	13C/12C	C20H32O8;	Cincassiol B;	HMDB0036855;	103578827	6.1351204e-44	0	5.29
403.232	617.568						151225194	6.5248612e-44	0	5.3
161.107	382.807						123755548	6.6162514e-44	0	5.3
164.107	582.98						151544515	6.651792e-44	0	5.31
360.238	621.892						361766999	6.7181203e-44	0	5.31
284.185	615.406						250454802	7.3960571e-44	0	5.32
196.133	151.216						283508001	8.0693476e-44	0	5.34
335.184	635.95						268764508	8.3025359e-44	0	5.34
576.374	736.503						312245127	8.45312e-44	0	5.34
389.217	616.487	M+H+	13C/12C				150974027	8.6077416e-44	0	5.35
318.227	681.366						22546273	8.673794e-44	0	5.35
378.249	615.406	M+H+	M0				84170299	8.7562993e-44	0	5.35
446.202	657.582						77273051	9.4922661e-44	0	5.36
181.122	488.904	M+H+	M0	C11H16O2;	3-tert-Butyl-4-hydroxyanisole; 2-tert-Butyl-4-hydroxyanisole; 2,2,7,7-Tetramethyl-1,6-dioxaspiro[4.4]nona-3,8-diene; Jasmolone; 2-Phenylpropionaldehyde dimethyl acetal; Dihydroactinidiolide; +-Myrtenyl formate; Norecasantalic acid; Bovolide; 4-Butoxymethylphenol;	3-tert-Butyl-4-hydroxyanisole; 2-tert-Butyl-4-hydroxyanisole; 2,2,7,7-Tetramethyl-1,6-dioxaspiro[4.4]nona-3,8-diene; Jasmolone; 2-Phenylpropionaldehyde dimethyl acetal; Dihydroactinidiolide; +-Myrtenyl formate; Norecasantalic acid; Bovolide; 4-Butoxymethylphenol;	494820522	1.0271745e-43	0	5.38
161.096	501.884	M+H+	M0	C11H12O;	3-Methyl-4-phenyl-3-buten-2-one; 2-Phenyl-4-pentenal; 3-Phenyl-4-pentenal;	3-Methyl-4-phenyl-3-buten-2-one; 2-Phenyl-4-pentenal; 3-Phenyl-4-pentenal;	542732709	1.0386732e-43	0	5.38
385.258	722.452	M+H+	M0				303607245	1.0430166e-43	0	5.38
340.348	1259.03	M+H+	13C/12C				347424553	1.0641155e-43	0	5.38
156.138	146.874						53274752	1.1261123e-43	0	5.39
263.127	571.084						276420354	1.1482315e-43	0	5.39
226.143	477.008						121982221	1.1756803e-43	0	5.4
297.242	788.43	M+H+	M0	C18H32O3;	10E,12Z-9-HODE; 13-HODE; alpha-Dimorphecolic acid; 9,10-Epoxyoctadecenoic acid; 12,13-EpOME; Z-13-Oxo-9-octadecenoic acid; Avenoleic acid; 12-Hydroxy-8,10-octadecadienoic acid;	10E,12Z-9-HODE; 13-HODE; alpha-Dimorphecolic acid; 9,10-Epoxyoctadecenoic acid; 12,13-EpOME; Z-13-Oxo-9-octadecenoic acid; Avenoleic acid; 12-Hydroxy-8,10-octadecadienoic acid;	977860247	1.2691499e-43	0	5.41
181.097	120.806	M+H+	M0	C9H12N2O2;	3-Hydroxykynurenamine; 5-Hydroxykynurenamine; Tyrosinamide; L-2-Amino-3-4-aminophenylpropanoic acid; 4-Ethoxyphenylurea; S-3-Ethylidenehexahydropyrrolo[1,2-a]pyrazine-1,4-dione;	3-Hydroxykynurenamine; 5-Hydroxykynurenamine; Tyrosinamide; L-2-Amino-3-4-aminophenylpropanoic acid; 4-Ethoxyphenylurea; S-3-Ethylidenehexahydropyrrolo[1,2-a]pyrazine-1,4-dione;	887265119	1.2984918e-43	0	5.41
328.175	587.302	HCl	13C/12C	C18H26O3;	Octyl 4-methoxycinnamic acid; 9Z,11E,13E,15Z-4-Oxo-9,11,13,15-octadecatetraenoic acid;	Octyl 4-methoxycinnamic acid; 9Z,11E,13E,15Z-4-Oxo-9,11,13,15-octadecatetraenoic acid;	96317198	1.3159073e-43	0	5.42
154.131	11.5101						2596280	1.3419944e-43	0	5.42
433.33	956.785	M+H+	M0	C27H44O4;	23S,25,26-Trihydroxyvitamin D3; 4-cholesten-7Î±,12Î±,24-triol-3-one; 7alpha,12alpha,26-trihydroxycholest-4-en-3-one; 1alpha,23S,25-trihydroxyvitamin D3; 3alpha,7beta-dihydroxy-5beta-cholest-24-en-26-oic Acid; 25R-3beta,4beta-dihydroxycholest-5-en-26-oate1-; 24-Hydroxycalcitriol; 3beta,7alpha-Dihydroxy-5-cholestenoate; Neochlorogenin; Rockogenin;	23S,25,26-Trihydroxyvitamin D3; 4-cholesten-7Î±,12Î±,24-triol-3-one; 7alpha,12alpha,26-trihydroxycholest-4-en-3-one; 1alpha,23S,25-trihydroxyvitamin D3; 3alpha,7beta-dihydroxy-5beta-cholest-24-en-26-oic Acid; 25R-3beta,4beta-dihydroxycholest-5-en-26-oate1-; 24-Hydroxycalcitriol; 3beta,7alpha-Dihydroxy-5-cholestenoate; Neochlorogenin; Rockogenin;	278098998	1.3963659e-43	0	5.43
415.233	627.299						1113912732	1.3968045e-43	0	5.43
177.164	739.745	M+H+	M0	C13H20;	1-Phenylheptane; 1-Methyl-2-n-hexylbenzene; 6E,8E-4,6,8-Megastigmatriene;	1-Phenylheptane; 1-Methyl-2-n-hexylbenzene; 6E,8E-4,6,8-Megastigmatriene;	197951046	1.4610387e-43	0	5.43
159.117	579.735	M+H+	M0				1067978959	1.4975438e-43	0	5.44
171.117	599.19						156171303	1.7150066e-43	0	5.46
360.274	813.349						56310839	1.7201253e-43	0	5.46
286.201	664.067						94022174	1.7691042e-43	0	5.47
164.082	331.484						11510953	1.7853402e-43	0	5.47
267.159	498.641	M+H+	M0	C15H22O4;	Deoxyartemsinin; Humulinic acid A; Adhumulinic acid; Blennin D; Absindiol; R-Athanagrandione; Artemin; 10-Hydroxymyoporone; 6beta,8betaOH-6,8-Dihydroxy-711-eremophilen-12,8-olide; 3,14-Dihydroxy-11,13-dihydrocostunolide; Arlatin; 1alpha,15-Dihydroxymarasmene; 3alpha,15-Dihydroxymarasmene; Arabsin; Alkhanol; 1alpha,4alpha,5beta,6alpha,11betaH-1,4-Epoxy-5-hydroxy-1014-germacren-12,6-olide; 1alpha-H…	Deoxyartemsinin; Humulinic acid A; Adhumulinic acid; Blennin D; Absindiol; R-Athanagrandione; Artemin; 10-Hydroxymyoporone; 6beta,8betaOH-6,8-Dihydroxy-711-eremophilen-12,8-olide; 3,14-Dihydroxy-11,13-dihydrocostunolide; Arlatin; 1alpha,15-Dihydroxymarasmene; 3alpha,15-Dihydroxymarasmene; Arabsin; Alkhanol; 1alpha,4alpha,5beta,6alpha,11betaH-1,4-Epoxy-5-hydroxy-1014-germacren-12,6-olide; 1alpha-H…	298564351	1.8285017e-43	0	5.47
693.419	1146	M+H+	M0				175316878	1.8313817e-43	0	5.47
194.117	480.251	M+H+	M0	C11H15NO2;	R-N-Methylsalsolinol; S-N-Methylsalsolinol; --Salsoline; R-1,2-dimethyl-5,6-dihydroxy-tetrahydroisoquinoline; 2-Isopropylphenyl methylcarbamate; 2-Methylpropyl 2-aminobenzoate; Butyl 2-aminobenzoate; Ethyl N-ethylanthranilate;	R-N-Methylsalsolinol; S-N-Methylsalsolinol; --Salsoline; R-1,2-dimethyl-5,6-dihydroxy-tetrahydroisoquinoline; 2-Isopropylphenyl methylcarbamate; 2-Methylpropyl 2-aminobenzoate; Butyl 2-aminobenzoate; Ethyl N-ethylanthranilate;	712045322	1.9203572e-43	0	5.48
417.248	617.568	M+H+	M0				59593417	1.9305038e-43	0	5.48
435.309	799.257	M+H+	M0				169515628	1.9352663e-43	0	5.48
585.288	633.788	M+H+	M0	C29H44O12;	Ouabain; Glycosides;	Ouabain; Glycosides;	151765344	2.3438317e-43	0	5.51
209.081	517.028						148420835	2.4125764e-43	0	5.52
226.143	741.905						113722785	2.4196091e-43	0	5.52
186.149	478.089	M+H+	M0				73303655	2.5530683e-43	0	5.53
249.148	547.304						329905413	2.5686466e-43	0	5.53
170.081	83.8258	M+H+	M0	C8H11NO3;	Norepinephrine; Pyridoxine; 6-Hydroxydopamine; 5-Hydroxydopamine; 6-Acetyl-2,3-dihydro-2-hydroxymethyl-41H-pyridinone;	Norepinephrine; Pyridoxine; 6-Hydroxydopamine; 5-Hydroxydopamine; 6-Acetyl-2,3-dihydro-2-hydroxymethyl-41H-pyridinone;	1780584176	2.6059896e-43	0	5.53
290.196	451.044						82549853	2.7283152e-43	0	5.54
251.164	571.084	M+H+	M0	C15H22O3;	Ethylhexyl salicylate; Gemfibrozil; 1-Hydroxyacorenone; Blennin A; Procurcumadiol; 3beta,6beta-Furanoeremophilane-3,6-diol; Heliannuol D; 6beta,8alpha-6-Hydroxy-711-eremophilen-12,8-olide; Ketosantalic acid; 3-Hydroxytrichothecene; Piperdial; 3beta-Dihydroxymarasmene; 13-Hydroxymarasmene; 3-Ketoapotrichothecene; Valerenolic acid; Ketopelenolide a; FS4 toxin; Lactaronecatorin A; Cadabicilone; 3bet…	Ethylhexyl salicylate; Gemfibrozil; 1-Hydroxyacorenone; Blennin A; Procurcumadiol; 3beta,6beta-Furanoeremophilane-3,6-diol; Heliannuol D; 6beta,8alpha-6-Hydroxy-711-eremophilen-12,8-olide; Ketosantalic acid; 3-Hydroxytrichothecene; Piperdial; 3beta-Dihydroxymarasmene; 13-Hydroxymarasmene; 3-Ketoapotrichothecene; Valerenolic acid; Ketopelenolide a; FS4 toxin; Lactaronecatorin A; Cadabicilone; 3bet…	265597524	2.7308068e-43	0	5.54
196.141	621.892	M+H+	13C/12C	C12H18O2;	4-Hydroxypropofol; S,Z-Lyratol acetate; Hexylresorcinol; Neocnidilide; Â±-Myrtenyl acetate; Ethyl 2E,4E,7Z-Decatrienoate; Ethyl 2E,4Z,7Z-Decatrienoate; 2S,4R-p-Mentha-17,5-dien-2-ol acetate; S-p-Mentha-1,8-dien-10-yl acetate; Perillyl acetate; R-2-Acetoxy-p-mentha-1,8-diene; Carvyl acetate; Menthadienyl acetate; 8-Ocimenyl acetate; 1-2-Furanyl-1-octanone; S-Neolyratyl acetate; 2,2-Diethoxyethylbe…	4-Hydroxypropofol; S,Z-Lyratol acetate; Hexylresorcinol; Neocnidilide; Â±-Myrtenyl acetate; Ethyl 2E,4E,7Z-Decatrienoate; Ethyl 2E,4Z,7Z-Decatrienoate; 2S,4R-p-Mentha-17,5-dien-2-ol acetate; S-p-Mentha-1,8-dien-10-yl acetate; Perillyl acetate; R-2-Acetoxy-p-mentha-1,8-diene; Carvyl acetate; Menthadienyl acetate; 8-Ocimenyl acetate; 1-2-Furanyl-1-octanone; S-Neolyratyl acetate; 2,2-Diethoxyethylbe…	137071304	2.7415738e-43	0	5.54
207.101	501.884	ACN	M0				697722172	2.8258127e-43	0	5.54
372.201	581.899						162955632	2.8568878e-43	0	5.55
226.143	671.639	M+H+	M0				62196956	3.0501016e-43	0	5.56
166.122	105.574	M+H+	M0	C10H15NO;	4-Hydroxymethamphetamine; Pseudoephedrine; Hordenine; Ephedrine; Perilla sugar; Nepetalactam; 5-Ethyl-1,2,3,4,5,6-hexahydro-7H-cyclopenta[b]pyridin-7-one; 6-Ethyl-1,2,3,4,5,6-hexahydro-7H-cyclopenta[b]pyridin-7-one; 3-Methyl-2-1-pyrrolidinyl-2-cyclopenten-1-one; 5-Methyl-2-1-pyrrolidinyl-2-cyclopenten-1-one; 2,3,4,5,6,7-Hexahydro-7-methylcyclopent[b]azepin-81H-one; 2-5-Methyl-2-furanylpiperidine;…	4-Hydroxymethamphetamine; Pseudoephedrine; Hordenine; Ephedrine; Perilla sugar; Nepetalactam; 5-Ethyl-1,2,3,4,5,6-hexahydro-7H-cyclopenta[b]pyridin-7-one; 6-Ethyl-1,2,3,4,5,6-hexahydro-7H-cyclopenta[b]pyridin-7-one; 3-Methyl-2-1-pyrrolidinyl-2-cyclopenten-1-one; 5-Methyl-2-1-pyrrolidinyl-2-cyclopenten-1-one; 2,3,4,5,6,7-Hexahydro-7-methylcyclopent[b]azepin-81H-one; 2-5-Methyl-2-furanylpiperidine;…	44100820	3.0831646e-43	0	5.56
226.143	500.802						65363516	3.0944774e-43	0	5.56
449.324	873.024	M+H+	13C/12C				115951414	3.2409166e-43	0	5.57
228.131	488.904	M+H+	13C/12C	C12H18O4;	3,4-Methylenesebacic acid; Allixin;	3,4-Methylenesebacic acid; Allixin;	197104455	3.3131629e-43	0	5.57
469.351	991.591	M+H+	13C/12C				246609546	3.3627475e-43	0	5.57
196.133	693.26						211953466	3.3927697e-43	0	5.57
172.097	406.645						373996681	3.4348104e-43	0	5.58
175.111	486.741						244224032	3.46579e-43	0	5.58
358.23	747.317	M+H+	13C/12C	C19H32O6;	5,7-Megastigmadien-9-ol glucoside;	HMDB0041044;	74025940	3.4819565e-43	0	5.58
209.117	487.825	M+H+	M0	C12H16O3;	Isoelemicin; gamma-Asarone; Jasmine ketolactone; Z-3-Oxo-2-2-pentenyl-1-cyclopenteneacetic acid; 5-Deoxydiplosporin; trans-Isoasarone; Elemicin; 4-Methoxybenzyl butanoate; 3,4-Dihydro-6-methoxy-3,7-dimethyl-1H-2-benzopyran-8-ol; Amyl salicylate; 2-Phenoxyethyl isobutyrate; Isoamyl salicylate; 3,4-Dihydro-6-methoxy-2,2-dimethyl-2H-1-benzopyran-4-ol; 5-methoxy-2-3-methylbut-2-en-1-ylbenzene-1,3-dio…	Isoelemicin; gamma-Asarone; Jasmine ketolactone; Z-3-Oxo-2-2-pentenyl-1-cyclopenteneacetic acid; 5-Deoxydiplosporin; trans-Isoasarone; Elemicin; 4-Methoxybenzyl butanoate; 3,4-Dihydro-6-methoxy-3,7-dimethyl-1H-2-benzopyran-8-ol; Amyl salicylate; 2-Phenoxyethyl isobutyrate; Isoamyl salicylate; 3,4-Dihydro-6-methoxy-2,2-dimethyl-2H-1-benzopyran-4-ol; 5-methoxy-2-3-methylbut-2-en-1-ylbenzene-1,3-dio…	651220126	3.5173405e-43	0	5.58
164.107	499.721						82965323	3.6622592e-43	0	5.59
358.222	660.827	M+H+	M0				830425789	3.6774556e-43	0	5.59
433.33	941.549						147797809	3.8254042e-43	0	5.6
223.096	386.059						64924171	3.8539473e-43	0	5.6
695.397	869.762	M+H+	M0				35165304	4.2008322e-43	0	5.61
249.148	565.681						567669738	4.3906102e-43	0	5.62
599.34	675.962						56728729	4.5093089e-43	0	5.62
336.326	1152.53						237620909	4.6276252e-43	0	5.63
220.141	610.001	M+H+	13C/12C	C14H18O2;	R-Pterosin B; Dimethylbenzyl carbinyl crotonate; Isoamyl cinnamate; 2-3-Hydroxy-4-methylphenyl-5-methyl-4-hexen-3-one; cis-3-Hexenyl phenylacetate; Cinnamyl isovalerate; 2Z-2-phenylmethylideneheptanoic acid; 3-hydroxy-2-phenylmethylideneheptanal; 2Z-2-[3-hydroxyphenylmethylidene]heptanal; 2Z-2-[4-hydroxyphenylmethylidene]heptanal; 2Z-6-hydroxy-2-phenylmethylideneheptanal; 2-pentyl-3-phenyloxirane…	R-Pterosin B; Dimethylbenzyl carbinyl crotonate; Isoamyl cinnamate; 2-3-Hydroxy-4-methylphenyl-5-methyl-4-hexen-3-one; cis-3-Hexenyl phenylacetate; Cinnamyl isovalerate; 2Z-2-phenylmethylideneheptanoic acid; 3-hydroxy-2-phenylmethylideneheptanal; 2Z-2-[3-hydroxyphenylmethylidene]heptanal; 2Z-2-[4-hydroxyphenylmethylidene]heptanal; 2Z-6-hydroxy-2-phenylmethylideneheptanal; 2-pentyl-3-phenyloxirane…	74622131	4.8660866e-43	0	5.64
316.212	618.648						52695275	5.7017069e-43	0	5.66
342.191	597.027	K/H	M0				535190885	5.8193603e-43	0	5.67
240.131	595.946	M+H+	13C/12C	C13H18O4;	2,2,4,4,-Tetramethyl-6-1-oxopropyl-1,3,5-cyclohexanetrione; 1,2,3,4-Tetramethoxy-5-2-propenylbenzene;	2,2,4,4,-Tetramethyl-6-1-oxopropyl-1,3,5-cyclohexanetrione; 1,2,3,4-Tetramethoxy-5-2-propenylbenzene;	83549843	6.1247315e-43	0	5.68
335.184	617.568						178361864	6.1860634e-43	0	5.68
312.289	1011.12	M+H+	M0				356746861	6.3814779e-43	0	5.68
169.133	112.123						451824586	6.6541089e-43	0	5.69
308.17	506.21						100005704	6.9369849e-43	0	5.7
227.091	517.028						117226656	6.9868563e-43	0	5.7
235.119	435.884	M+H+	M0				212630480	7.3449712e-43	0	5.71
172.097	423.979	M+H+	M0				355616271	7.5289946e-43	0	5.71
210.12	509.456	M+H+	13C/12C	C12H16O3;	Isoelemicin; gamma-Asarone; Jasmine ketolactone; Z-3-Oxo-2-2-pentenyl-1-cyclopenteneacetic acid; 5-Deoxydiplosporin; trans-Isoasarone; Elemicin; 4-Methoxybenzyl butanoate; 3,4-Dihydro-6-methoxy-3,7-dimethyl-1H-2-benzopyran-8-ol; Amyl salicylate; 2-Phenoxyethyl isobutyrate; Isoamyl salicylate; 3,4-Dihydro-6-methoxy-2,2-dimethyl-2H-1-benzopyran-4-ol; 5-methoxy-2-3-methylbut-2-en-1-ylbenzene-1,3-dio…	Isoelemicin; gamma-Asarone; Jasmine ketolactone; Z-3-Oxo-2-2-pentenyl-1-cyclopenteneacetic acid; 5-Deoxydiplosporin; trans-Isoasarone; Elemicin; 4-Methoxybenzyl butanoate; 3,4-Dihydro-6-methoxy-3,7-dimethyl-1H-2-benzopyran-8-ol; Amyl salicylate; 2-Phenoxyethyl isobutyrate; Isoamyl salicylate; 3,4-Dihydro-6-methoxy-2,2-dimethyl-2H-1-benzopyran-4-ol; 5-methoxy-2-3-methylbut-2-en-1-ylbenzene-1,3-dio…	137154991	7.5417321e-43	0	5.71
283.175	555.951						177440652	7.740736e-43	0	5.72
229.143	555.951	M+H+	M0	C12H20O4;	Traumatic acid; 5-Heptyltetrahydro-2-oxo-3-furancarboxylic acid;	Traumatic acid; 5-Heptyltetrahydro-2-oxo-3-furancarboxylic acid;	151098771	7.7877983e-43	0	5.72
563.267	1023.07	M+H+	M0	C34H34N4O4;	Protoporphyrin IX;	HMDB0000241;	173038183	8.1923902e-43	0	5.73
241.143	576.492	M+H+	M0				1149774758	8.3331032e-43	0	5.73
431.228	592.705						521217069	8.3487971e-43	0	5.73
152.07	84.9137						998626352	8.4776323e-43	0	5.73
386.253	671.639	M+H+	M0	C21H31N5O2;	Buspirone;	HMDB0014633;	476842115	8.4939687e-43	0	5.73
430.243	608.921	M+H+	M0				246719253	8.5565755e-43	0	5.73
321.205	670.558						396203352	8.5847354e-43	0	5.73
336.802	44.0647						11874719	8.7170246e-43	0	5.74
400.232	645.683	M+H+	13C/12C	C23H30N2O4;	Ramipril Diketopiperazine; Mitragynine; Pholcodine;	Ramipril Diketopiperazine; Mitragynine; Pholcodine;	229574077	8.8229162e-43	0	5.74
314.305	975.274						337269022	8.8768449e-43	0	5.74
192.113	107.779						38921981	8.9345585e-43	0	5.74
295.19	584.06	M+H+	M0	C17H26O4;	Gingerol; Nordihydrocapsiate; Tanacetol A; Phytuberin; Myrsinone;	Gingerol; Nordihydrocapsiate; Tanacetol A; Phytuberin; Myrsinone;	316114147	9.1258313e-43	0	5.75
171.117	576.492						96229059	9.8614642e-43	0	5.76
386.225	638.114						41360157	1.0155134e-42	0	5.76
286.165	559.195						220750504	1.0211225e-42	0	5.76
346.222	505.129	ACN	M0				256152501	1.0583308e-42	0	5.77
377.199	681.366	M+H+	M0				247953427	1.1458352e-42	0	5.79
327.216	685.69	M+H+	M0	C18H30O5;	3b,6b,8a,12a-8,12-Epoxy-711-eremophilene-6,8,12-trimethoxy-3-ol;	HMDB0031963;	712822466	1.1469802e-42	0	5.79
173.117	635.95						345422237	1.2303739e-42	0	5.8
401.253	661.907	M+H+	M0				262195226	1.2337231e-42	0	5.8
210.157	612.161	M+H+	13C/12C	C13H20O2;	Eremopetasinorol; S,E-Lyratol propanoate; 5alpha,8beta,9beta-5,9-Epoxy-3,6-megastigmadien-8-ol; 5R,6S-5,6-Epoxy-7-megastigmen-9-one; Theaspirone A; 2,2,6,7-Tetramethylbicyclo[4.3.0]nona-19,4-diene-7,8-diol; 3-Hydroxy-beta-ionone; Acetal R; 5,9:6,9-Diepoxy-3-megastigmene; Carvyl propionate; 5,9:6,9-Diepoxy-4-megastigmene; 2,3,5,6,8,8a-Hexahydro-2,5,5,8a-tetramethyl-7H-1-benzopyran-7-one; 3R,8E-3-H…	Eremopetasinorol; S,E-Lyratol propanoate; 5alpha,8beta,9beta-5,9-Epoxy-3,6-megastigmadien-8-ol; 5R,6S-5,6-Epoxy-7-megastigmen-9-one; Theaspirone A; 2,2,6,7-Tetramethylbicyclo[4.3.0]nona-19,4-diene-7,8-diol; 3-Hydroxy-beta-ionone; Acetal R; 5,9:6,9-Diepoxy-3-megastigmene; Carvyl propionate; 5,9:6,9-Diepoxy-4-megastigmene; 2,3,5,6,8,8a-Hexahydro-2,5,5,8a-tetramethyl-7H-1-benzopyran-7-one; 3R,8E-3-H…	54656064	1.2688308e-42	0	5.8
179.07	465.111	M+H+	M0	C10H10O3;	1,2-Dihydroxy-3,4-epoxy-1,2,3,4-tetrahydronaphthalene; Ethyl Phenylglyoxylate; 4-Methoxycinnamic acid; 3-4-Methylphenyloxiranecarboxylic acid; Z-10-Hydroxy-8-decene-4,6-diynoic acid; Di-alpha-furfuryl ether; S-Isosclerone; E-10-Hydroxy-2-decene-4,6-diynoic acid; 3-4-Hydroxy-2-methoxyphenyl-2-propenal; 3-3-methoxyphenylprop-2-enoic acid; 2E-3-3-methoxyphenylprop-2-enoic acid; methyl 2E-3-4-hydroxy…	1,2-Dihydroxy-3,4-epoxy-1,2,3,4-tetrahydronaphthalene; Ethyl Phenylglyoxylate; 4-Methoxycinnamic acid; 3-4-Methylphenyloxiranecarboxylic acid; Z-10-Hydroxy-8-decene-4,6-diynoic acid; Di-alpha-furfuryl ether; S-Isosclerone; E-10-Hydroxy-2-decene-4,6-diynoic acid; 3-4-Hydroxy-2-methoxyphenyl-2-propenal; 3-3-methoxyphenylprop-2-enoic acid; 2E-3-3-methoxyphenylprop-2-enoic acid; methyl 2E-3-4-hydroxy…	338312147	1.2874931e-42	0	5.81
285.206	594.866	M+H+	M0				189847722	1.2929611e-42	0	5.81
168.113	83.8258	M+H+	M0				226507875	1.3006965e-42	0	5.81
214.143	480.251	M+H+	M0	C11H19NO3;	2-nonenoylglycine; 3-nonenoylglycine; 4-nonenoylglycine; 5-nonenoylglycine; 6-nonenoylglycine; 7-nonenoylglycine; 8-nonenoylglycine;	2-nonenoylglycine; 3-nonenoylglycine; 4-nonenoylglycine; 5-nonenoylglycine; 6-nonenoylglycine; 7-nonenoylglycine; 8-nonenoylglycine;	236551296	1.3896364e-42	0	5.82
221.153	602.433	M+H+	M0	C14H20O2;	2,6-Di-tert-butylbenzoquinone; 3-Phenylpropyl isovalerate; 13-Nor-6-eremophilene-8,11-dione; Hexyl phenylacetate; 2-Phenylethyl hexanoate; Z-6-Tetradecene-1,3-diyne-5,8-diol; 13-Tetradecene-1,3-diyne-6,7-diol; 3,4-Dihydro-2,2,5,7,8-pentamethyl-2H-1-benzopyran-6-ol; 2-Methyl-1-phenyl-2-propanyl butyrate; 2-phenylmethylideneheptane-1,3-diol; 3-[1Z-3-hydroxy-2-pentylprop-1-en-1-yl]phenol; 4-[1Z-3-hy…	2,6-Di-tert-butylbenzoquinone; 3-Phenylpropyl isovalerate; 13-Nor-6-eremophilene-8,11-dione; Hexyl phenylacetate; 2-Phenylethyl hexanoate; Z-6-Tetradecene-1,3-diyne-5,8-diol; 13-Tetradecene-1,3-diyne-6,7-diol; 3,4-Dihydro-2,2,5,7,8-pentamethyl-2H-1-benzopyran-6-ol; 2-Methyl-1-phenyl-2-propanyl butyrate; 2-phenylmethylideneheptane-1,3-diol; 3-[1Z-3-hydroxy-2-pentylprop-1-en-1-yl]phenol; 4-[1Z-3-hy…	1042635181	1.446221e-42	0	5.83
241.179	739.745	M+H+	M0	C14H24O3;	L-Menthyl acetoacetate;	HMDB0032369;	585034344	1.4785321e-42	0	5.83
224.172	739.745	M+H+	13C/12C	C14H22O2;	Rishitin; Kobusone; Isokobusone; 10betaH,11xi-11-Hydroxy-13-nor-6-eremophilen-8-one; Acetaldehyde butyl phenethyl acetal; 2,6-Di-tert-butyl-1,4-benzenediol;	Rishitin; Kobusone; Isokobusone; 10betaH,11xi-11-Hydroxy-13-nor-6-eremophilen-8-one; Acetaldehyde butyl phenethyl acetal; 2,6-Di-tert-butyl-1,4-benzenediol;	225108889	1.4986002e-42	0	5.83
201.976	62.0044	M+H+	13C/12C				101151816	1.5391574e-42	0	5.84
214.18	394.726						28218823	1.5711493e-42	0	5.84
350.18	505.129						80514686	1.6369426e-42	0	5.85
151.112	498.641	M+H+	M0	C10H14O;	Thymol; Perillyl aldehyde; S-Carvone; 2-4-Methylphenyl-2-propanol; 2-Methyl-1-phenyl-2-propanol; 4-Phenyl-2-butanol; Cuminyl alcohol; 4-tert-Butylphenol; 2-trans-4-trans-7-cis-Decatrienal; 1-Methoxy-4-propylbenzene; 2E,4Z,7Z-2,4,7-Decatrienal; 2-4-Methylphenyl-1-propanol; Teresantalal; R-Carvone; 2,6,6-Trimethyl-1,4-cyclohexadiene-1-carboxaldehyde; Myrtenal; 3-Caren-5-one; --Pinocarvone; 5-Isopro…	Thymol; Perillyl aldehyde; S-Carvone; 2-4-Methylphenyl-2-propanol; 2-Methyl-1-phenyl-2-propanol; 4-Phenyl-2-butanol; Cuminyl alcohol; 4-tert-Butylphenol; 2-trans-4-trans-7-cis-Decatrienal; 1-Methoxy-4-propylbenzene; 2E,4Z,7Z-2,4,7-Decatrienal; 2-4-Methylphenyl-1-propanol; Teresantalal; R-Carvone; 2,6,6-Trimethyl-1,4-cyclohexadiene-1-carboxaldehyde; Myrtenal; 3-Caren-5-one; --Pinocarvone; 5-Isopro…	606057656	1.7130998e-42	0	5.86
200.164	468.358	M+H+	M0	C11H21NO2;	11-nitro-1-undecene;	HMDB0062669;	108433796	1.7344761e-42	0	5.86
406.279	671.639	M+H+	M0				36498876	1.7760251e-42	0	5.86
252.167	646.764	M+H+	13C/12C	C15H22O3;	Ethylhexyl salicylate; Gemfibrozil; 1-Hydroxyacorenone; Blennin A; Procurcumadiol; 3beta,6beta-Furanoeremophilane-3,6-diol; Heliannuol D; 6beta,8alpha-6-Hydroxy-711-eremophilen-12,8-olide; Ketosantalic acid; 3-Hydroxytrichothecene; Piperdial; 3beta-Dihydroxymarasmene; 13-Hydroxymarasmene; 3-Ketoapotrichothecene; Valerenolic acid; Ketopelenolide a; FS4 toxin; Lactaronecatorin A; Cadabicilone; 3bet…	Ethylhexyl salicylate; Gemfibrozil; 1-Hydroxyacorenone; Blennin A; Procurcumadiol; 3beta,6beta-Furanoeremophilane-3,6-diol; Heliannuol D; 6beta,8alpha-6-Hydroxy-711-eremophilen-12,8-olide; Ketosantalic acid; 3-Hydroxytrichothecene; Piperdial; 3beta-Dihydroxymarasmene; 13-Hydroxymarasmene; 3-Ketoapotrichothecene; Valerenolic acid; Ketopelenolide a; FS4 toxin; Lactaronecatorin A; Cadabicilone; 3bet…	234550727	1.9950811e-42	0	5.88
226.143	453.209						72836366	2.0022255e-42	0	5.88
174.149	416.398						105091062	2.0521866e-42	0	5.89
215.143	571.084						79947166	2.1109661e-42	0	5.89
446.202	693.26	K/H	M0				226384808	2.1719239e-42	0	5.9
328.175	564.6						125808852	2.2074122e-42	0	5.9
386.225	659.746	M+H+	13C/12C	C20H32O7;	20-Trihydroxy-leukotriene-B4; Cinnzeylanol;	20-Trihydroxy-leukotriene-B4; Cinnzeylanol;	152146291	2.2135105e-42	0	5.9
205.086	549.466	M+H+	M0	C12H12O3;	Anofinic acid; 7-Ethoxy-4-methyl-2H-1-benzopyran-2-one;	Anofinic acid; 7-Ethoxy-4-methyl-2H-1-benzopyran-2-one;	124573392	2.2278805e-42	0	5.9
199.107	131.662						1116201701	2.2396686e-42	0	5.9
326.204	621.892						176223842	2.3208401e-42	0	5.91
332.17	493.234	M+H+	M0				104336294	2.3334488e-42	0	5.91
168.113	389.311						196817754	2.3503857e-42	0	5.91
210.149	478.089						105896254	2.3561841e-42	0	5.91
224.136	580.816	M+H+	13C/12C	C13H18O3;	1-Hydroxyibuprofen; 2-Hydroxyibuprofen; 3-Hydroxyibuprofen; Hexyl salicylic acid; Annuionone B; Dehydrovomifoliol; Isoamyl p-anisate; 1-hydroxy-1-4-methoxyphenyl-4-methylpentan-3-one; 1-hydroxy-5-4-methoxyphenyl-2-methylpentan-3-one; 4-hydroxy-1-4-methoxyphenyl-4-methylpentan-3-one; 2-hydroxy-1-4-methoxyphenyl-4-methylpentan-3-one; 2-hydroxy-2-[4-2-methylpropylphenyl]propanoic acid; 3-hydroxy-2-[…	1-Hydroxyibuprofen; 2-Hydroxyibuprofen; 3-Hydroxyibuprofen; Hexyl salicylic acid; Annuionone B; Dehydrovomifoliol; Isoamyl p-anisate; 1-hydroxy-1-4-methoxyphenyl-4-methylpentan-3-one; 1-hydroxy-5-4-methoxyphenyl-2-methylpentan-3-one; 4-hydroxy-1-4-methoxyphenyl-4-methylpentan-3-one; 2-hydroxy-1-4-methoxyphenyl-4-methylpentan-3-one; 2-hydroxy-2-[4-2-methylpropylphenyl]propanoic acid; 3-hydroxy-2-[…	153111801	2.4326456e-42	0	5.92
173.117	654.339						295397951	2.5684749e-42	0	5.93
182.125	488.904	M+H+	13C/12C	C11H16O2;	3-tert-Butyl-4-hydroxyanisole; 2-tert-Butyl-4-hydroxyanisole; 2,2,7,7-Tetramethyl-1,6-dioxaspiro[4.4]nona-3,8-diene; Jasmolone; 2-Phenylpropionaldehyde dimethyl acetal; Dihydroactinidiolide; +-Myrtenyl formate; Norecasantalic acid; Bovolide; 4-Butoxymethylphenol;	3-tert-Butyl-4-hydroxyanisole; 2-tert-Butyl-4-hydroxyanisole; 2,2,7,7-Tetramethyl-1,6-dioxaspiro[4.4]nona-3,8-diene; Jasmolone; 2-Phenylpropionaldehyde dimethyl acetal; Dihydroactinidiolide; +-Myrtenyl formate; Norecasantalic acid; Bovolide; 4-Butoxymethylphenol;	48227616	2.6490119e-42	0	5.93
226.143	604.595						148935984	2.7867132e-42	0	5.94
211.144	296.338						904331834	2.7972819e-42	0	5.94
204.138	645.683						34228226	2.8960296e-42	0	5.95
182.125	577.573	M+H+	13C/12C	C11H16O2;	3-tert-Butyl-4-hydroxyanisole; 2-tert-Butyl-4-hydroxyanisole; 2,2,7,7-Tetramethyl-1,6-dioxaspiro[4.4]nona-3,8-diene; Jasmolone; 2-Phenylpropionaldehyde dimethyl acetal; Dihydroactinidiolide; +-Myrtenyl formate; Norecasantalic acid; Bovolide; 4-Butoxymethylphenol;	3-tert-Butyl-4-hydroxyanisole; 2-tert-Butyl-4-hydroxyanisole; 2,2,7,7-Tetramethyl-1,6-dioxaspiro[4.4]nona-3,8-diene; Jasmolone; 2-Phenylpropionaldehyde dimethyl acetal; Dihydroactinidiolide; +-Myrtenyl formate; Norecasantalic acid; Bovolide; 4-Butoxymethylphenol;	55390438	2.9466622e-42	0	5.95
226.143	706.232						105496578	2.9518654e-42	0	5.95
331.263	974.188						39012516	2.9638536e-42	0	5.95
461.238	559.195						117163775	3.2060572e-42	0	5.97
286.201	650.011						107323250	3.2721214e-42	0	5.97
404.264	589.463	M+H+	13C/12C				276430226	3.3386432e-42	0	5.98
200.164	487.825						125168507	3.3655934e-42	0	5.98
209.153	524.598	M+H+	M0	C13H20O2;	Eremopetasinorol; S,E-Lyratol propanoate; 5alpha,8beta,9beta-5,9-Epoxy-3,6-megastigmadien-8-ol; 5R,6S-5,6-Epoxy-7-megastigmen-9-one; Theaspirone A; 2,2,6,7-Tetramethylbicyclo[4.3.0]nona-19,4-diene-7,8-diol; 3-Hydroxy-beta-ionone; Acetal R; 5,9:6,9-Diepoxy-3-megastigmene; Carvyl propionate; 5,9:6,9-Diepoxy-4-megastigmene; 2,3,5,6,8,8a-Hexahydro-2,5,5,8a-tetramethyl-7H-1-benzopyran-7-one; 3R,8E-3-H…	Eremopetasinorol; S,E-Lyratol propanoate; 5alpha,8beta,9beta-5,9-Epoxy-3,6-megastigmadien-8-ol; 5R,6S-5,6-Epoxy-7-megastigmen-9-one; Theaspirone A; 2,2,6,7-Tetramethylbicyclo[4.3.0]nona-19,4-diene-7,8-diol; 3-Hydroxy-beta-ionone; Acetal R; 5,9:6,9-Diepoxy-3-megastigmene; Carvyl propionate; 5,9:6,9-Diepoxy-4-megastigmene; 2,3,5,6,8,8a-Hexahydro-2,5,5,8a-tetramethyl-7H-1-benzopyran-7-one; 3R,8E-3-H…	372987741	3.3969162e-42	0	5.98
298.165	522.436						125736319	3.4206029e-42	0	5.98
257.174	685.69						173448787	3.4474005e-42	0	5.98
361.186	585.14	M+H+	13C/12C				172140036	3.484118e-42	0	5.98
166.122	526.759						55573953	3.5477052e-42	0	5.99
487.253	568.924						105223903	3.5613838e-42	0	5.99
431.228	616.487	M+H+	13C/12C				1333446889	3.6743929e-42	0	5.99
294.214	784.098						149850523	3.7205807e-42	0	6
446.202	717.046						71410385	3.8249817e-42	0	6
362.181	475.925						111284121	3.8413933e-42	0	6
225.221	881.71						45824393	3.8531205e-42	0	6
300.253	903.453						44372709	3.9165923e-42	0	6.01
400.232	624.055	M+H+	13C/12C	C23H30N2O4;	Ramipril Diketopiperazine; Mitragynine; Pholcodine;	Ramipril Diketopiperazine; Mitragynine; Pholcodine;	454299082	3.9876166e-42	0	6.01
314.305	964.4	M+H+	M0				325211075	4.0694063e-42	0	6.01
378.176	497.561	M+H+	M0				22989844	4.1055841e-42	0	6.01
164.107	659.746						59782172	4.4480549e-42	0	6.03
342.191	579.735						209235827	4.4555585e-42	0	6.03
283.094	69.6359	M+H+	M0				22471593	4.9109045e-42	0	6.05
194.081	500.802	M+H+	M0	C10H11NO3;	3-Carbamoyl-2-phenylpropionaldehyde; 4-Hydroxy-5-phenyltetrahydro-1,3-oxazin-2-one; 4-Anilino-4-oxobutanoic acid; Phenylacetylglycine; Methyl hippurate; 2-Methylhippuric acid; m-Methylhippuric acid; p-Methylhippuric acid; Methyl n-acetylanthranilate; Betamipron; N-Formylphenylalanine;	3-Carbamoyl-2-phenylpropionaldehyde; 4-Hydroxy-5-phenyltetrahydro-1,3-oxazin-2-one; 4-Anilino-4-oxobutanoic acid; Phenylacetylglycine; Methyl hippurate; 2-Methylhippuric acid; m-Methylhippuric acid; p-Methylhippuric acid; Methyl n-acetylanthranilate; Betamipron; N-Formylphenylalanine;	358382998	5.0041972e-42	0	6.05
226.143	720.29						70641734	5.3679754e-42	0	6.06
226.18	619.729						83983663	5.5540548e-42	0	6.07
314.196	602.433						383632432	5.6058506e-42	0	6.07
164.107	600.271	M+H+	M0	C10H13NO;	n-Propylbenzamide; 2,3,6,7-Tetrahydro-7-methylcyclopent[b]azepin-81H-one; 2,3,4,5-Tetrahydro-6-5-methyl-2-furanylpyridine; 2,3-Dihydro-5-propanoyl-1H-pyrrolizine; 5-Acetyl-2,3-dihydro-7-methyl-1H-pyrrolizine; 5-Acetyl-2,3-dihydro-6-methyl-1H-pyrrolizine; 1-2,3-Dihydro-5-methyl-1H-pyrrolizin-7-ylethanone; 2,3-Dihydro-5,6-dimethyl-1H-pyrrolizine-7-carboxaldehyde; Methcathinone;	n-Propylbenzamide; 2,3,6,7-Tetrahydro-7-methylcyclopent[b]azepin-81H-one; 2,3,4,5-Tetrahydro-6-5-methyl-2-furanylpyridine; 2,3-Dihydro-5-propanoyl-1H-pyrrolizine; 5-Acetyl-2,3-dihydro-7-methyl-1H-pyrrolizine; 5-Acetyl-2,3-dihydro-6-methyl-1H-pyrrolizine; 1-2,3-Dihydro-5-methyl-1H-pyrrolizin-7-ylethanone; 2,3-Dihydro-5,6-dimethyl-1H-pyrrolizine-7-carboxaldehyde; Methcathinone;	452167382	5.6133116e-42	0	6.07
342.191	527.841	M+H+	M0				216800505	5.7129877e-42	0	6.07
311.089	544.06						506615345	6.1195048e-42	0	6.09
203.143	521.354						183991902	6.3652122e-42	0	6.09
316.175	499.721						124546350	6.515594e-42	0	6.1
290.196	510.538						112113440	7.0426894e-42	0	6.11
549.291	619.729						14390456	7.1123342e-42	0	6.12
288.18	535.411	M+H+	M0				87720202	7.5842129e-42	0	6.13
468.279	606.757	M+H+	13C/12C				236495514	7.9931513e-42	0	6.14
298.165	545.141						132379893	8.4472346e-42	0	6.15
212.128	418.564	M+H+	M0	C11H17NO3;	Methoxamine; Orciprenaline; Isoproterenol;	Methoxamine; Orciprenaline; Isoproterenol;	634199605	8.6634378e-42	0	6.15
256.162	611.082	M+H+	13C/12C				127970737	8.7606147e-42	0	6.15
497.31	732.178						243344473	8.8078375e-42	0	6.16
171.113	82.7373	M+H+	M0	C8H14N2O2;	Levetiracetam; 3xi,6xi-Cycloalanylvalyl;	Levetiracetam; 3xi,6xi-Cycloalanylvalyl;	1097626483	8.8195937e-42	0	6.16
776.565	1380.69	M+H+	13C/12C*2				277087726	8.8270587e-42	0	6.16
184.133	702.989	M+H+	M0	C10H17NO2;	Methyprylon;	HMDB0015239;	312879340	8.9570496e-42	0	6.16
331.211	673.801						26665410	9.0216352e-42	0	6.16
177.054	643.523	M+H+	M0	C10H8O3;	4-Methylumbelliferone; Herniarin; 10-Hydroxy-2,8-decadiene-4,6-diynoic acid; 1,4,5-Naphthalenetriol; 7-Hydroxy-6-methyl-2H-1-benzopyran-2-one; 3-3,4-Methylenedioxyphenylpropenal; 3-hydroxymethyl-1H-isochromen-1-one; 1-4-hydroxy-1-benzofuran-5-ylethan-1-one; 6-hydroxymethyl-2H-chromen-2-one; 8-hydroxy-6-methyl-2H-chromen-2-one; 5-hydroxy-6-methyl-2H-chromen-2-one; 3-hydroxy-6-methyl-2H-chromen-2-o…	4-Methylumbelliferone; Herniarin; 10-Hydroxy-2,8-decadiene-4,6-diynoic acid; 1,4,5-Naphthalenetriol; 7-Hydroxy-6-methyl-2H-1-benzopyran-2-one; 3-3,4-Methylenedioxyphenylpropenal; 3-hydroxymethyl-1H-isochromen-1-one; 1-4-hydroxy-1-benzofuran-5-ylethan-1-one; 6-hydroxymethyl-2H-chromen-2-one; 8-hydroxy-6-methyl-2H-chromen-2-one; 5-hydroxy-6-methyl-2H-chromen-2-one; 3-hydroxy-6-methyl-2H-chromen-2-o…	99609745	9.1265278e-42	0	6.16
417.248	628.382						108519657	9.5534597e-42	0	6.17
200.128	88.1679	M+H+	M0	C10H17NO3;	Ecgonine methyl ester; Neotussilagine; 2-octenoylglycine; 3-octenoylglycine; 4-octenoylglycine; 5-octenoylglycine; 6-octenoylglycine; 7-octenoylglycine;	Ecgonine methyl ester; Neotussilagine; 2-octenoylglycine; 3-octenoylglycine; 4-octenoylglycine; 5-octenoylglycine; 6-octenoylglycine; 7-octenoylglycine;	811869906	9.6279178e-42	0	6.17
530.332	726.774	M+H+	M0				676915437	1.0005544e-41	0	6.18
185.128	414.231						257866363	1.0206395e-41	0	6.18
296.23	754.885	M+H+	13C/12C	C18H30O3;	3,4-Dimethyl-5-propyl-2-furannonanoic acid; 1213-epoxy-6Z,9Z-octadecadienoic acid; 13-OxoODE; 9-OxoODE; A-1213-EpODE; 13-HOTE; 1516-EpODE; 910-EpODE; 9-HOTE; 17-Hydroxylinolenic acid; 10-Oxo-11-octadecen-13-olide; Squamostanal A; 15,16-Epoxy-9,12-octadecadienoic acid; 2'E,4'Z,8E-Colneleic acid; 12,13-Epoxy-9,15-octadecadienoic acid; 2-Hydroxylinolenic acid; 9S,10E,12Z,15Z-9-Hydroxy-10,12,15-octad…	3,4-Dimethyl-5-propyl-2-furannonanoic acid; 1213-epoxy-6Z,9Z-octadecadienoic acid; 13-OxoODE; 9-OxoODE; A-1213-EpODE; 13-HOTE; 1516-EpODE; 910-EpODE; 9-HOTE; 17-Hydroxylinolenic acid; 10-Oxo-11-octadecen-13-olide; Squamostanal A; 15,16-Epoxy-9,12-octadecadienoic acid; 2'E,4'Z,8E-Colneleic acid; 12,13-Epoxy-9,15-octadecadienoic acid; 2-Hydroxylinolenic acid; 9S,10E,12Z,15Z-9-Hydroxy-10,12,15-octad…	420616479	1.0216801e-41	0	6.18
284.185	593.785	M+H+	M0	C15H25NO4;	alpha-Hydroxymetoprolol;	HMDB0060994;	304184201	1.0367638e-41	0	6.19
182.117	672.72	M+H+	M0	C10H15NO2;	3-O-Methyl-a-methyldopamine; beta-O-Methylynephrine; cis-6-Nitro-p-mentha-17,2-diene; R-2-Nitro-p-mentha-1,5-diene; 2,5-Dimethyl-4-1-pyrrolidinyl-32H-furanone; 2-5-Methyl-2-furanyl-3-piperidinol; 5-1-Pyrrolidinylmethyl-2-furanmethanol; 3,4-Dimethoxyphenylethylamine;	3-O-Methyl-a-methyldopamine; beta-O-Methylynephrine; cis-6-Nitro-p-mentha-17,2-diene; R-2-Nitro-p-mentha-1,5-diene; 2,5-Dimethyl-4-1-pyrrolidinyl-32H-furanone; 2-5-Methyl-2-furanyl-3-piperidinol; 5-1-Pyrrolidinylmethyl-2-furanmethanol; 3,4-Dimethoxyphenylethylamine;	58116901	1.0591397e-41	0	6.19
212.128	378.47	M+H+	M0	C11H17NO3;	Methoxamine; Orciprenaline; Isoproterenol;	Methoxamine; Orciprenaline; Isoproterenol;	676122013	1.0816086e-41	0	6.19
198.112	391.477	M+H+	M0	C10H15NO3;	Desglymidodrine; L-Metanephrine; Metanephrine; Tenuazonic acid; 1,2-octadienoylglycine; 1,3-octadienoylglycine; 1,4-octadienoylglycine; 1,5-octadienoylglycine; 1,6-octadienoylglycine; 1,7-octadienoylglycine; 2,3-octadienoylglycine; 2,4-octadienoylglycine; 2,5-octadienoylglycine; 2,6-octadienoylglycine; 2,7-octadienoylglycine; 3,4-octadienoylglycine; 3,5-octadienoylglycine; 3,6-octadienoylglycine;…	Desglymidodrine; L-Metanephrine; Metanephrine; Tenuazonic acid; 1,2-octadienoylglycine; 1,3-octadienoylglycine; 1,4-octadienoylglycine; 1,5-octadienoylglycine; 1,6-octadienoylglycine; 1,7-octadienoylglycine; 2,3-octadienoylglycine; 2,4-octadienoylglycine; 2,5-octadienoylglycine; 2,6-octadienoylglycine; 2,7-octadienoylglycine; 3,4-octadienoylglycine; 3,5-octadienoylglycine; 3,6-octadienoylglycine;…	572135513	1.088353e-41	0	6.19
164.082	320.475						7977214	1.1077144e-41	0	6.2
180.11	502.967	M+H+	13C/12C	C11H14O2;	5-Phenylvaleric acid; Phenylmethyl 2-methylpropanoate; Methyleugenol; Phenylmethyl butanoate; 3-Phenylpropyl acetate; 4-4-Methoxyphenyl-2-butanone; 2-Phenylethyl propanoate; alpha,alpha-Dimethylphenethyl formate; Methyl 4-phenylbutanoate; 2-Methylphenyl 2-methylpropanoate; p-Tolyl isobutyrate; 3-2-Hydroxy-4-methylphenyl-2-butanone; 1-Phenylethyl propanoate; Osmorhizole; Ethyl 3-phenylpropanoate; …	5-Phenylvaleric acid; Phenylmethyl 2-methylpropanoate; Methyleugenol; Phenylmethyl butanoate; 3-Phenylpropyl acetate; 4-4-Methoxyphenyl-2-butanone; 2-Phenylethyl propanoate; alpha,alpha-Dimethylphenethyl formate; Methyl 4-phenylbutanoate; 2-Methylphenyl 2-methylpropanoate; p-Tolyl isobutyrate; 3-2-Hydroxy-4-methylphenyl-2-butanone; 1-Phenylethyl propanoate; Osmorhizole; Ethyl 3-phenylpropanoate; …	140053337	1.1341221e-41	0	6.2
330.264	896.931	M+H+	M0	C18H35NO4;	4,8 Dimethylnonanoyl carnitine; Undecanoylcarnitine;	4,8 Dimethylnonanoyl carnitine; Undecanoylcarnitine;	171800949	1.135785e-41	0	6.2
268.162	570.004	M+H+	13C/12C	C15H22O4;	Deoxyartemsinin; Humulinic acid A; Adhumulinic acid; Blennin D; Absindiol; R-Athanagrandione; Artemin; 10-Hydroxymyoporone; 6beta,8betaOH-6,8-Dihydroxy-711-eremophilen-12,8-olide; 3,14-Dihydroxy-11,13-dihydrocostunolide; Arlatin; 1alpha,15-Dihydroxymarasmene; 3alpha,15-Dihydroxymarasmene; Arabsin; Alkhanol; 1alpha,4alpha,5beta,6alpha,11betaH-1,4-Epoxy-5-hydroxy-1014-germacren-12,6-olide; 1alpha-H…	Deoxyartemsinin; Humulinic acid A; Adhumulinic acid; Blennin D; Absindiol; R-Athanagrandione; Artemin; 10-Hydroxymyoporone; 6beta,8betaOH-6,8-Dihydroxy-711-eremophilen-12,8-olide; 3,14-Dihydroxy-11,13-dihydrocostunolide; Arlatin; 1alpha,15-Dihydroxymarasmene; 3alpha,15-Dihydroxymarasmene; Arabsin; Alkhanol; 1alpha,4alpha,5beta,6alpha,11betaH-1,4-Epoxy-5-hydroxy-1014-germacren-12,6-olide; 1alpha-H…	142674168	1.1491933e-41	0	6.21
160.076	130.577	M+H+	M0	C10H9NO;	N-Hydroxy-1-aminonaphthalene; Indoleacetaldehyde;	N-Hydroxy-1-aminonaphthalene; Indoleacetaldehyde;	1050600664	1.1504493e-41	0	6.21
207.138	435.884	M+H+	M0	C13H18O2;	Ibuprofen; Eremopetasinorone A; Benzyl hexanoate; E-6-Methyl-6-5-methyl-2-furanyl-3-hepten-2-one; 2-Phenylpropyl butyrate; 2-Phenylpropyl isobutyrate; 3-Phenylpropyl 2-methylpropanoate; 3-Acetoxy-3-methyl-1-phenylbutane; 3-Methylbutyl phenylacetate; 2-Phenylethyl pentanoate; 2-Phenylethyl 3-methylbutanoate; xi-8,9-Dehydrotheaspirone; 2,4,6-Trimethyl-4-phenyl-1,3-dioxane; Methyl 4-tert-butylphenyl…	Ibuprofen; Eremopetasinorone A; Benzyl hexanoate; E-6-Methyl-6-5-methyl-2-furanyl-3-hepten-2-one; 2-Phenylpropyl butyrate; 2-Phenylpropyl isobutyrate; 3-Phenylpropyl 2-methylpropanoate; 3-Acetoxy-3-methyl-1-phenylbutane; 3-Methylbutyl phenylacetate; 2-Phenylethyl pentanoate; 2-Phenylethyl 3-methylbutanoate; xi-8,9-Dehydrotheaspirone; 2,4,6-Trimethyl-4-phenyl-1,3-dioxane; Methyl 4-tert-butylphenyl…	649449333	1.1510558e-41	0	6.21
589.283	613.245						72980675	1.1567579e-41	0	6.21
226.143	520.273						70347292	1.1804537e-41	0	6.21
346.31	734.339	M+H+	M0	C23H39NO;	2,4,12-Octadecatrienoic acid piperidide; Macamide B;	2,4,12-Octadecatrienoic acid piperidide; Macamide B;	20660107	1.2158262e-41	0	6.22
236.172	739.745	M+H+	13C/12C	C15H22O2;	Valerenic acid; Epiacoronene; 4,10-Longipinanedione; Curcumanolide A; Curcumenone; Curcumenol; 9-Pentadecene-12,14-diyne-1,11-diol; Saussurea lactone; Oxysolavetivone; 7-Hydroxycostal; Dehydrocurdione; 1,10-Epoxygermacrone; 4alpha,5alpha-11-Eremophilene-2,9-dione; Petasalbin; beta-Costic acid; alpha-Rotunol; Germacrone 4,5-epoxide; Dihydroisoalantolactone; Marasmene; 3-Phenylpropyl hexanoate; Z-a…	Valerenic acid; Epiacoronene; 4,10-Longipinanedione; Curcumanolide A; Curcumenone; Curcumenol; 9-Pentadecene-12,14-diyne-1,11-diol; Saussurea lactone; Oxysolavetivone; 7-Hydroxycostal; Dehydrocurdione; 1,10-Epoxygermacrone; 4alpha,5alpha-11-Eremophilene-2,9-dione; Petasalbin; beta-Costic acid; alpha-Rotunol; Germacrone 4,5-epoxide; Dihydroisoalantolactone; Marasmene; 3-Phenylpropyl hexanoate; Z-a…	119708802	1.2230148e-41	0	6.22
326.196	709.477	HCl	13C/12C	C19H28O2;	Dehydroepiandrosterone; Testosterone; Epitestosterone; Androstanedione; Etiocholanedione; Dehydroandrosterone; 4-Dihydroboldenone; alpha-Amylcinnamyl isovalerate;	Dehydroepiandrosterone; Testosterone; Epitestosterone; Androstanedione; Etiocholanedione; Dehydroandrosterone; 4-Dihydroboldenone; alpha-Amylcinnamyl isovalerate;	104940148	1.2275619e-41	0	6.22
583.346	699.747						99505571	1.2609551e-41	0	6.22
194.117	113.207						1338819031	1.5053665e-41	0	6.26
200.164	523.516						268980246	1.5299228e-41	0	6.26
261.221	788.43	M+H+	M0				380687148	1.5526021e-41	0	6.26
328.212	522.436						216761885	1.5715439e-41	0	6.26
237.148	440.215	M+H+	M0	C14H20O3;	Heptyl 4-hydroxybenzoate; Eremopetasidione;	Heptyl 4-hydroxybenzoate; Eremopetasidione;	220345272	1.5718841e-41	0	6.26
302.305	735.421	M+H+	M0	C18H39NO2;	Sphinganine;	HMDB0000269;	43426170	1.6086233e-41	0	6.27
601.284	601.353	M+H+	M0				415894582	1.7123303e-41	0	6.28
242.138	461.871						131182551	1.7504305e-41	0	6.29
312.18	638.114	HCl	13C/12C	C18H26O2;	Nandrolone; 1-Phenyl-1,3-dodecanedione; 10Z,14E,16E-10,14,16-Octadecatrien-12-ynoic acid; Rhodinyl phenylacetate; Citronellyl alpha-toluate;	Nandrolone; 1-Phenyl-1,3-dodecanedione; 10Z,14E,16E-10,14,16-Octadecatrien-12-ynoic acid; Rhodinyl phenylacetate; Citronellyl alpha-toluate;	263078989	1.7886606e-41	0	6.29
193.122	498.641	M+H+	M0	C12H16O2;	2-Methyl-1-phenyl-2-propanyl acetate; 4-Phenyl-2-butyl acetate; Ethyl 4-phenylbutanoate; Benzyl 3-methylbutanoate; 3-Methylbutyl benzoate; 2-Methylpropyl phenylacetate; 2-Phenylethyl butanoate; 2-Phenylethyl 2-methylpropanoate; 5-Isopropyl-2-methylphenol acetate; 3-Phenylpropyl propanoate; 11,12,13-Trinor-110-spirovetivene-2,7-dione; 4-Methyl-2-1-phenylethyl-1,3-dioxolane, 9CI; 4-Methylphenyl 3-m…	2-Methyl-1-phenyl-2-propanyl acetate; 4-Phenyl-2-butyl acetate; Ethyl 4-phenylbutanoate; Benzyl 3-methylbutanoate; 3-Methylbutyl benzoate; 2-Methylpropyl phenylacetate; 2-Phenylethyl butanoate; 2-Phenylethyl 2-methylpropanoate; 5-Isopropyl-2-methylphenol acetate; 3-Phenylpropyl propanoate; 11,12,13-Trinor-110-spirovetivene-2,7-dione; 4-Methyl-2-1-phenylethyl-1,3-dioxolane, 9CI; 4-Methylphenyl 3-m…	595539111	1.799411e-41	0	6.29
165.102	507.291	M+H+	M0	C9H12N2O;	Kynuramine; 2-1,2-Diamino-1-propenylphenol;	Kynuramine; 2-1,2-Diamino-1-propenylphenol;	607104267	1.8713298e-41	0	6.3
360.201	561.357						50018352	1.8994873e-41	0	6.3
329.232	745.152	M+H+	M0	C18H32O5;	Corchorifatty acid F; Auxin a; 9R,10S,12Z-9,10-Dihydroxy-8-oxo-12-octadecenoic acid;	Corchorifatty acid F; Auxin a; 9R,10S,12Z-9,10-Dihydroxy-8-oxo-12-octadecenoic acid;	298172399	1.9507127e-41	0	6.31
286.165	493.234						312848345	2.0787872e-41	0	6.32
286.165	542.98						84819257	2.0913779e-41	0	6.32
277.216	753.803	M+H+	M0	C18H28O2;	17beta-hydroxy-5beta-estran-3-one; 19-Norandrosterone; 19-Nor-5-androstenediol; 19-Noretiocholanolone; Stearidonic acid; Phenethyl decanoate; 4,8,12,15-Octadecatetraenoic acid; E,E-11,13-Octadecadien-9-ynoic acid;	17beta-hydroxy-5beta-estran-3-one; 19-Norandrosterone; 19-Nor-5-androstenediol; 19-Noretiocholanolone; Stearidonic acid; Phenethyl decanoate; 4,8,12,15-Octadecatetraenoic acid; E,E-11,13-Octadecadien-9-ynoic acid;	1388374848	2.1519472e-41	0	6.32
242.138	446.713						140904320	2.4481409e-41	0	6.35
446.202	671.639						156485469	2.4776405e-41	0	6.35
209.153	511.618	M+H+	M0	C13H20O2;	Eremopetasinorol; S,E-Lyratol propanoate; 5alpha,8beta,9beta-5,9-Epoxy-3,6-megastigmadien-8-ol; 5R,6S-5,6-Epoxy-7-megastigmen-9-one; Theaspirone A; 2,2,6,7-Tetramethylbicyclo[4.3.0]nona-19,4-diene-7,8-diol; 3-Hydroxy-beta-ionone; Acetal R; 5,9:6,9-Diepoxy-3-megastigmene; Carvyl propionate; 5,9:6,9-Diepoxy-4-megastigmene; 2,3,5,6,8,8a-Hexahydro-2,5,5,8a-tetramethyl-7H-1-benzopyran-7-one; 3R,8E-3-H…	Eremopetasinorol; S,E-Lyratol propanoate; 5alpha,8beta,9beta-5,9-Epoxy-3,6-megastigmadien-8-ol; 5R,6S-5,6-Epoxy-7-megastigmen-9-one; Theaspirone A; 2,2,6,7-Tetramethylbicyclo[4.3.0]nona-19,4-diene-7,8-diol; 3-Hydroxy-beta-ionone; Acetal R; 5,9:6,9-Diepoxy-3-megastigmene; Carvyl propionate; 5,9:6,9-Diepoxy-4-megastigmene; 2,3,5,6,8,8a-Hexahydro-2,5,5,8a-tetramethyl-7H-1-benzopyran-7-one; 3R,8E-3-H…	412208634	2.5311646e-41	0	6.36
333.242	761.378	M+H+	M0	C21H32O3;	5alpha-Dihydrodeoxycorticosterone; 7alpha-Hydroxypregnenolone; 5beta-dihydrodeoxycorticosterone; 16-a-Hydroxypregnenolone; 17a-Hydroxypregnenolone; 21-Hydroxypregnenolone; 17alpha,20alpha-Dihydroxypregn-4-en-3-one; [10]-Shogaol; 15alpha,20R-15,20-Dihydroxypregn-4-en-3-one;	5alpha-Dihydrodeoxycorticosterone; 7alpha-Hydroxypregnenolone; 5beta-dihydrodeoxycorticosterone; 16-a-Hydroxypregnenolone; 17a-Hydroxypregnenolone; 21-Hydroxypregnenolone; 17alpha,20alpha-Dihydroxypregn-4-en-3-one; [10]-Shogaol; 15alpha,20R-15,20-Dihydroxypregn-4-en-3-one;	187474079	2.6130899e-41	0	6.36
210.12	487.825	M+H+	13C/12C	C12H16O3;	Isoelemicin; gamma-Asarone; Jasmine ketolactone; Z-3-Oxo-2-2-pentenyl-1-cyclopenteneacetic acid; 5-Deoxydiplosporin; trans-Isoasarone; Elemicin; 4-Methoxybenzyl butanoate; 3,4-Dihydro-6-methoxy-3,7-dimethyl-1H-2-benzopyran-8-ol; Amyl salicylate; 2-Phenoxyethyl isobutyrate; Isoamyl salicylate; 3,4-Dihydro-6-methoxy-2,2-dimethyl-2H-1-benzopyran-4-ol; 5-methoxy-2-3-methylbut-2-en-1-ylbenzene-1,3-dio…	Isoelemicin; gamma-Asarone; Jasmine ketolactone; Z-3-Oxo-2-2-pentenyl-1-cyclopenteneacetic acid; 5-Deoxydiplosporin; trans-Isoasarone; Elemicin; 4-Methoxybenzyl butanoate; 3,4-Dihydro-6-methoxy-3,7-dimethyl-1H-2-benzopyran-8-ol; Amyl salicylate; 2-Phenoxyethyl isobutyrate; Isoamyl salicylate; 3,4-Dihydro-6-methoxy-2,2-dimethyl-2H-1-benzopyran-4-ol; 5-methoxy-2-3-methylbut-2-en-1-ylbenzene-1,3-dio…	153249626	2.6557728e-41	0	6.37
400.241	643.523	M+H+	13C/12C				99880311	2.6710389e-41	0	6.37
249.148	521.354	M+H+	M0	C15H20O3;	S-Pterosin A; Illudin C2; 2alpha-Hydroxyalantolactone; 4-Epiisoinuviscolide; 110E,4beta,5alpha,8beta-4,5-Epoxy-110,1113-germacradien-12,8-olide; 1beta,4E,8beta,10alpha-1,10-Epoxy-4,1113-germacradien-12,8-olide; 1beta-Hydroxyalantolactone; 4,5-Epoxy-1113-guaien-12,8-olide; Heliannuol E; Eugenyl isovalerate; Heliannuol C; Heliannuol B; S-Pterosin D; Pseudoisoeugenol 2-methylbutanoate; 8-Epiisoivang…	S-Pterosin A; Illudin C2; 2alpha-Hydroxyalantolactone; 4-Epiisoinuviscolide; 110E,4beta,5alpha,8beta-4,5-Epoxy-110,1113-germacradien-12,8-olide; 1beta,4E,8beta,10alpha-1,10-Epoxy-4,1113-germacradien-12,8-olide; 1beta-Hydroxyalantolactone; 4,5-Epoxy-1113-guaien-12,8-olide; Heliannuol E; Eugenyl isovalerate; Heliannuol C; Heliannuol B; S-Pterosin D; Pseudoisoeugenol 2-methylbutanoate; 8-Epiisoivang…	769298236	2.7233048e-41	0	6.37
274.165	498.641	M+H+	M0				66514869	2.7506708e-41	0	6.37
238.151	611.082	M+H+	13C/12C	C14H20O3;	Heptyl 4-hydroxybenzoate; Eremopetasidione;	Heptyl 4-hydroxybenzoate; Eremopetasidione;	309562501	2.7764521e-41	0	6.37
255.939	59.8442	ACN	M0				472879965	2.810147e-41	0	6.38
467.335	873.024	M+H+	13C/12C				495196882	2.8244501e-41	0	6.38
226.143	511.618						117598022	2.9076151e-41	0	6.38
304.212	646.764	M+H+	M0				25291271	2.9269913e-41	0	6.38
185.128	431.553						342767675	2.9339641e-41	0	6.38
165.127	486.741	M+H+	M0	C11H16O;	1-1-Methoxy-1-methylethyl-4-methylbenzene; Benzyl butyl ether; trans-Jasmone; 5-Phenyl-1-pentanol; 1-Phenyl-2-pentanol; 2-Methyl-4-phenyl-2-butanol; 2-Butyl-4-methylphenol; Z-3-Methyl-2-2-pentenyl-2-cyclopenten-1-one; Thymol methyl ether; Norbicycloekasantalal; Santalone; Norecasantalal; 2-Methyl-3-2-pentenyl-2-cyclopenten-1-one;	1-1-Methoxy-1-methylethyl-4-methylbenzene; Benzyl butyl ether; trans-Jasmone; 5-Phenyl-1-pentanol; 1-Phenyl-2-pentanol; 2-Methyl-4-phenyl-2-butanol; 2-Butyl-4-methylphenol; Z-3-Methyl-2-2-pentenyl-2-cyclopenten-1-one; Thymol methyl ether; Norbicycloekasantalal; Santalone; Norecasantalal; 2-Methyl-3-2-pentenyl-2-cyclopenten-1-one;	239411451	2.9464081e-41	0	6.39
302.159	480.251						218610342	3.061331e-41	0	6.39
374.29	894.758	M+H+	13C/12C	C23H36N2O2;	Finasteride;	HMDB0001984;	150534731	3.0745026e-41	0	6.39
275.2	744.071	M+H+	M0	C18H26O2;	Nandrolone; 1-Phenyl-1,3-dodecanedione; 10Z,14E,16E-10,14,16-Octadecatrien-12-ynoic acid; Rhodinyl phenylacetate; Citronellyl alpha-toluate;	Nandrolone; 1-Phenyl-1,3-dodecanedione; 10Z,14E,16E-10,14,16-Octadecatrien-12-ynoic acid; Rhodinyl phenylacetate; Citronellyl alpha-toluate;	764741700	3.1039779e-41	0	6.4
188.091	88.1679						1254000666	3.1173735e-41	0	6.4
298.347	805.758	M+H+	M0				246923391	3.1325302e-41	0	6.4
216.159	395.81						57361520	3.1762354e-41	0	6.4
460.327	772.192	ACN	M0	C22H42O7;	Palmitoyl glucuronide;	HMDB0010331;	266985898	3.24028e-41	0	6.4
236.164	584.06						57304661	3.5857647e-41	0	6.42
617.315	633.788						252098861	3.5920832e-41	0	6.42
361.222	719.21						117243369	3.7190394e-41	0	6.43
189.091	502.967	M+H+	M0	C12H12O2;	Trigoforin; E-3-2-Methylpropylidene-13H-isobenzofuranone; 3-Butylidene-13H-isobenzofuranone; Allyl cinnamate; 4E-5-4-methoxyphenylpenta-1,4-dien-3-one;	Trigoforin; E-3-2-Methylpropylidene-13H-isobenzofuranone; 3-Butylidene-13H-isobenzofuranone; Allyl cinnamate; 4E-5-4-methoxyphenylpenta-1,4-dien-3-one;	407092965	3.8628495e-41	0	6.44
300.18	478.089						260256607	4.1024513e-41	0	6.45
213.185	944.814						35478495	4.135223e-41	0	6.45
209.19	776.522						53984270	4.2540896e-41	0	6.46
177.138	223.112						108184845	4.2658854e-41	0	6.46
330.191	534.331	M+H+	M0				112551107	4.3140733e-41	0	6.46
356.206	618.648	HCl	13C/12C	C20H30O3;	9-HEPE; Atractyligenin; 18R-hydroxy-5Z,8Z,11Z,14Z,16E-eicosapentaenoic acid; 15R-hydroxy-5Z,8Z,11Z,13E,17Z-eicosapentaenoic acid; 15S-hydroxy-5Z,8Z,11Z,13E,17Z-eicosapentaenoic acid; 5S-hydroxy-6E,8Z,11Z,14Z,17Z-eicosapentaenoic acid; Leukotriene A4; 5-HEPE; Oxymesterone; 12-HEPE; 14,15-EpETE; 15-HEPE; 15-KETE; 17,18-EpETE; 5-KETE; 11R-HEPE; 18R-HEPE; 12-KETE; Methyl [8]-Shogaol; ent-7alpha-7-Hyd…	9-HEPE; Atractyligenin; 18R-hydroxy-5Z,8Z,11Z,14Z,16E-eicosapentaenoic acid; 15R-hydroxy-5Z,8Z,11Z,13E,17Z-eicosapentaenoic acid; 15S-hydroxy-5Z,8Z,11Z,13E,17Z-eicosapentaenoic acid; 5S-hydroxy-6E,8Z,11Z,14Z,17Z-eicosapentaenoic acid; Leukotriene A4; 5-HEPE; Oxymesterone; 12-HEPE; 14,15-EpETE; 15-HEPE; 15-KETE; 17,18-EpETE; 5-KETE; 11R-HEPE; 18R-HEPE; 12-KETE; Methyl [8]-Shogaol; ent-7alpha-7-Hyd…	458262980	4.3740929e-41	0	6.46
603.335	664.067						65825122	4.4548578e-41	0	6.47
690.441	844.789	M+H+	M0				117234018	4.985526e-41	0	6.49
157.097	429.39	M+H+	M0				581183039	5.0476668e-41	0	6.49
340.284	978.539						56699530	5.0700475e-41	0	6.49
386.253	662.987						297734630	5.3022757e-41	0	6.5
462.27	584.06	M+H+	13C/12C	C23H41O7P;	1-8Z,11Z,14Z-eicosatrienoyl-glycero-3-phosphate; LysoPA20:35Z,8Z,11Z/0:0; LysoPA20:38Z,11Z,14Z/0:0;	1-8Z,11Z,14Z-eicosatrienoyl-glycero-3-phosphate; LysoPA20:35Z,8Z,11Z/0:0; LysoPA20:38Z,11Z,14Z/0:0;	494064723	5.3031435e-41	0	6.5
216.159	374.13	M+H+	M0	C11H21NO3;	N-Nonanoylglycine;	HMDB0013279;	110674461	5.5305996e-41	0	6.51
555.277	655.421	M+H+	M0				157375536	5.8176248e-41	0	6.52
299.258	963.315	M+H+	M0	C18H34O3;	3-Oxooctadecanoic acid; 9-Oxooctadecanoic acid; 10-Oxooctadecanoic acid; 11-Oxooctadecanoic acid; 5-Hexyltetrahydro-2-furanoctanoic acid; 5-Oxooctadecanoic acid; Ricinoleic acid;	3-Oxooctadecanoic acid; 9-Oxooctadecanoic acid; 10-Oxooctadecanoic acid; 11-Oxooctadecanoic acid; 5-Hexyltetrahydro-2-furanoctanoic acid; 5-Oxooctadecanoic acid; Ricinoleic acid;	678411001	5.85722e-41	0	6.52
298.165	486.741						218562402	6.0756422e-41	0	6.53
377.199	653.257	K/H	13C/12C*2	C20H32O4;	9-Deoxy-delta12-PGD2; Prostaglandin C1; 12,20-DiHETE; 5,12-dihydroxy-6,8,10,14-eicosatetraenoic acid; 10-hydroxy-11S,12S-epoxy-5Z,8Z,14Z-eicosatrienoic acid; 5,20-DiHETE; 5S,11R-DiHETE; 5Z,9E,14Z-8xi,11R,12S-11,12-epoxy-8-hydroxyicosa-5,9,14-trienoic Acid; 5S,15R-DiHETE1-; 8,20-DiHETE; 15-HPETE; 5S,15R-DiHETE; Prostaglandin C11-; Leukotriene B4; 5S-Hydroperoxyeicosatetraenoic acid; 8-iso-PGA1; Pr…	9-Deoxy-delta12-PGD2; Prostaglandin C1; 12,20-DiHETE; 5,12-dihydroxy-6,8,10,14-eicosatetraenoic acid; 10-hydroxy-11S,12S-epoxy-5Z,8Z,14Z-eicosatrienoic acid; 5,20-DiHETE; 5S,11R-DiHETE; 5Z,9E,14Z-8xi,11R,12S-11,12-epoxy-8-hydroxyicosa-5,9,14-trienoic Acid; 5S,15R-DiHETE1-; 8,20-DiHETE; 15-HPETE; 5S,15R-DiHETE; Prostaglandin C11-; Leukotriene B4; 5S-Hydroperoxyeicosatetraenoic acid; 8-iso-PGA1; Pr…	381782426	6.1308584e-41	0	6.53
260.149	458.623	M+H+	M0				380398664	6.1772819e-41	0	6.53
182.092	131.662	M+H+	M0				727132907	6.5321914e-41	0	6.54
258.279	770.029	M+H+	M0				523500782	6.5352909e-41	0	6.54
185.128	85.9971	M+H+	M0	C9H16N2O2;	N-3-acetamidopropylpyrrolidin-2-one;	HMDB0061384;	503688657	6.558569e-41	0	6.54
170.092	82.7373	M+H+	M0	C7H11N3O2;	1-Methylhistidine; 3-Methylhistidine;	1-Methylhistidine; 3-Methylhistidine;	319017948	6.603038e-41	0	6.54
286.165	467.275	M+H+	M0				279287159	6.6571328e-41	0	6.55
314.196	513.782						587164002	6.7291424e-41	0	6.55
427.267	669.475	M+H+	M0				437977853	6.7668689e-41	0	6.55
315.216	683.529						42168197	6.7725223e-41	0	6.55
314.196	586.222						187050150	6.7980943e-41	0	6.55
225.148	435.884	M+H+	M0	C13H20O3;	Epoxyeremopetasinorol; Annuionone A; Annuionone C; 13-Oxo-9,11-tridecadienoic acid; Methyl jasmonate; 8alpha,10beta,11beta-3-Hydroxy-4,15-dinor-15-xanthen-12,8-olide; Octyl 2-furoate; Furfuryl octanoate; 3-Methylbutyl 2-furanbutanoate; 3-Methyl-5-pentyl-2-furanpropanoic acid;	Epoxyeremopetasinorol; Annuionone A; Annuionone C; 13-Oxo-9,11-tridecadienoic acid; Methyl jasmonate; 8alpha,10beta,11beta-3-Hydroxy-4,15-dinor-15-xanthen-12,8-olide; Octyl 2-furoate; Furfuryl octanoate; 3-Methylbutyl 2-furanbutanoate; 3-Methyl-5-pentyl-2-furanpropanoic acid;	279280418	6.8651495e-41	0	6.55
245.138	487.825	M+H+	M0	C12H20O5;	Polyethylene, oxidized;	HMDB0032472;	85688030	6.9515765e-41	0	6.55
436.289	713.801						136201285	7.0130107e-41	0	6.56
298.245	788.43	M+H+	13C/12C	C18H32O3;	10E,12Z-9-HODE; 13-HODE; alpha-Dimorphecolic acid; 9,10-Epoxyoctadecenoic acid; 12,13-EpOME; Z-13-Oxo-9-octadecenoic acid; Avenoleic acid; 12-Hydroxy-8,10-octadecadienoic acid;	10E,12Z-9-HODE; 13-HODE; alpha-Dimorphecolic acid; 9,10-Epoxyoctadecenoic acid; 12,13-EpOME; Z-13-Oxo-9-octadecenoic acid; Avenoleic acid; 12-Hydroxy-8,10-octadecadienoic acid;	808435568	7.099082e-41	0	6.56
225.148	559.195	M+H+	M0	C13H20O3;	Epoxyeremopetasinorol; Annuionone A; Annuionone C; 13-Oxo-9,11-tridecadienoic acid; Methyl jasmonate; 8alpha,10beta,11beta-3-Hydroxy-4,15-dinor-15-xanthen-12,8-olide; Octyl 2-furoate; Furfuryl octanoate; 3-Methylbutyl 2-furanbutanoate; 3-Methyl-5-pentyl-2-furanpropanoic acid;	Epoxyeremopetasinorol; Annuionone A; Annuionone C; 13-Oxo-9,11-tridecadienoic acid; Methyl jasmonate; 8alpha,10beta,11beta-3-Hydroxy-4,15-dinor-15-xanthen-12,8-olide; Octyl 2-furoate; Furfuryl octanoate; 3-Methylbutyl 2-furanbutanoate; 3-Methyl-5-pentyl-2-furanpropanoic acid;	533984117	7.3273535e-41	0	6.56
289.18	675.962	M+H+	M0	C18H24O3;	2-Polyprenyl-3-methyl-6-methoxy-1,4-benzoquinone; 4-hydroxystradiol; 7alpha-hydroxyestradiol; Estriol; 2-Hydroxyestradiol; 16b-Hydroxyestradiol; 17-Epiestriol; 16,17-Epiestriol; 4-Hydroxyestradiol; O-Geranylvanillin;	2-Polyprenyl-3-methyl-6-methoxy-1,4-benzoquinone; 4-hydroxystradiol; 7alpha-hydroxyestradiol; Estriol; 2-Hydroxyestradiol; 16b-Hydroxyestradiol; 17-Epiestriol; 16,17-Epiestriol; 4-Hydroxyestradiol; O-Geranylvanillin;	520185476	7.5075527e-41	0	6.57
251.164	493.234	M+H+	M0	C15H22O3;	Ethylhexyl salicylate; Gemfibrozil; 1-Hydroxyacorenone; Blennin A; Procurcumadiol; 3beta,6beta-Furanoeremophilane-3,6-diol; Heliannuol D; 6beta,8alpha-6-Hydroxy-711-eremophilen-12,8-olide; Ketosantalic acid; 3-Hydroxytrichothecene; Piperdial; 3beta-Dihydroxymarasmene; 13-Hydroxymarasmene; 3-Ketoapotrichothecene; Valerenolic acid; Ketopelenolide a; FS4 toxin; Lactaronecatorin A; Cadabicilone; 3bet…	Ethylhexyl salicylate; Gemfibrozil; 1-Hydroxyacorenone; Blennin A; Procurcumadiol; 3beta,6beta-Furanoeremophilane-3,6-diol; Heliannuol D; 6beta,8alpha-6-Hydroxy-711-eremophilen-12,8-olide; Ketosantalic acid; 3-Hydroxytrichothecene; Piperdial; 3beta-Dihydroxymarasmene; 13-Hydroxymarasmene; 3-Ketoapotrichothecene; Valerenolic acid; Ketopelenolide a; FS4 toxin; Lactaronecatorin A; Cadabicilone; 3bet…	133288055	8.0020965e-41	0	6.58
167.143	670.558	M+H+	M0	C11H18O;	--Nopol; Limonene aldehyde; 2,4-Undecadienal; Dihydrojasmone; 2-Hexylidenecyclopentanone; 2,6,6-Trimethyl-1-cyclohexen-1-acetaldehyde; 2,5-Undecadienal; 2-Heptylfuran; Norecasantalol;	--Nopol; Limonene aldehyde; 2,4-Undecadienal; Dihydrojasmone; 2-Hexylidenecyclopentanone; 2,6,6-Trimethyl-1-cyclohexen-1-acetaldehyde; 2,5-Undecadienal; 2-Heptylfuran; Norecasantalol;	602118346	8.0863285e-41	0	6.58
192.11	506.21	M+H+	13C/12C	C12H14O2;	1-4-Methoxyphenyl-1-penten-3-one; 3-2-Methylpropylidene-3alpha,4-dihydro-13H-isobenzofuranone; S-3-Butyl-13H-isobenzofuranone; Benzyl trans-2-methyl-2-butenoate; Prenyl benzoate; R-3,7-Dimethyl-5-indanecarboxylic acid; Ligustilide; Benzyl tiglate; Propyl cinnamate; Isopropyl cinnamate; Cinnamyl propionate; 1-4-hydroxyphenyl-4-methylpent-1-en-3-one; 5-4-methoxyphenylpent-1-en-3-one;	1-4-Methoxyphenyl-1-penten-3-one; 3-2-Methylpropylidene-3alpha,4-dihydro-13H-isobenzofuranone; S-3-Butyl-13H-isobenzofuranone; Benzyl trans-2-methyl-2-butenoate; Prenyl benzoate; R-3,7-Dimethyl-5-indanecarboxylic acid; Ligustilide; Benzyl tiglate; Propyl cinnamate; Isopropyl cinnamate; Cinnamyl propionate; 1-4-hydroxyphenyl-4-methylpent-1-en-3-one; 5-4-methoxyphenylpent-1-en-3-one;	42322219	8.3301224e-41	0	6.59
385.258	691.097	M+H+	M0				144748979	8.5849525e-41	0	6.6
298.165	534.331	M+H+	M0				187693787	8.774687e-41	0	6.6
177.127	487.825	M+H+	M0	C12H16O;	4-Methyl-1-phenyl-2-pentanone; S-4-4-Methylphenyl-2-pentanone; Rhubafuran; 3-4-Isopropylphenylpropanal; 1-Phenyl-2-hexanone;	4-Methyl-1-phenyl-2-pentanone; S-4-4-Methylphenyl-2-pentanone; Rhubafuran; 3-4-Isopropylphenylpropanal; 1-Phenyl-2-hexanone;	583225883	8.8167492e-41	0	6.6
370.222	647.848	HCl	13C/12C	C21H32O3;	5alpha-Dihydrodeoxycorticosterone; 7alpha-Hydroxypregnenolone; 5beta-dihydrodeoxycorticosterone; 16-a-Hydroxypregnenolone; 17a-Hydroxypregnenolone; 21-Hydroxypregnenolone; 17alpha,20alpha-Dihydroxypregn-4-en-3-one; [10]-Shogaol; 15alpha,20R-15,20-Dihydroxypregn-4-en-3-one;	5alpha-Dihydrodeoxycorticosterone; 7alpha-Hydroxypregnenolone; 5beta-dihydrodeoxycorticosterone; 16-a-Hydroxypregnenolone; 17a-Hydroxypregnenolone; 21-Hydroxypregnenolone; 17alpha,20alpha-Dihydroxypregn-4-en-3-one; [10]-Shogaol; 15alpha,20R-15,20-Dihydroxypregn-4-en-3-one;	664750506	8.8368663e-41	0	6.6
161.132	435.884	M+H+	M0	C12H16;	1-1-Methylethenyl-4-1-methylethylbenzene; 1-1-methylethenyl-3-1-methylethyl-benzene;	1-1-Methylethenyl-4-1-methylethylbenzene; 1-1-methylethenyl-3-1-methylethyl-benzene;	307487613	9.8056085e-41	0	6.62
247.132	555.951						348843406	9.8495571e-41	0	6.62
164.082	84.9137						15024108	9.8814167e-41	0	6.62
242.175	120.806						91051135	1.0245246e-40	0	6.63
347.17	498.641	M+H+	M0	C16H26O8;	1R,3S,4S,6R-6,9-Dihydroxyfenchone 6-O-b-D-glucoside; 1S,3R,4R-8,10-Dihydroxyfenchone 10-O-b-D-glucoside; Glucosyl 6-hydroxy-2,6-dimethyl-2E,7-octadienoate; Nepetaside;	1R,3S,4S,6R-6,9-Dihydroxyfenchone 6-O-b-D-glucoside; 1S,3R,4R-8,10-Dihydroxyfenchone 10-O-b-D-glucoside; Glucosyl 6-hydroxy-2,6-dimethyl-2E,7-octadienoate; Nepetaside;	204549738	1.0660848e-40	0	6.64
157.17	74.0017						25333863	1.0828914e-40	0	6.64
365.268	770.029						140625676	1.0897915e-40	0	6.64
236.164	605.675						54540281	1.0911748e-40	0	6.64
314.196	555.951	ACN	M0				145946343	1.0972162e-40	0	6.65
319.19	725.693						720519723	1.1105112e-40	0	6.65
401.253	633.788						101082593	1.1237279e-40	0	6.65
200.201	849.129	M+H+	M0				140137384	1.1686998e-40	0	6.66
458.238	646.764	M+H+	M0				114744074	1.1836906e-40	0	6.66
208.105	501.884	ACN	13C/12C				61355211	1.1858217e-40	0	6.66
191.106	487.825	M+H+	M0	C12H14O2;	1-4-Methoxyphenyl-1-penten-3-one; 3-2-Methylpropylidene-3alpha,4-dihydro-13H-isobenzofuranone; S-3-Butyl-13H-isobenzofuranone; Benzyl trans-2-methyl-2-butenoate; Prenyl benzoate; R-3,7-Dimethyl-5-indanecarboxylic acid; Ligustilide; Benzyl tiglate; Propyl cinnamate; Isopropyl cinnamate; Cinnamyl propionate; 1-4-hydroxyphenyl-4-methylpent-1-en-3-one; 5-4-methoxyphenylpent-1-en-3-one;	1-4-Methoxyphenyl-1-penten-3-one; 3-2-Methylpropylidene-3alpha,4-dihydro-13H-isobenzofuranone; S-3-Butyl-13H-isobenzofuranone; Benzyl trans-2-methyl-2-butenoate; Prenyl benzoate; R-3,7-Dimethyl-5-indanecarboxylic acid; Ligustilide; Benzyl tiglate; Propyl cinnamate; Isopropyl cinnamate; Cinnamyl propionate; 1-4-hydroxyphenyl-4-methylpent-1-en-3-one; 5-4-methoxyphenylpent-1-en-3-one;	712983151	1.2328117e-40	0	6.67
244.154	504.047						143594841	1.2466305e-40	0	6.67
297.242	740.825	M+H+	M0	C18H32O3;	10E,12Z-9-HODE; 13-HODE; alpha-Dimorphecolic acid; 9,10-Epoxyoctadecenoic acid; 12,13-EpOME; Z-13-Oxo-9-octadecenoic acid; Avenoleic acid; 12-Hydroxy-8,10-octadecadienoic acid;	10E,12Z-9-HODE; 13-HODE; alpha-Dimorphecolic acid; 9,10-Epoxyoctadecenoic acid; 12,13-EpOME; Z-13-Oxo-9-octadecenoic acid; Avenoleic acid; 12-Hydroxy-8,10-octadecadienoic acid;	456100204	1.2468609e-40	0	6.67
335.184	593.785						96817701	1.2491603e-40	0	6.67
282.279	1044.79	M+H+	M0	C18H35NO;	Oleamide;	HMDB0002117;	393089494	1.307706e-40	0	6.68
242.138	487.825						420001883	1.4487436e-40	0	6.7
235.119	82.7373						132147116	1.4547835e-40	0	6.7
170.092	105.574						232040789	1.4788553e-40	0	6.71
304.175	448.878	M+H+	M0	C14H25NO6;	Pimelylcarnitine; 3-Methyladipoylcarnitine;	Pimelylcarnitine; 3-Methyladipoylcarnitine;	391063417	1.5037519e-40	0	6.71
436.289	704.069	M+H+	13C/12C				201872365	1.507701e-40	0	6.71
415.253	462.951						261761569	1.5558849e-40	0	6.72
314.232	717.046						27019703	1.5974079e-40	0	6.72
168.102	505.129	M+H+	M0	C9H13NO2;	4-Hydroxynorephedrine; a-Methyldopamine; 1-3-Pyridinyl-1,4-butanediol; D-synephrine; 3-Methoxytyramine; Phenylephrine; p-Synephrine; 4-Methoxytyramine; Metaraminol; Ethinamate; Epinine; Norpandamarilactonine A; 2-2-Furanyl-3-piperidinol;	4-Hydroxynorephedrine; a-Methyldopamine; 1-3-Pyridinyl-1,4-butanediol; D-synephrine; 3-Methoxytyramine; Phenylephrine; p-Synephrine; 4-Methoxytyramine; Metaraminol; Ethinamate; Epinine; Norpandamarilactonine A; 2-2-Furanyl-3-piperidinol;	536950010	1.6340276e-40	0	6.73
269.174	514.864						115418694	1.6351969e-40	0	6.73
270.17	567.844	M+H+	M0				183017256	1.6773916e-40	0	6.73
279.156	1431.74						158961714	1.7817075e-40	0	6.74
193.122	486.741	M+H+	M0	C12H16O2;	2-Methyl-1-phenyl-2-propanyl acetate; 4-Phenyl-2-butyl acetate; Ethyl 4-phenylbutanoate; Benzyl 3-methylbutanoate; 3-Methylbutyl benzoate; 2-Methylpropyl phenylacetate; 2-Phenylethyl butanoate; 2-Phenylethyl 2-methylpropanoate; 5-Isopropyl-2-methylphenol acetate; 3-Phenylpropyl propanoate; 11,12,13-Trinor-110-spirovetivene-2,7-dione; 4-Methyl-2-1-phenylethyl-1,3-dioxolane, 9CI; 4-Methylphenyl 3-m…	2-Methyl-1-phenyl-2-propanyl acetate; 4-Phenyl-2-butyl acetate; Ethyl 4-phenylbutanoate; Benzyl 3-methylbutanoate; 3-Methylbutyl benzoate; 2-Methylpropyl phenylacetate; 2-Phenylethyl butanoate; 2-Phenylethyl 2-methylpropanoate; 5-Isopropyl-2-methylphenol acetate; 3-Phenylpropyl propanoate; 11,12,13-Trinor-110-spirovetivene-2,7-dione; 4-Methyl-2-1-phenylethyl-1,3-dioxolane, 9CI; 4-Methylphenyl 3-m…	557730360	1.9775027e-40	0	6.77
235.119	96.8909						157683843	2.1312885e-40	0	6.78
200.128	113.207						832725560	2.1642206e-40	0	6.78
302.159	460.789						98005044	2.2077486e-40	0	6.79
249.185	661.907	M+H+	M0	C16H24O2;	Dimethylbenzyl carbinyl hexanoate; [2-Dimethoxymethyl-1-heptenyl]benzene; Furanofukinin; Octyl phenylacetate; 2-Phenylethyl octanoate;	Dimethylbenzyl carbinyl hexanoate; [2-Dimethoxymethyl-1-heptenyl]benzene; Furanofukinin; Octyl phenylacetate; 2-Phenylethyl octanoate;	804277285	2.2139093e-40	0	6.79
164.107	672.72	M+H+	M0	C10H13NO;	n-Propylbenzamide; 2,3,6,7-Tetrahydro-7-methylcyclopent[b]azepin-81H-one; 2,3,4,5-Tetrahydro-6-5-methyl-2-furanylpyridine; 2,3-Dihydro-5-propanoyl-1H-pyrrolizine; 5-Acetyl-2,3-dihydro-7-methyl-1H-pyrrolizine; 5-Acetyl-2,3-dihydro-6-methyl-1H-pyrrolizine; 1-2,3-Dihydro-5-methyl-1H-pyrrolizin-7-ylethanone; 2,3-Dihydro-5,6-dimethyl-1H-pyrrolizine-7-carboxaldehyde; Methcathinone;	n-Propylbenzamide; 2,3,6,7-Tetrahydro-7-methylcyclopent[b]azepin-81H-one; 2,3,4,5-Tetrahydro-6-5-methyl-2-furanylpyridine; 2,3-Dihydro-5-propanoyl-1H-pyrrolizine; 5-Acetyl-2,3-dihydro-7-methyl-1H-pyrrolizine; 5-Acetyl-2,3-dihydro-6-methyl-1H-pyrrolizine; 1-2,3-Dihydro-5-methyl-1H-pyrrolizin-7-ylethanone; 2,3-Dihydro-5,6-dimethyl-1H-pyrrolizine-7-carboxaldehyde; Methcathinone;	116648327	2.2781709e-40	0	6.8
280.235	788.43	M+H+	13C/12C	C18H30O2;	alpha-Linolenic acid; gamma-Linolenic acid; Calendic acid; Punicic acid; Linolenelaidic acid;	alpha-Linolenic acid; gamma-Linolenic acid; Calendic acid; Punicic acid; Linolenelaidic acid;	1143230718	2.3011783e-40	0	6.8
211.144	283.202						1069074262	2.3448248e-40	0	6.8
290.196	429.39						61408234	2.3618987e-40	0	6.8
178.086	537.575	M+H+	M0	C10H11NO2;	N,N-dimethylindoliumolate; 5-Hydroxytryptophol; 1,2-Dehydrosalsolinol; Plantagonine; 2-Propenyl 2-aminobenzoate; 5-[2H-Pyrrol-4-3H-ylidenemethyl]-2-furanmethanol;	N,N-dimethylindoliumolate; 5-Hydroxytryptophol; 1,2-Dehydrosalsolinol; Plantagonine; 2-Propenyl 2-aminobenzoate; 5-[2H-Pyrrol-4-3H-ylidenemethyl]-2-furanmethanol;	384645427	2.3619772e-40	0	6.8
276.18	474.844						127572576	2.4091976e-40	0	6.81
211.133	498.641	M+H+	M0	C12H18O3;	Jasmonic acid; Sedanonic acid; Dihydro-3-2-octenyl-2,5-furandione; R-8-Acetoxycarvotanacetone; 1-Benzyloxy-1-2-methoxyethoxyethane; 4-Butoxymethyl-2-methoxyphenol; Isoamyl 2-furonpropionate; Dihydro-3-1-octenyl-2,5-furandione; 3-Ethenyl-2,5-dimethyl-4-oxohex-5-en-2-yl acetate;	Jasmonic acid; Sedanonic acid; Dihydro-3-2-octenyl-2,5-furandione; R-8-Acetoxycarvotanacetone; 1-Benzyloxy-1-2-methoxyethoxyethane; 4-Butoxymethyl-2-methoxyphenol; Isoamyl 2-furonpropionate; Dihydro-3-1-octenyl-2,5-furandione; 3-Ethenyl-2,5-dimethyl-4-oxohex-5-en-2-yl acetate;	631116214	2.4926789e-40	0	6.81
300.289	753.803	M+H+	M0	C18H37NO2;	Sphingosine; 3-Dehydrosphinganine; Palmitoylethanolamide;	Sphingosine; 3-Dehydrosphinganine; Palmitoylethanolamide;	152264577	2.5350893e-40	0	6.82
346.186	467.275	M+H+	M0				170400111	2.605583e-40	0	6.82
498.342	803.591	ACN	M0				81153710	2.6711626e-40	0	6.83
182.129	462.951						268686763	2.690948e-40	0	6.83
389.217	520.273						92575821	2.7205631e-40	0	6.83
207.138	457.541	M+H+	M0	C13H18O2;	Ibuprofen; Eremopetasinorone A; Benzyl hexanoate; E-6-Methyl-6-5-methyl-2-furanyl-3-hepten-2-one; 2-Phenylpropyl butyrate; 2-Phenylpropyl isobutyrate; 3-Phenylpropyl 2-methylpropanoate; 3-Acetoxy-3-methyl-1-phenylbutane; 3-Methylbutyl phenylacetate; 2-Phenylethyl pentanoate; 2-Phenylethyl 3-methylbutanoate; xi-8,9-Dehydrotheaspirone; 2,4,6-Trimethyl-4-phenyl-1,3-dioxane; Methyl 4-tert-butylphenyl…	Ibuprofen; Eremopetasinorone A; Benzyl hexanoate; E-6-Methyl-6-5-methyl-2-furanyl-3-hepten-2-one; 2-Phenylpropyl butyrate; 2-Phenylpropyl isobutyrate; 3-Phenylpropyl 2-methylpropanoate; 3-Acetoxy-3-methyl-1-phenylbutane; 3-Methylbutyl phenylacetate; 2-Phenylethyl pentanoate; 2-Phenylethyl 3-methylbutanoate; xi-8,9-Dehydrotheaspirone; 2,4,6-Trimethyl-4-phenyl-1,3-dioxane; Methyl 4-tert-butylphenyl…	526947041	2.7346768e-40	0	6.83
195.174	739.745						81139441	2.7614283e-40	0	6.84
389.236	603.515	M+H+	13C/12C				28346547	2.7785594e-40	0	6.84
400.269	696.505	M+H+	M0				714223168	2.8253547e-40	0	6.84
233.153	493.234	M+H+	M0	C15H20O2;	Pterosin O; 6-[3,4-Methylenedioxyphenyl]-3,3-dimethyl-1-hexene; Z-8-Decene-4,6-diyn-1-yl 3-methylbutanoate; 110,11-Eremophiladiene-2,9-dione; Alantolactone; Isoalantolactone; S-Bilobanone; Alloalantolactone; Furoeremophilone 1; alpha-Amylcinnamyl formate; Costunolide; Furanogermenone; Germacrone-13-al; Turmeronol B; Turmeronol A; 1,3,1113-Eudesmatrien-12-oic acid; E-9-3-Furanyl-2,6-dimethyl-2,6-n…	Pterosin O; 6-[3,4-Methylenedioxyphenyl]-3,3-dimethyl-1-hexene; Z-8-Decene-4,6-diyn-1-yl 3-methylbutanoate; 110,11-Eremophiladiene-2,9-dione; Alantolactone; Isoalantolactone; S-Bilobanone; Alloalantolactone; Furoeremophilone 1; alpha-Amylcinnamyl formate; Costunolide; Furanogermenone; Germacrone-13-al; Turmeronol B; Turmeronol A; 1,3,1113-Eudesmatrien-12-oic acid; E-9-3-Furanyl-2,6-dimethyl-2,6-n…	127029337	2.8271153e-40	0	6.84
393.224	711.639						341633584	2.8758874e-40	0	6.84
244.154	459.708						117414525	2.9751981e-40	0	6.85
163.112	487.825	M+H+	M0	C11H14O;	1-Phenyl-1-pentanone; Â±-2-Methyl-3-4-methylphenylpropanal; 4'-Isopropylacetophenone; 2-Methyl-4-phenylbutyraldehyde; 3-Methyl-2-phenylbutanal; 4-4-Methylphenyl-2-butanone; 4,4alpha,5,6-Tetrahydro-7-methyl-23H-naphthalenone; Â±-2-Methyl-3-2-methylphenylpropanal; 4-Isopropylphenylacetaldehyde; 3-methyl-4-phenylbutan-2-one;	1-Phenyl-1-pentanone; Â±-2-Methyl-3-4-methylphenylpropanal; 4'-Isopropylacetophenone; 2-Methyl-4-phenylbutyraldehyde; 3-Methyl-2-phenylbutanal; 4-4-Methylphenyl-2-butanone; 4,4alpha,5,6-Tetrahydro-7-methyl-23H-naphthalenone; Â±-2-Methyl-3-2-methylphenylpropanal; 4-Isopropylphenylacetaldehyde; 3-methyl-4-phenylbutan-2-one;	722221087	3.050284e-40	0	6.86
214.152	679.204	M+H+	13C/12C	C12H20O3;	Cucurbic acid; Dihydrojasmonic acid; Vulgarole; Traumatin; 3-Ethenyl-4-hydroxy-2,5-dimethylhex-5-en-2-yl acetate;	Cucurbic acid; Dihydrojasmonic acid; Vulgarole; Traumatin; 3-Ethenyl-4-hydroxy-2,5-dimethylhex-5-en-2-yl acetate;	128470838	3.0714852e-40	0	6.86
372.201	553.79						439073904	3.0838624e-40	0	6.86
332.206	472.682	M+H+	M0				834015206	3.2438256e-40	0	6.87
284.193	681.366	M+H+	13C/12C	C16H26O4;	6E,8R,10Z-8-hydroxy-3-oxohexadecadienoic acid; 6E,8S,10Z-8-hydroxy-3-oxohexadecadienoic acid; Lactapiperanol C;	6E,8R,10Z-8-hydroxy-3-oxohexadecadienoic acid; 6E,8S,10Z-8-hydroxy-3-oxohexadecadienoic acid; Lactapiperanol C;	68663789	3.2589361e-40	0	6.87
388.196	775.439	M+H+	13C/12C				546516802	3.2955613e-40	0	6.87
368.214	619.729	M+H+	13C/12C	C20H30O6;	20-Carboxy-leukotriene B4; 12-oxo-10,11-dihydro-20-COOH-LTB4; 12-oxo-20-dihydroxy-leukotriene B4; Anhydrocinnzeylanol; Sporotrichiol;	20-Carboxy-leukotriene B4; 12-oxo-10,11-dihydro-20-COOH-LTB4; 12-oxo-20-dihydroxy-leukotriene B4; Anhydrocinnzeylanol; Sporotrichiol;	104498137	3.4226772e-40	0	6.88
162.099	502.967	M+H+	13C/12C	C11H12O;	3-Methyl-4-phenyl-3-buten-2-one; 2-Phenyl-4-pentenal; 3-Phenyl-4-pentenal;	3-Methyl-4-phenyl-3-buten-2-one; 2-Phenyl-4-pentenal; 3-Phenyl-4-pentenal;	41344999	3.4974979e-40	0	6.88
589.283	602.433						165071732	3.7983881e-40	0	6.9
416.227	567.844	M+H+	M0				334975966	3.8384923e-40	0	6.9
706.436	776.522						55677507	3.8958023e-40	0	6.91
277.216	731.097						1279507366	3.9297876e-40	0	6.91
304.212	512.7						42721940	3.9334669e-40	0	6.91
419.227	638.114	M+H+	13C/12C				245348106	4.0700001e-40	0	6.92
370.222	566.764						187061666	4.0941705e-40	0	6.92
171.113	429.39	M+H+	M0	C8H14N2O2;	Levetiracetam; 3xi,6xi-Cycloalanylvalyl;	Levetiracetam; 3xi,6xi-Cycloalanylvalyl;	1091422135	4.1445058e-40	0	6.92
254.161	967.663	M+H+	13C/12C				71769563	4.1577934e-40	0	6.92
324.289	948.079	M+H+	M0	C20H37NO2;	Linoleoyl ethanolamide;	HMDB0012252;	431340803	4.2236214e-40	0	6.92
270.17	480.251	M+H+	M0				241598264	4.26541e-40	0	6.93
227.175	393.644	M+H+	M0				343819200	4.840651e-40	0	6.95
273.148	606.757						70941940	4.905929e-40	0	6.96
284.185	568.924						114487796	5.0243777e-40	0	6.96
222.112	597.027	M+H+	M0	C12H15NO3;	Metaxalone; Carbofuran; Hydrocotarnine;	Metaxalone; Carbofuran; Hydrocotarnine;	169610572	5.0304184e-40	0	6.96
314.196	485.659						201700024	5.247369e-40	0	6.97
236.172	638.114						82549735	5.2717838e-40	0	6.97
233.153	567.844	M+H+	M0	C15H20O2;	Pterosin O; 6-[3,4-Methylenedioxyphenyl]-3,3-dimethyl-1-hexene; Z-8-Decene-4,6-diyn-1-yl 3-methylbutanoate; 110,11-Eremophiladiene-2,9-dione; Alantolactone; Isoalantolactone; S-Bilobanone; Alloalantolactone; Furoeremophilone 1; alpha-Amylcinnamyl formate; Costunolide; Furanogermenone; Germacrone-13-al; Turmeronol B; Turmeronol A; 1,3,1113-Eudesmatrien-12-oic acid; E-9-3-Furanyl-2,6-dimethyl-2,6-n…	Pterosin O; 6-[3,4-Methylenedioxyphenyl]-3,3-dimethyl-1-hexene; Z-8-Decene-4,6-diyn-1-yl 3-methylbutanoate; 110,11-Eremophiladiene-2,9-dione; Alantolactone; Isoalantolactone; S-Bilobanone; Alloalantolactone; Furoeremophilone 1; alpha-Amylcinnamyl formate; Costunolide; Furanogermenone; Germacrone-13-al; Turmeronol B; Turmeronol A; 1,3,1113-Eudesmatrien-12-oic acid; E-9-3-Furanyl-2,6-dimethyl-2,6-n…	332749301	5.3211773e-40	0	6.97
270.17	526.759	M+H+	M0				459232028	5.4743537e-40	0	6.98
312.18	709.477	M+H+	M0				517226072	5.6569581e-40	0	6.99
255.195	641.36	M+H+	M0				44275910	5.880554e-40	0	6.99
247.242	944.814	M+H+	M0				140888925	6.089827e-40	0	7
192.159	82.7373	M+H+	M0				1004824560	6.1916007e-40	0	7.01
166.131	650.011	M+H+	13C/12C	C11H16O;	1-1-Methoxy-1-methylethyl-4-methylbenzene; Benzyl butyl ether; trans-Jasmone; 5-Phenyl-1-pentanol; 1-Phenyl-2-pentanol; 2-Methyl-4-phenyl-2-butanol; 2-Butyl-4-methylphenol; Z-3-Methyl-2-2-pentenyl-2-cyclopenten-1-one; Thymol methyl ether; Norbicycloekasantalal; Santalone; Norecasantalal; 2-Methyl-3-2-pentenyl-2-cyclopenten-1-one;	1-1-Methoxy-1-methylethyl-4-methylbenzene; Benzyl butyl ether; trans-Jasmone; 5-Phenyl-1-pentanol; 1-Phenyl-2-pentanol; 2-Methyl-4-phenyl-2-butanol; 2-Butyl-4-methylphenol; Z-3-Methyl-2-2-pentenyl-2-cyclopenten-1-one; Thymol methyl ether; Norbicycloekasantalal; Santalone; Norecasantalal; 2-Methyl-3-2-pentenyl-2-cyclopenten-1-one;	19207408	6.2269245e-40	0	7.01
288.18	452.127	M+H+	M0				39929951	6.2802159e-40	0	7.01
400.232	614.325	Na/H	M0				260771429	6.4430914e-40	0	7.01
280.19	592.705						181923530	6.5105785e-40	0	7.02
342.191	501.884						209333215	6.5204358e-40	0	7.02
398.253	745.152	M+H+	M0				460112007	6.8441842e-40	0	7.03
382.207	479.171						53189447	6.8815838e-40	0	7.03
380.191	482.415						52781615	6.9200859e-40	0	7.03
372.201	504.047						154567271	6.9239593e-40	0	7.03
334.222	455.375						180305960	7.2403949e-40	0	7.04
268.154	592.705	M+H+	M0				241288877	7.5818598e-40	0	7.05
328.175	494.316						91958438	7.9142005e-40	0	7.06
206.125	579.735	M+H+	13C/12C	C13H16O2;	4-Hydroxy-3-3-methyl-2-butenylacetophenone; alpha,alpha-Dimethylanisalacetone; 6-1-Hydroxyethyl-2,2-dimethyl-2H-1-benzopyran; 3-Isovalidene-3alpha,4-dihydrophthalide; cis-3-Hexenyl benzoate; Benzyl 2,3-dimethyl-2-butenoate; Phenethyl tiglate; Butyl cinnamate; Isobutyl cinnamate; 2-Phenylethyl 3-methyl-2-butenoate; Cinnamyl butyrate; Cinnamyl isobutyrate; 5-4-methoxyphenyl-2-methylpent-1-en-3-one;…	4-Hydroxy-3-3-methyl-2-butenylacetophenone; alpha,alpha-Dimethylanisalacetone; 6-1-Hydroxyethyl-2,2-dimethyl-2H-1-benzopyran; 3-Isovalidene-3alpha,4-dihydrophthalide; cis-3-Hexenyl benzoate; Benzyl 2,3-dimethyl-2-butenoate; Phenethyl tiglate; Butyl cinnamate; Isobutyl cinnamate; 2-Phenylethyl 3-methyl-2-butenoate; Cinnamyl butyrate; Cinnamyl isobutyrate; 5-4-methoxyphenyl-2-methylpent-1-en-3-one;…	105679647	8.1203882e-40	0	7.06
386.253	632.708						201056135	8.1751838e-40	0	7.06
222.112	183.903						480316725	8.1876715e-40	0	7.07
201.973	62.0044	M+H+	M0				729235270	8.2228598e-40	0	7.07
151.123	118.637	M+H+	M0	C9H14N2;	2,5-Dimethyl-3-propylpyrazine; 3,5-Diethyl-2-methylpyrazine; 2,5-Diethyl-3-methylpyrazine; 2-Methyl-3-2-methylpropylpyrazine; 3,5-Dimethyl-2-propylpyrazine; 2,3-Dimethyl-5-propylpyrazine; 2,3-Diethyl-5-methylpyrazine;	2,5-Dimethyl-3-propylpyrazine; 3,5-Diethyl-2-methylpyrazine; 2,5-Diethyl-3-methylpyrazine; 2-Methyl-3-2-methylpropylpyrazine; 3,5-Dimethyl-2-propylpyrazine; 2,3-Dimethyl-5-propylpyrazine; 2,3-Diethyl-5-methylpyrazine;	272000802	8.5401647e-40	0	7.07
195.138	486.741	M+H+	M0	C12H18O2;	4-Hydroxypropofol; S,Z-Lyratol acetate; Hexylresorcinol; Neocnidilide; Â±-Myrtenyl acetate; Ethyl 2E,4E,7Z-Decatrienoate; Ethyl 2E,4Z,7Z-Decatrienoate; 2S,4R-p-Mentha-17,5-dien-2-ol acetate; S-p-Mentha-1,8-dien-10-yl acetate; Perillyl acetate; R-2-Acetoxy-p-mentha-1,8-diene; Carvyl acetate; Menthadienyl acetate; 8-Ocimenyl acetate; 1-2-Furanyl-1-octanone; S-Neolyratyl acetate; 2,2-Diethoxyethylbe…	4-Hydroxypropofol; S,Z-Lyratol acetate; Hexylresorcinol; Neocnidilide; Â±-Myrtenyl acetate; Ethyl 2E,4E,7Z-Decatrienoate; Ethyl 2E,4Z,7Z-Decatrienoate; 2S,4R-p-Mentha-17,5-dien-2-ol acetate; S-p-Mentha-1,8-dien-10-yl acetate; Perillyl acetate; R-2-Acetoxy-p-mentha-1,8-diene; Carvyl acetate; Menthadienyl acetate; 8-Ocimenyl acetate; 1-2-Furanyl-1-octanone; S-Neolyratyl acetate; 2,2-Diethoxyethylbe…	614857369	8.7532907e-40	0	7.08
184.108	99.0587	M+H+	13C/12C*2				202679155	9.2853443e-40	0	7.09
183.174	816.6						40744736	9.4530589e-40	0	7.1
414.248	639.196						506953009	9.8848607e-40	0	7.11
287.2	766.786						98150560	9.9660355e-40	0	7.11
319.176	661.907	M+H+	13C/12C				58475486	1.0646852e-39	0	7.12
174.112	82.7373	M+H+	M0	C8H15NO3;	N-Acetylisoleucine; Hexanoylglycine; Isovalerylalanine; Isovalerylsarcosine; N-Acetylleucine;	N-Acetylisoleucine; Hexanoylglycine; Isovalerylalanine; Isovalerylsarcosine; N-Acetylleucine;	1137428838	1.1002387e-39	0	7.13
311.184	469.44	M+H+	M0	C17H26O5;	3-Hydroxy-6,8-dimethoxy-711-eremophilen-12,8-olide; Valdiate;	3-Hydroxy-6,8-dimethoxy-711-eremophilen-12,8-olide; Valdiate;	100706701	1.1733833e-39	0	7.14
418.279	608.921	M+H+	13C/12C				198637570	1.2201114e-39	0	7.15
377.199	603.515						183288584	1.2298211e-39	0	7.15
368.214	634.869	M+H+	13C/12C	C20H30O6;	20-Carboxy-leukotriene B4; 12-oxo-10,11-dihydro-20-COOH-LTB4; 12-oxo-20-dihydroxy-leukotriene B4; Anhydrocinnzeylanol; Sporotrichiol;	20-Carboxy-leukotriene B4; 12-oxo-10,11-dihydro-20-COOH-LTB4; 12-oxo-20-dihydroxy-leukotriene B4; Anhydrocinnzeylanol; Sporotrichiol;	39834313	1.2329869e-39	0	7.15
287.164	673.801						138769020	1.2504263e-39	0	7.16
174.149	83.8258						931422588	1.2819714e-39	0	7.16
252.159	405.562	M+H+	M0				122239038	1.2924962e-39	0	7.16
227.175	370.867	M+H+	M0				256863147	1.3032678e-39	0	7.17
573.289	610.001	M+H+	M0				57732378	1.323454e-39	0	7.17
284.149	618.648						189253991	1.3529905e-39	0	7.17
227.175	478.089	ACN	M0				167047282	1.4467064e-39	0	7.19
294.214	837.197	M+H+	M0				436609570	1.5154229e-39	0	7.2
185.128	114.294						850302847	1.5824604e-39	0	7.21
270.17	593.785	M+H+	M0				497484911	1.5887438e-39	0	7.21
305.211	707.314	M+H+	M0	C19H28O3;	w Hydroxy testosterone; 11beta,17beta-Dihydroxy-4-androsten-3-one; 3a,16b-Dihydroxyandrostenone; 16-Oxoandrostenediol; 3a,16a-Dihydroxyandrostenone; 16a-Hydroxydehydroisoandrosterone; 3a,16-Dihydroxyandrostenone; 7a-Hydroxytestosterone; 7a-Hydroxydehydroepiandrosterone; 7b-Hydroxydehydroepiandrosterone; 11-Ketoetiocholanolone; 6beta-Hydroxytestosterone; 19-Hydroxytestosterone; 11beta-Hydroxytesto…	w Hydroxy testosterone; 11beta,17beta-Dihydroxy-4-androsten-3-one; 3a,16b-Dihydroxyandrostenone; 16-Oxoandrostenediol; 3a,16a-Dihydroxyandrostenone; 16a-Hydroxydehydroisoandrosterone; 3a,16-Dihydroxyandrostenone; 7a-Hydroxytestosterone; 7a-Hydroxydehydroepiandrosterone; 7b-Hydroxydehydroepiandrosterone; 11-Ketoetiocholanolone; 6beta-Hydroxytestosterone; 19-Hydroxytestosterone; 11beta-Hydroxytesto…	260708826	1.5979817e-39	0	7.21
227.175	448.878						672823728	1.6032214e-39	0	7.21
406.279	604.595	ACN	13C/12C				71649034	1.6569978e-39	0	7.22
312.217	499.721	K/H	M0				76347295	1.6677448e-39	0	7.22
195.994	63.0862	HCl	M0				115787186	1.6842824e-39	0	7.22
523.362	861.074						99513927	1.7094158e-39	0	7.23
332.206	454.292	M+H+	M0				159209444	1.7809663e-39	0	7.23
370.222	626.216	M+H+	M0	C20H27N5O2;	Cilostazol;	HMDB0015297;	670094522	1.807665e-39	0	7.24
361.222	696.505	M+H+	M0				505053729	1.8616403e-39	0	7.24
214.18	471.602						104420216	1.8631313e-39	0	7.24
252.167	570.004	M+H+	13C/12C	C15H22O3;	Ethylhexyl salicylate; Gemfibrozil; 1-Hydroxyacorenone; Blennin A; Procurcumadiol; 3beta,6beta-Furanoeremophilane-3,6-diol; Heliannuol D; 6beta,8alpha-6-Hydroxy-711-eremophilen-12,8-olide; Ketosantalic acid; 3-Hydroxytrichothecene; Piperdial; 3beta-Dihydroxymarasmene; 13-Hydroxymarasmene; 3-Ketoapotrichothecene; Valerenolic acid; Ketopelenolide a; FS4 toxin; Lactaronecatorin A; Cadabicilone; 3bet…	Ethylhexyl salicylate; Gemfibrozil; 1-Hydroxyacorenone; Blennin A; Procurcumadiol; 3beta,6beta-Furanoeremophilane-3,6-diol; Heliannuol D; 6beta,8alpha-6-Hydroxy-711-eremophilen-12,8-olide; Ketosantalic acid; 3-Hydroxytrichothecene; Piperdial; 3beta-Dihydroxymarasmene; 13-Hydroxymarasmene; 3-Ketoapotrichothecene; Valerenolic acid; Ketopelenolide a; FS4 toxin; Lactaronecatorin A; Cadabicilone; 3bet…	95633541	1.8646846e-39	0	7.24
289.18	641.36						655959037	1.8763404e-39	0	7.25
192.146	612.161	M+H+	13C/12C	C13H18O;	dehydro-beta-Ionone; Megastigmatrienone; beta-Damascenone; 2-3-Phenylpropyltetrahydrofuran; 3,5,8-Megastigmatrien-7-one; 2,2,6,7-Tetramethylbicyclo[4.3.0]nona-19,4-dien-8-one; xi-3-4-Isopropylphenyl-2-methylpropanal;	dehydro-beta-Ionone; Megastigmatrienone; beta-Damascenone; 2-3-Phenylpropyltetrahydrofuran; 3,5,8-Megastigmatrien-7-one; 2,2,6,7-Tetramethylbicyclo[4.3.0]nona-19,4-dien-8-one; xi-3-4-Isopropylphenyl-2-methylpropanal;	20126149	1.9615702e-39	0	7.26
688.424	796.007	M+H+	M0				210113749	2.0231234e-39	0	7.26
156.138	105.574						56293979	2.0384826e-39	0	7.26
160.12	578.654	M+H+	13C/12C				140647796	2.0757057e-39	0	7.27
227.175	470.521						143048702	2.0821127e-39	0	7.27
365.268	749.479	M+H+	M0	C22H36O4;	6-O-Acetylaustroinulin; 7-O-Acetylaustroinulin;	6-O-Acetylaustroinulin; 7-O-Acetylaustroinulin;	171518078	2.1073817e-39	0	7.27
242.146	575.41	M+H+	13C/12C				247492015	2.2052289e-39	0	7.28
400.232	602.433	M+H+	M0				415123184	2.2176565e-39	0	7.28
410.238	504.047	M+H+	M0				146488876	2.244536e-39	0	7.29
313.237	707.314	M+H+	M0	C18H32O4;	11-HpODE; 10E,12Z-9S-9-Hydroperoxyoctadeca-10,12-dienoic acid; 13-HPODE1-; 13-L-Hydroperoxylinoleic acid; 8R-Hydroperoxylinoleic acid; 9S-HPODE; 12,13-DiHODE; 15,16-DiHODE; 9,10-DiHODE; Â±-E-13-Hydroxy-10-oxo-11-octadecenoic acid;	11-HpODE; 10E,12Z-9S-9-Hydroperoxyoctadeca-10,12-dienoic acid; 13-HPODE1-; 13-L-Hydroperoxylinoleic acid; 8R-Hydroperoxylinoleic acid; 9S-HPODE; 12,13-DiHODE; 15,16-DiHODE; 9,10-DiHODE; Â±-E-13-Hydroxy-10-oxo-11-octadecenoic acid;	1224350237	2.2569824e-39	0	7.29
358.258	692.179						154166137	2.263087e-39	0	7.29
194.125	498.641	M+H+	13C/12C	C12H16O2;	2-Methyl-1-phenyl-2-propanyl acetate; 4-Phenyl-2-butyl acetate; Ethyl 4-phenylbutanoate; Benzyl 3-methylbutanoate; 3-Methylbutyl benzoate; 2-Methylpropyl phenylacetate; 2-Phenylethyl butanoate; 2-Phenylethyl 2-methylpropanoate; 5-Isopropyl-2-methylphenol acetate; 3-Phenylpropyl propanoate; 11,12,13-Trinor-110-spirovetivene-2,7-dione; 4-Methyl-2-1-phenylethyl-1,3-dioxolane, 9CI; 4-Methylphenyl 3-m…	2-Methyl-1-phenyl-2-propanyl acetate; 4-Phenyl-2-butyl acetate; Ethyl 4-phenylbutanoate; Benzyl 3-methylbutanoate; 3-Methylbutyl benzoate; 2-Methylpropyl phenylacetate; 2-Phenylethyl butanoate; 2-Phenylethyl 2-methylpropanoate; 5-Isopropyl-2-methylphenol acetate; 3-Phenylpropyl propanoate; 11,12,13-Trinor-110-spirovetivene-2,7-dione; 4-Methyl-2-1-phenylethyl-1,3-dioxolane, 9CI; 4-Methylphenyl 3-m…	308904925	2.2709307e-39	0	7.29
236.164	570.004	M+H+	M0	C14H21NO2;	N,N-Didesmethyltramadol; N,O-Didesmethyltramadol; N,N,O-Tridesmethylvenlafaxine;	N,N-Didesmethyltramadol; N,O-Didesmethyltramadol; N,N,O-Tridesmethylvenlafaxine;	200710414	2.3689287e-39	0	7.3
335.189	659.746	M+H+	13C/12C				74674911	2.4342783e-39	0	7.3
358.186	639.196	K/H	M0				438607121	2.4539945e-39	0	7.31
219.174	627.299	M+H+	M0	C15H22O;	Nookatone; 5alpha,10alpha-3,711-Eudesmadien-2-one; 5beta,7beta,10beta-3,11-Eudesmadien-2-one; beta-Sinensal; Solavetivone; Patchoulenone; Valerenal; Furanoeremophilane; Dendrolasin; 1,3,5-Bisabolatrien-10-one; E-10,11-Dihydro-alpha-atlantone; Rotundone; Zerumbone; beta-Santalal; Vulgarone A; Mustakone; alpha-Santalal; alpha-Turmerone; +-4,11-Eudesmadien-3-one; Curlone; Vulgarone B; beta-Atlantone…	Nookatone; 5alpha,10alpha-3,711-Eudesmadien-2-one; 5beta,7beta,10beta-3,11-Eudesmadien-2-one; beta-Sinensal; Solavetivone; Patchoulenone; Valerenal; Furanoeremophilane; Dendrolasin; 1,3,5-Bisabolatrien-10-one; E-10,11-Dihydro-alpha-atlantone; Rotundone; Zerumbone; beta-Santalal; Vulgarone A; Mustakone; alpha-Santalal; alpha-Turmerone; +-4,11-Eudesmadien-3-one; Curlone; Vulgarone B; beta-Atlantone…	325863600	2.5302805e-39	0	7.31
282.279	753.803	M+H+	M0	C18H35NO;	Oleamide;	HMDB0002117;	225715494	2.5850758e-39	0	7.32
177.054	528.922	M+H+	M0	C10H8O3;	4-Methylumbelliferone; Herniarin; 10-Hydroxy-2,8-decadiene-4,6-diynoic acid; 1,4,5-Naphthalenetriol; 7-Hydroxy-6-methyl-2H-1-benzopyran-2-one; 3-3,4-Methylenedioxyphenylpropenal; 3-hydroxymethyl-1H-isochromen-1-one; 1-4-hydroxy-1-benzofuran-5-ylethan-1-one; 6-hydroxymethyl-2H-chromen-2-one; 8-hydroxy-6-methyl-2H-chromen-2-one; 5-hydroxy-6-methyl-2H-chromen-2-one; 3-hydroxy-6-methyl-2H-chromen-2-o…	4-Methylumbelliferone; Herniarin; 10-Hydroxy-2,8-decadiene-4,6-diynoic acid; 1,4,5-Naphthalenetriol; 7-Hydroxy-6-methyl-2H-1-benzopyran-2-one; 3-3,4-Methylenedioxyphenylpropenal; 3-hydroxymethyl-1H-isochromen-1-one; 1-4-hydroxy-1-benzofuran-5-ylethan-1-one; 6-hydroxymethyl-2H-chromen-2-one; 8-hydroxy-6-methyl-2H-chromen-2-one; 5-hydroxy-6-methyl-2H-chromen-2-one; 3-hydroxy-6-methyl-2H-chromen-2-o…	387105271	2.6280571e-39	0	7.32
200.164	536.493						460508578	2.6709517e-39	0	7.32
284.178	389.311						67430512	2.7966943e-39	0	7.33
277.216	655.421	M+H+	M0	C18H28O2;	17beta-hydroxy-5beta-estran-3-one; 19-Norandrosterone; 19-Nor-5-androstenediol; 19-Noretiocholanolone; Stearidonic acid; Phenethyl decanoate; 4,8,12,15-Octadecatetraenoic acid; E,E-11,13-Octadecadien-9-ynoic acid;	17beta-hydroxy-5beta-estran-3-one; 19-Norandrosterone; 19-Nor-5-androstenediol; 19-Noretiocholanolone; Stearidonic acid; Phenethyl decanoate; 4,8,12,15-Octadecatetraenoic acid; E,E-11,13-Octadecadien-9-ynoic acid;	572251624	2.9778511e-39	0	7.35
329.316	736.503	M+H+	M0				475971229	2.983376e-39	0	7.35
316.212	504.047	M+H+	M0				212346393	3.0030414e-39	0	7.35
185.128	134.917						1207952186	3.1636249e-39	0	7.36
236.164	407.728	M+H+	M0	C14H21NO2;	N,N-Didesmethyltramadol; N,O-Didesmethyltramadol; N,N,O-Tridesmethylvenlafaxine;	N,N-Didesmethyltramadol; N,O-Didesmethyltramadol; N,N,O-Tridesmethylvenlafaxine;	523977496	3.2015389e-39	0	7.36
215.179	732.178						57587462	3.2832017e-39	0	7.37
181.133	112.123						1278664981	3.2984331e-39	0	7.37
175.148	497.561						213422052	3.3735249e-39	0	7.38
216.159	109.953	M+H+	M0				355370485	3.4244311e-39	0	7.38
318.191	434.801	M+H+	M0				787076458	3.4920449e-39	0	7.38
466.41	1004.61						71082359	3.5825134e-39	0	7.39
431.262	638.114	M+H+	M0				134742023	3.7297112e-39	0	7.4
617.279	602.433	M+H+	M0				461816335	3.810921e-39	0	7.4
400.232	586.222						500831274	3.961586e-39	0	7.41
428.264	652.175						576716346	4.008352e-39	0	7.42
263.2	645.683	M+H+	M0	C17H26O2;	Santalyl acetate; Crithmumdiol; alpha-Santalyl acetate; Vetiveryl acetate; beta-Santalyl acetate; 1-Heptadecene-4,6-diyne-3,9-diol; Ginsenoyne D; Ginsenoyne I;	Santalyl acetate; Crithmumdiol; alpha-Santalyl acetate; Vetiveryl acetate; beta-Santalyl acetate; 1-Heptadecene-4,6-diyne-3,9-diol; Ginsenoyne D; Ginsenoyne I;	180791884	4.0453147e-39	0	7.42
194.125	486.741	M+H+	13C/12C	C12H16O2;	2-Methyl-1-phenyl-2-propanyl acetate; 4-Phenyl-2-butyl acetate; Ethyl 4-phenylbutanoate; Benzyl 3-methylbutanoate; 3-Methylbutyl benzoate; 2-Methylpropyl phenylacetate; 2-Phenylethyl butanoate; 2-Phenylethyl 2-methylpropanoate; 5-Isopropyl-2-methylphenol acetate; 3-Phenylpropyl propanoate; 11,12,13-Trinor-110-spirovetivene-2,7-dione; 4-Methyl-2-1-phenylethyl-1,3-dioxolane, 9CI; 4-Methylphenyl 3-m…	2-Methyl-1-phenyl-2-propanyl acetate; 4-Phenyl-2-butyl acetate; Ethyl 4-phenylbutanoate; Benzyl 3-methylbutanoate; 3-Methylbutyl benzoate; 2-Methylpropyl phenylacetate; 2-Phenylethyl butanoate; 2-Phenylethyl 2-methylpropanoate; 5-Isopropyl-2-methylphenol acetate; 3-Phenylpropyl propanoate; 11,12,13-Trinor-110-spirovetivene-2,7-dione; 4-Methyl-2-1-phenylethyl-1,3-dioxolane, 9CI; 4-Methylphenyl 3-m…	318225902	4.1743345e-39	0	7.42
230.146	639.196	M+H+	13C/12C	C12H20O4;	Traumatic acid; 5-Heptyltetrahydro-2-oxo-3-furancarboxylic acid;	Traumatic acid; 5-Heptyltetrahydro-2-oxo-3-furancarboxylic acid;	53569718	4.1857493e-39	0	7.43
231.138	520.273	M+H+	M0	C15H18O2;	8,12-Epoxy-415,7,11-eudesmatrien-1-one; 2E,8Z-Decadiene-4,6-diyn-1-yl 3-methylbutanoate; Curzerenone; Furanodienone; Cyclohexyl cinnamate; 2Z-2-phenylmethylideneoct-7-enoic acid;	8,12-Epoxy-415,7,11-eudesmatrien-1-one; 2E,8Z-Decadiene-4,6-diyn-1-yl 3-methylbutanoate; Curzerenone; Furanodienone; Cyclohexyl cinnamate; 2Z-2-phenylmethylideneoct-7-enoic acid;	333499259	4.1908756e-39	0	7.43
227.164	495.396						40111603	4.1912931e-39	0	7.43
269.174	492.153						313263876	4.2606055e-39	0	7.43
320.169	515.945	M+H+	M0				104639925	4.3203284e-39	0	7.43
360.238	487.825						362547911	4.3686253e-39	0	7.43
244.154	430.471						41368688	4.3890935e-39	0	7.44
464.286	598.108						709777369	4.3972153e-39	0	7.44
225.148	456.459	M+H+	M0	C13H20O3;	Epoxyeremopetasinorol; Annuionone A; Annuionone C; 13-Oxo-9,11-tridecadienoic acid; Methyl jasmonate; 8alpha,10beta,11beta-3-Hydroxy-4,15-dinor-15-xanthen-12,8-olide; Octyl 2-furoate; Furfuryl octanoate; 3-Methylbutyl 2-furanbutanoate; 3-Methyl-5-pentyl-2-furanpropanoic acid;	Epoxyeremopetasinorol; Annuionone A; Annuionone C; 13-Oxo-9,11-tridecadienoic acid; Methyl jasmonate; 8alpha,10beta,11beta-3-Hydroxy-4,15-dinor-15-xanthen-12,8-olide; Octyl 2-furoate; Furfuryl octanoate; 3-Methylbutyl 2-furanbutanoate; 3-Methyl-5-pentyl-2-furanpropanoic acid;	285066816	4.4451653e-39	0	7.44
379.173	542.98	M+H+	M0	C20H26O7;	Carinol; Niveusin C; Gibberellin A52; 15-Hydroxyleptocarpin; Gibberellin A17; Gibberellin A66; Gibberellin A125; 1E,4Z,6a,8b,10a-8-2-Methylbutanoyloxy-10,15-dihydroxy-3-oxo-1,4,1113-germacratrien-12,6-olide; Gibberellin A99; Gibberellin A102;	Carinol; Niveusin C; Gibberellin A52; 15-Hydroxyleptocarpin; Gibberellin A17; Gibberellin A66; Gibberellin A125; 1E,4Z,6a,8b,10a-8-2-Methylbutanoyloxy-10,15-dihydroxy-3-oxo-1,4,1113-germacratrien-12,6-olide; Gibberellin A99; Gibberellin A102;	647263877	4.531586e-39	0	7.44
268.154	560.276						182091871	4.5962613e-39	0	7.45
286.201	471.602						80267523	4.6835517e-39	0	7.45
206.117	196.963						424633085	4.6875562e-39	0	7.45
328.175	522.436						171431207	4.731034e-39	0	7.45
327.216	621.892	M+H+	M0	C18H30O5;	3b,6b,8a,12a-8,12-Epoxy-711-eremophilene-6,8,12-trimethoxy-3-ol;	HMDB0031963;	667765608	4.7423931e-39	0	7.45
297.17	415.314	M+H+	M0	C16H24O5;	Ovalicin; Methyl dihydrophaseate; 3,8-Dihydroxy-6-methoxy-711-eremophilen-12,8-olide;	Ovalicin; Methyl dihydrophaseate; 3,8-Dihydroxy-6-methoxy-711-eremophilen-12,8-olide;	58274827	4.789211e-39	0	7.46
326.196	632.708						158613476	4.8157434e-39	0	7.46
280.19	659.746	M+H+	13C/12C*2				171745974	4.8439151e-39	0	7.46
405.261	803.591						182247841	4.9619452e-39	0	7.46
280.19	611.082	M+H+	M0	C16H25NO3;	N-[4-Hydroxy-3-methoxyphenylmethyl]octanamide;	HMDB0036326;	211014409	5.1309085e-39	0	7.47
452.283	613.245	M+H+	13C/12C				383609973	5.2094843e-39	0	7.47
370.222	579.735						258328462	5.4367708e-39	0	7.48
330.227	519.191	M+H+	M0	C17H31NO5;	6-Keto-decanoylcarnitine;	HMDB0013202;	139769471	5.7240428e-39	0	7.5
358.186	475.925						104970622	5.8902391e-39	0	7.5
312.18	575.41	M+H+	M0				431351381	5.9988117e-39	0	7.51
224.128	485.659	M+H+	M0	C12H17NO3;	Cerulenin;	HMDB0015168;	299794637	6.3567374e-39	0	7.52
171.113	473.762	M+H+	M0	C8H14N2O2;	Levetiracetam; 3xi,6xi-Cycloalanylvalyl;	Levetiracetam; 3xi,6xi-Cycloalanylvalyl;	537514449	6.3978183e-39	0	7.52
312.217	723.532						80411043	6.5271919e-39	0	7.53
372.238	595.946	M+H+	M0				281212793	6.6797597e-39	0	7.53
386.253	620.811						213167457	6.6895527e-39	0	7.53
272.185	467.275						56290477	6.7500511e-39	0	7.53
182.129	80.5562	M+H+	M0				594564334	6.9171192e-39	0	7.54
573.289	600.271	M+H+	M0				54042238	7.1035875e-39	0	7.55
237.185	564.6	M+H+	M0	C15H24O2;	Capsidiol; 2E,6E-1-Hydroxy-2,6,10-farnesatrien-9-one; 2-Hydroxyacorenone; Acorusnol; Epiacorone; 2,6-Di-tert-butyl-4-hydroxymethylphenol; Geranyl tiglate; 10alpha-4,5-Seco-11-eudesmene-4,5-dione; 4S-Dihydrocurcumenone; Calamensesquiterpinenol; Curdione; 3-Hydroxy-1,10-bisaboladien-9-one; Epilubimin; 7-Hydroxycostol; --Myrtenyl isovalerate; Rishitinone; 4alpha,5alpha-Epoxy-11-eudesmen-3a-ol; Isolu…	Capsidiol; 2E,6E-1-Hydroxy-2,6,10-farnesatrien-9-one; 2-Hydroxyacorenone; Acorusnol; Epiacorone; 2,6-Di-tert-butyl-4-hydroxymethylphenol; Geranyl tiglate; 10alpha-4,5-Seco-11-eudesmene-4,5-dione; 4S-Dihydrocurcumenone; Calamensesquiterpinenol; Curdione; 3-Hydroxy-1,10-bisaboladien-9-one; Epilubimin; 7-Hydroxycostol; --Myrtenyl isovalerate; Rishitinone; 4alpha,5alpha-Epoxy-11-eudesmen-3a-ol; Isolu…	261815303	7.1701052e-39	0	7.55
192.138	271.205						355605181	7.1935058e-39	0	7.55
344.206	554.87						242901417	7.277843e-39	0	7.55
184.108	116.464						395499863	7.3432259e-39	0	7.55
244.154	117.549						264555420	7.4677011e-39	0	7.56
216.159	629.464						51086430	7.5767393e-39	0	7.56
174.149	103.389	M+H+	M0				848302960	7.682447e-39	0	7.56
184.108	133.833						528669204	7.9957989e-39	0	7.57
276.18	458.623						186232357	8.0992923e-39	0	7.58
283.263	944.814	M+H+	M0	C18H34O2;	Ethyl 9-hexadecenoate; E-13-Octadecenoic acid; 7Z-octadecenoic acid; Octadec-9-enoic Acid; Oleic acid; Elaidic acid; Petroselinic acid; Vaccenic acid; Z-13-Octadecenoic acid; cis-Vaccenic acid;	Ethyl 9-hexadecenoate; E-13-Octadecenoic acid; 7Z-octadecenoic acid; Octadec-9-enoic Acid; Oleic acid; Elaidic acid; Petroselinic acid; Vaccenic acid; Z-13-Octadecenoic acid; cis-Vaccenic acid;	516226268	8.1529145e-39	0	7.58
192.11	487.825	M+H+	13C/12C	C12H14O2;	1-4-Methoxyphenyl-1-penten-3-one; 3-2-Methylpropylidene-3alpha,4-dihydro-13H-isobenzofuranone; S-3-Butyl-13H-isobenzofuranone; Benzyl trans-2-methyl-2-butenoate; Prenyl benzoate; R-3,7-Dimethyl-5-indanecarboxylic acid; Ligustilide; Benzyl tiglate; Propyl cinnamate; Isopropyl cinnamate; Cinnamyl propionate; 1-4-hydroxyphenyl-4-methylpent-1-en-3-one; 5-4-methoxyphenylpent-1-en-3-one;	1-4-Methoxyphenyl-1-penten-3-one; 3-2-Methylpropylidene-3alpha,4-dihydro-13H-isobenzofuranone; S-3-Butyl-13H-isobenzofuranone; Benzyl trans-2-methyl-2-butenoate; Prenyl benzoate; R-3,7-Dimethyl-5-indanecarboxylic acid; Ligustilide; Benzyl tiglate; Propyl cinnamate; Isopropyl cinnamate; Cinnamyl propionate; 1-4-hydroxyphenyl-4-methylpent-1-en-3-one; 5-4-methoxyphenylpent-1-en-3-one;	277194259	8.2403657e-39	0	7.58
370.222	603.515	M+H+	M0	C20H27N5O2;	Cilostazol;	HMDB0015297;	351485628	8.8103783e-39	0	7.6
322.185	461.871	ACN	13C/12C	C15H21NO4;	Â±-Metalaxyl;	HMDB0031802;	32818199	8.8408246e-39	0	7.6
314.16	482.415						84809479	9.5590194e-39	0	7.61
328.175	514.864						279716334	9.6148652e-39	0	7.62
290.196	478.089	ACN	M0				938272287	9.7670754e-39	0	7.62
343.194	651.095						56436779	9.9198442e-39	0	7.62
431.262	691.097	Na/H	M0				544923370	1.0282468e-38	0	7.63
161.079	131.662	M+H+	13C/12C	C10H9NO;	N-Hydroxy-1-aminonaphthalene; Indoleacetaldehyde;	N-Hydroxy-1-aminonaphthalene; Indoleacetaldehyde;	98670650	1.06176e-38	0	7.64
401.253	616.487						89597974	1.0711153e-38	0	7.64
210.112	421.813	M+H+	M0				292946416	1.0751086e-38	0	7.64
270.17	581.899	M+H+	M0				401938119	1.0816932e-38	0	7.64
222.149	376.301	M+H+	M0	C13H19NO2;	N,N,O-Tridesmethyltramadol; Dioscorine;	N,N,O-Tridesmethyltramadol; Dioscorine;	1153751156	1.0956413e-38	0	7.65
696.399	869.762	M+H+	13C/12C				51767811	1.0970318e-38	0	7.65
258.17	409.896	M+H+	13C/12C*2				53362520	1.1059585e-38	0	7.65
300.217	692.179						78049817	1.1619273e-38	0	7.66
277.216	684.61						1055688607	1.2052984e-38	0	7.67
275.2	711.639	M+H+	M0	C18H26O2;	Nandrolone; 1-Phenyl-1,3-dodecanedione; 10Z,14E,16E-10,14,16-Octadecatrien-12-ynoic acid; Rhodinyl phenylacetate; Citronellyl alpha-toluate;	Nandrolone; 1-Phenyl-1,3-dodecanedione; 10Z,14E,16E-10,14,16-Octadecatrien-12-ynoic acid; Rhodinyl phenylacetate; Citronellyl alpha-toluate;	1078635015	1.2145964e-38	0	7.67
416.264	594.866	M+H+	M0				353378130	1.2893199e-38	0	7.68
434.238	544.06	M+H+	M0				274840870	1.2916924e-38	0	7.68
227.175	355.601						305535839	1.3072992e-38	0	7.69
326.196	608.921						276434921	1.3453387e-38	0	7.69
326.196	600.271	M+H+	M0				225626496	1.3539766e-38	0	7.7
406.207	515.945	M+H+	M0				433793565	1.356922e-38	0	7.7
277.216	635.95	M+H+	M0	C18H28O2;	17beta-hydroxy-5beta-estran-3-one; 19-Norandrosterone; 19-Nor-5-androstenediol; 19-Noretiocholanolone; Stearidonic acid; Phenethyl decanoate; 4,8,12,15-Octadecatetraenoic acid; E,E-11,13-Octadecadien-9-ynoic acid;	17beta-hydroxy-5beta-estran-3-one; 19-Norandrosterone; 19-Nor-5-androstenediol; 19-Noretiocholanolone; Stearidonic acid; Phenethyl decanoate; 4,8,12,15-Octadecatetraenoic acid; E,E-11,13-Octadecadien-9-ynoic acid;	1066637256	1.3639994e-38	0	7.7
216.159	443.465	M+H+	M0				134406578	1.4110563e-38	0	7.71
635.304	696.505						122894410	1.481981e-38	0	7.72
451.164	745.152	M+H+	M0				1564817922	1.4931906e-38	0	7.72
318.227	566.764						45338865	1.4932267e-38	0	7.72
362.253	575.41						30835199	1.5316761e-38	0	7.72
328.22	686.773	M+H+	13C/12C	C18H30O5;	3b,6b,8a,12a-8,12-Epoxy-711-eremophilene-6,8,12-trimethoxy-3-ol;	HMDB0031963;	217907719	1.5763746e-38	0	7.73
386.225	618.648	M+H+	13C/12C	C20H32O7;	20-Trihydroxy-leukotriene-B4; Cinnzeylanol;	20-Trihydroxy-leukotriene-B4; Cinnzeylanol;	51882512	1.7358389e-38	0	7.75
332.17	458.623	M+H+	M0				389041128	1.7797354e-38	0	7.76
304.212	468.358	M+H+	M0	C15H29NO5;	3-hydroxyoctanoyl carnitine;	HMDB0061634;	645611678	1.8072334e-38	0	7.76
174.149	125.148						457678906	1.9530801e-38	0	7.78
226.151	435.884	M+H+	13C/12C	C13H20O3;	Epoxyeremopetasinorol; Annuionone A; Annuionone C; 13-Oxo-9,11-tridecadienoic acid; Methyl jasmonate; 8alpha,10beta,11beta-3-Hydroxy-4,15-dinor-15-xanthen-12,8-olide; Octyl 2-furoate; Furfuryl octanoate; 3-Methylbutyl 2-furanbutanoate; 3-Methyl-5-pentyl-2-furanpropanoic acid;	Epoxyeremopetasinorol; Annuionone A; Annuionone C; 13-Oxo-9,11-tridecadienoic acid; Methyl jasmonate; 8alpha,10beta,11beta-3-Hydroxy-4,15-dinor-15-xanthen-12,8-olide; Octyl 2-furoate; Furfuryl octanoate; 3-Methylbutyl 2-furanbutanoate; 3-Methyl-5-pentyl-2-furanpropanoic acid;	67089393	1.9762007e-38	0	7.78
242.175	497.561						48033801	1.9768141e-38	0	7.78
446.275	595.946	M+H+	M0				1032384662	1.9987754e-38	0	7.79
311.184	449.961	M+H+	M0				456292206	2.0220478e-38	0	7.79
306.191	436.968	M+H+	M0				649844841	2.1314939e-38	0	7.8
407.278	758.133	M+H+	M0	C24H38O5;	7-Ketodeoxycholic acid; 3,7-Dihydroxy-12-oxocholanoic acid; 3-Oxocholic acid; Annocherin A; 6b,7b,13R-6,7-Diacetoxy-8,14-labdadiene-13-ol;	7-Ketodeoxycholic acid; 3,7-Dihydroxy-12-oxocholanoic acid; 3-Oxocholic acid; Annocherin A; 6b,7b,13R-6,7-Diacetoxy-8,14-labdadiene-13-ol;	306779382	2.1498469e-38	0	7.8
523.325	804.676	Na/H	M0	C28H44N4O4;	Frangulanine; Adouetine X;	Frangulanine; Adouetine X;	213964285	2.1722494e-38	0	7.81
330.227	631.625						877334580	2.1757294e-38	0	7.81
379.247	727.855	M+H+	M0	C22H34O5;	Annoglabasin F;	HMDB0035508;	355197778	2.1769991e-38	0	7.81
255.195	611.082						95478028	2.2137513e-38	0	7.81
212.136	498.641	M+H+	13C/12C	C12H18O3;	Jasmonic acid; Sedanonic acid; Dihydro-3-2-octenyl-2,5-furandione; R-8-Acetoxycarvotanacetone; 1-Benzyloxy-1-2-methoxyethoxyethane; 4-Butoxymethyl-2-methoxyphenol; Isoamyl 2-furonpropionate; Dihydro-3-1-octenyl-2,5-furandione; 3-Ethenyl-2,5-dimethyl-4-oxohex-5-en-2-yl acetate;	Jasmonic acid; Sedanonic acid; Dihydro-3-2-octenyl-2,5-furandione; R-8-Acetoxycarvotanacetone; 1-Benzyloxy-1-2-methoxyethoxyethane; 4-Butoxymethyl-2-methoxyphenol; Isoamyl 2-furonpropionate; Dihydro-3-1-octenyl-2,5-furandione; 3-Ethenyl-2,5-dimethyl-4-oxohex-5-en-2-yl acetate;	560063605	2.2458914e-38	0	7.82
311.184	414.231	Na/H	M0	C15H28O5;	6-Hydroxypentadecanedioic acid;	HMDB0031885;	109312435	2.2714402e-38	0	7.82
499.326	749.479	M+H+	13C/12C				170408122	2.3253968e-38	0	7.82
258.17	577.573						64496884	2.3882975e-38	0	7.83
163.148	524.598	M+H+	M0	C12H18;	Hexylbenzene; 1,3-Diisopropylbenzene; Pregeijerene;	Hexylbenzene; 1,3-Diisopropylbenzene; Pregeijerene;	184829303	2.391513e-38	0	7.83
174.149	147.959	M+H+	M0				1419213581	2.4014324e-38	0	7.83
268.154	454.292	M+H+	M0				366575860	2.4625643e-38	0	7.84
254.175	586.222	M+H+	13C/12C				72550887	2.4635711e-38	0	7.84
277.216	699.747	M+H+	M0	C18H28O2;	17beta-hydroxy-5beta-estran-3-one; 19-Norandrosterone; 19-Nor-5-androstenediol; 19-Noretiocholanolone; Stearidonic acid; Phenethyl decanoate; 4,8,12,15-Octadecatetraenoic acid; E,E-11,13-Octadecadien-9-ynoic acid;	17beta-hydroxy-5beta-estran-3-one; 19-Norandrosterone; 19-Nor-5-androstenediol; 19-Noretiocholanolone; Stearidonic acid; Phenethyl decanoate; 4,8,12,15-Octadecatetraenoic acid; E,E-11,13-Octadecadien-9-ynoic acid;	759133913	2.5178732e-38	0	7.84
394.206	497.561	M+H+	13C/12C				67824790	2.5861649e-38	0	7.85
272.185	435.884						47728566	2.5938881e-38	0	7.85
282.17	493.234						316934344	2.600093e-38	0	7.85
427.267	635.95						534899937	2.6498977e-38	0	7.85
399.273	728.936						178614146	2.7350791e-38	0	7.86
342.227	619.729	HCl	13C/12C	C20H32O2;	Arachidonic acid; Cis-8,11,14,17-Eicosatetraenoic acid; Mesterolone; Drostanolone; Sideridiol; ent-17-Hydroxy-16beta-kauran-19-al; Yucalexin P21; Copalic acid; Junicedral; 7,13-Eperudien-15-oic acid; Oryzalexin S; Oryzalexin E;	Arachidonic acid; Cis-8,11,14,17-Eicosatetraenoic acid; Mesterolone; Drostanolone; Sideridiol; ent-17-Hydroxy-16beta-kauran-19-al; Yucalexin P21; Copalic acid; Junicedral; 7,13-Eperudien-15-oic acid; Oryzalexin S; Oryzalexin E;	406973762	2.7424664e-38	0	7.86
298.201	611.082						309455548	2.7468516e-38	0	7.86
182.129	477.008	M+H+	M0				888811243	2.7591411e-38	0	7.86
323.221	640.278	M+H+	M0	C19H30O4;	S-[8]-Gingerol;	HMDB0033615;	239571669	2.8674692e-38	0	7.87
298.245	815.517	M+H+	13C/12C	C18H32O3;	10E,12Z-9-HODE; 13-HODE; alpha-Dimorphecolic acid; 9,10-Epoxyoctadecenoic acid; 12,13-EpOME; Z-13-Oxo-9-octadecenoic acid; Avenoleic acid; 12-Hydroxy-8,10-octadecadienoic acid;	10E,12Z-9-HODE; 13-HODE; alpha-Dimorphecolic acid; 9,10-Epoxyoctadecenoic acid; 12,13-EpOME; Z-13-Oxo-9-octadecenoic acid; Avenoleic acid; 12-Hydroxy-8,10-octadecadienoic acid;	127873959	3.1299639e-38	0	7.89
343.211	568.924						379303936	3.1373489e-38	0	7.9
280.19	577.573						166286481	3.2015708e-38	0	7.9
660.358	678.123						62649019	3.2050712e-38	0	7.9
328.22	700.827	M+H+	13C/12C	C18H30O5;	3b,6b,8a,12a-8,12-Epoxy-711-eremophilene-6,8,12-trimethoxy-3-ol;	HMDB0031963;	267288999	3.2946865e-38	0	7.91
318.227	486.741						342436322	3.2959852e-38	0	7.91
418.279	592.705	M+H+	M0				374514414	3.350903e-38	0	7.91
360.274	856.734						89943859	3.3862488e-38	0	7.91
272.185	479.171	M+H+	M0				104486920	3.4746009e-38	0	7.92
268.154	524.598	M+H+	M0				233261957	3.4747494e-38	0	7.92
210.112	387.144	M+H+	M0				361294732	3.5212492e-38	0	7.92
296.23	735.421						831239886	3.5789274e-38	0	7.93
475.288	692.179	Na/H	M0				506439510	3.5989194e-38	0	7.93
294.214	712.72	M+H+	13C/12C	C18H28O3;	2'E,4'Z,7'Z,8E-Colnelenic acid; Panaquinquecol 1; [7]-Paradol;	2'E,4'Z,7'Z,8E-Colnelenic acid; Panaquinquecol 1; [7]-Paradol;	1008361583	3.6809171e-38	0	7.93
335.221	672.72	M+H+	M0	C20H30O4;	15d PGD2; bicyclo-PGE2; Prostaglandin-c2; 15-deoxy-PGD2; 5-oxo-12-HETE; 5,12-dihydroxy-6,8,10,14,17-eicosapentaenoic acid; 15-Keto-13,14-dihydroprostaglandin A2; Prostaglandin J2; Prostaglandin A2; 12-Keto-leukotriene B4; Prostaglandin B2; Delta-12-Prostaglandin J2; Leukotriene B5; 5-Oxo-6-trans-leukotriene B4; 7'-Carboxy-gamma-chromanol; Crispanone; 8alpha-8-Hydroxy-12-oxo-13-abieten-18-oic acid…	15d PGD2; bicyclo-PGE2; Prostaglandin-c2; 15-deoxy-PGD2; 5-oxo-12-HETE; 5,12-dihydroxy-6,8,10,14,17-eicosapentaenoic acid; 15-Keto-13,14-dihydroprostaglandin A2; Prostaglandin J2; Prostaglandin A2; 12-Keto-leukotriene B4; Prostaglandin B2; Delta-12-Prostaglandin J2; Leukotriene B5; 5-Oxo-6-trans-leukotriene B4; 7'-Carboxy-gamma-chromanol; Crispanone; 8alpha-8-Hydroxy-12-oxo-13-abieten-18-oic acid…	761213408	3.7512015e-38	0	7.94
318.227	502.967	M+H+	M0	C16H31NO5;	3-hydroxynonanoyl carnitine;	HMDB0061635;	257129694	3.7652709e-38	0	7.94
359.226	660.827	M+H+	13C/12C				275206381	3.8306662e-38	0	7.94
185.128	470.521	M+H+	M0	C9H16N2O2;	N-3-acetamidopropylpyrrolidin-2-one;	HMDB0061384;	704616033	3.9696778e-38	0	7.95
213.131	418.564	M+H+	13C/12C	C11H17NO3;	Methoxamine; Orciprenaline; Isoproterenol;	Methoxamine; Orciprenaline; Isoproterenol;	50395221	4.0816699e-38	0	7.96
285.206	650.011	M+H+	M0				183472761	4.1313584e-38	0	7.96
163.148	511.618	M+H+	M0	C12H18;	Hexylbenzene; 1,3-Diisopropylbenzene; Pregeijerene;	Hexylbenzene; 1,3-Diisopropylbenzene; Pregeijerene;	198525470	4.3797308e-38	0	7.98
533.258	589.463						85825925	4.5436766e-38	0	7.98
366.235	708.394	M+H+	13C/12C	C21H32O5;	Tetrahydrocortisone; Dihydrocortisol; 3a,11b,21-Trihydroxy-20-oxo-5b-pregnan-18-al; 11b,21-Dihydroxy-3,20-oxo-5b-pregnan-18-al; 11b,17a,21-Trihydroxypreg-nenolone; 18-Hydroxy-11-dehydrotetrahydrocorticosterone; Vanillin 3-L-menthoxypropane-1,2-diol acetal;	Tetrahydrocortisone; Dihydrocortisol; 3a,11b,21-Trihydroxy-20-oxo-5b-pregnan-18-al; 11b,21-Dihydroxy-3,20-oxo-5b-pregnan-18-al; 11b,17a,21-Trihydroxypreg-nenolone; 18-Hydroxy-11-dehydrotetrahydrocorticosterone; Vanillin 3-L-menthoxypropane-1,2-diol acetal;	76219567	4.6362608e-38	0	7.99
528.352	789.515						272079501	4.8102576e-38	0	8
465.32	785.18						203716684	5.011036e-38	0	8.01
334.186	458.623	M+H+	13C/12C				370080830	5.1727993e-38	0	8.02
401.236	692.179	ACN	M0				163187224	5.2990167e-38	0	8.02
223.096	77.2691						36773010	5.3354794e-38	0	8.02
312.217	631.625						266072212	5.5335457e-38	0	8.03
185.128	482.415	M+H+	M0	C9H16N2O2;	N-3-acetamidopropylpyrrolidin-2-one;	HMDB0061384;	464931908	5.5373025e-38	0	8.03
366.213	473.762						350111250	5.7672681e-38	0	8.04
282.315	800.34	M+H+	M0				311269008	5.8772528e-38	0	8.05
210.112	404.476	M+H+	M0				750762457	5.9657853e-38	0	8.05
354.235	718.128	M+H+	13C/12C	C20H32O5;	11b-PGE2; 13,14-Dihydro-15-keto-PGD2; 15-oxo-5S,6R-dihydroxy-7E,9E,11Z-eicosatrienoic acid; 15-dehydro-prostaglandin E11-; 5-hydroperoxy-15-HETE; Prostaglandin E2; 13E-11a-Hydroxy-9,15-dioxoprost-13-enoic acid; Prostaglandin I2; Prostaglandin H2; Prostaglandin D2; Thromboxane A2; 20-Hydroxy-leukotriene B4; Prostaglandin F3a; 8-iso-PGF3a; Levuglandin E2; Levuglandin D2; 13,14-Dihydro-15-keto-PGE2;…	11b-PGE2; 13,14-Dihydro-15-keto-PGD2; 15-oxo-5S,6R-dihydroxy-7E,9E,11Z-eicosatrienoic acid; 15-dehydro-prostaglandin E11-; 5-hydroperoxy-15-HETE; Prostaglandin E2; 13E-11a-Hydroxy-9,15-dioxoprost-13-enoic acid; Prostaglandin I2; Prostaglandin H2; Prostaglandin D2; Thromboxane A2; 20-Hydroxy-leukotriene B4; Prostaglandin F3a; 8-iso-PGF3a; Levuglandin E2; Levuglandin D2; 13,14-Dihydro-15-keto-PGE2;…	203633804	6.0565586e-38	0	8.06
268.154	517.028						81301844	6.2093297e-38	0	8.06
[truncated: 20,748 more rows]

## Sheet: Table S10. Metabolika results
Table S10. Pathway targets identified in cecal (n=17) , low dose (n=22) and high dose (n=19) metabolomes as determined by Metaboliks in Compound Discoverer (version 3.3).
Pathway Name	# Mapped Compounds	# Matched Compounds	# Compounds in Pathway
Superpathway of chorismate metabolism	86	23	152
Superpathway of lipoxygenase	83	15	33
Superpathway of betalain biosynthesis	60	20	59
Superpathway of trichothecene biosynthesis	60	18	84
[truncated: 302 more rows]

## Sheet: Table S11
Supplemental Table 11. Summary of pathway-level metabolic activity across control, low dose and high dose treatment groups based on MetaCyc Pathway Tools analysis. Values represent summed metabolite abundances mapped to MetaCyc functional subsystems for each treatment group. Categories are organized by metabolic function: Biosynthesis.
[truncated: 1,716 more rows]

[truncated: 3 more sheets: Table S12, Table S13, Table S14]
