# Supplementary material for: Exposure to known and emerging groundwater contaminants significantly alters poultry microbiome and metabolome
Source: Appl Environ Microbiol. 2026 Mar 20;92(4):e02469-25. doi: 10.1128/aem.02469-25 (PMC13101470; doi:10.1128/aem.02469-25)
Supplement: File S3 — Tables S15 to S23. [file aem.02469-25-s0003.xlsx]

## Sheet: Table S15
Supplemental Table 15. Perturbation Pathway Scores (PPS) and delta change (DPPS) for Fournierella massiliensis AM2 representative genome in control group and ternary mixture of agricultural contaminants-exposed treatment.
Pathway	DPPS	control (PPS)	high (PPS)	low (PPS)	Taxa
purine ribonucleosides degradation	25.8929	667.357	724.9	568.457	Fournierella
guanine and guanosine salvage II	23.4719	493.542	517.744	480.625	Fournierella
guanine and guanosine salvage	23.4719	493.542	517.744	480.625	Fournierella
pseudouridine degradation	16.8383	231.401	260.277	144.713	Fournierella
adenine and adenosine salvage III	14.9611	450.399	524.417	332.969	Fournierella
adenosine nucleotides degradation II	13.9507	747.113	787.385	643.637	Fournierella
trehalose degradation I (low osmolarity)	13.0904	419.524	504.516	380.466	Fournierella
glycogen degradation II	8.26974	586.366	641.821	322.163	Fournierella
glycolysis III (from glucose)	7.18071	325.668	555.557	242.941	Fournierella
homolactic fermentation	6.87501	311.803	531.905	232.599	Fournierella
UDP-<i>N</i>-acetyl-D-glucosamine biosynthesis I	6.56889	239.078	569.652	492.63	Fournierella
glycogen biosynthesis I (from ADP-D-Glucose)	4.65669	281.001	314.899	125.537	Fournierella
<i>N</i>-acetylglucosamine degradation I	4.64635	140.703	411.309	330.631	Fournierella
D-galactose degradation I (Leloir pathway)	4.16507	251.335	281.654	112.284	Fournierella
pyrimidine deoxyribonucleosides degradation	4.04631	628.404	571.282	583.44	Fournierella
pyrimidine deoxyribonucleosides salvage	3.14686	639.808	598.106	604.736	Fournierella
superpathway of pyrimidine deoxyribonucleosides degradation	2.86117	444.349	505.715	412.554	Fournierella
UDP-<i>N</i>-acetylmuramoyl-pentapeptide biosynthesis I (<i>meso</i>-diaminopimelate containing)	2.56838	151.988	194.071	0	Fournierella
superpathway of pyrimidine deoxyribonucleoside salvage	2.34553	476.884	445.802	450.744	Fournierella
peptidoglycan biosynthesis I (<I>meso</I>-diaminopimelate containing)	2.29723	135.942	173.583	0	Fournierella
glycerol and glycerophosphodiester degradation	1.79246	343.277	373.682	312.081	Fournierella
glycerophosphodiester degradation	1.68994	334.053	358.206	294.233	Fournierella
melibiose degradation	1.62989	296.648	312.54	269.03	Fournierella
purine deoxyribonucleosides degradation I	1.47874	657.839	641.051	675.737	Fournierella
glycerol degradation I	1.37983	272.753	292.474	240.24	Fournierella
guanosine nucleotides degradation III	33.5023	650.865	729.501	556.566	Synergistes
purine nucleotides degradation II (aerobic)	29.6082	896.19	1066.68	769.562	Synergistes
purine ribonucleosides degradation	25.8929	667.357	724.9	568.457	Synergistes
guanine and guanosine salvage II	23.4719	493.542	517.744	480.625	Synergistes
guanine and guanosine salvage	23.4719	493.542	517.744	480.625	Synergistes
L-idonate degradation	20.1607	409.26	606.675	405.648	Synergistes
adenine and adenosine salvage III	14.9611	450.399	524.417	332.969	Synergistes
adenosine nucleotides degradation II	13.9507	747.113	787.385	643.637	Synergistes
hydroxymethylpyrimidine salvage	8.777	391.784	0	283.28	Synergistes
glycogen degradation II	8.26974	586.366	641.821	322.163	Synergistes
UDP-&alpha;-D-glucose biosynthesis	6.58555	397.395	445.334	177.536	Synergistes
UDP-<i>N</i>-acetyl-D-glucosamine biosynthesis I	6.56889	239.078	569.652	492.63	Synergistes
glycolysis I (from glucose 6-phosphate)	5.70277	226.168	529.447	232.405	Synergistes
thiamine diphosphate salvage II	5.55107	247.786	0	179.162	Synergistes
pyrimidine deoxyribonucleosides degradation	4.04631	628.404	571.282	583.44	Synergistes
superpathway of pyrimidine deoxyribonucleosides degradation	2.86117	444.349	505.715	412.554	Synergistes
UDP-<i>N</i>-acetylmuramoyl-pentapeptide biosynthesis I (<i>meso</i>-diaminopimelate containing)	2.56838	151.988	194.071	0	Synergistes
purine deoxyribonucleosides degradation I	1.47874	657.839	641.051	675.737	Synergistes
phosphatidylglycerol biosynthesis II (non-plastidic)	1.46353	280.284	305.11	254.813	Synergistes
pyrimidine ribonucleosides degradation	1.26174	445.71	438.467	399.543	Synergistes
tRNA charging	1.24436	263.288	399.035	243.885	Synergistes
CDP-diacylglycerol biosynthesis I	1.19497	236.211	253.29	208.054	Synergistes
superpathway of purine deoxyribonucleosides degradation	1.11782	497.279	578.798	510.809	Synergistes
L-alanine biosynthesis III	1.05874	269.268	259.372	236.558	Synergistes
methylglyoxal degradation I	0.960152	272.675	0	305.997	Synergistes
guanosine nucleotides degradation III	33.5023	650.865	729.501	556.566	Desulfovibrio
purine ribonucleosides degradation	25.8929	667.357	724.9	568.457	Desulfovibrio
guanine and guanosine salvage II	23.4719	493.542	517.744	480.625	Desulfovibrio
guanine and guanosine salvage	23.4719	493.542	517.744	480.625	Desulfovibrio
<i>myo</i>-inositol biosynthesis	13.0904	377.435	504.516	355.072	Desulfovibrio
4-amino-2-methyl-5-diphosphomethylpyrimidine biosynthesis I	8.777	423.868	218.593	385.688	Desulfovibrio
hydroxymethylpyrimidine salvage	8.777	391.784	0	283.28	Desulfovibrio
glycogen degradation II	8.26974	586.366	641.821	322.163	Desulfovibrio
GDP-mannose biosynthesis	7.23751	414.444	631.71	545.768	Desulfovibrio
glycolysis III (from glucose)	7.18071	325.668	555.557	242.941	Desulfovibrio
homolactic fermentation	6.87501	311.803	531.905	232.599	Desulfovibrio
UDP-&alpha;-D-glucose biosynthesis	6.58555	397.395	445.334	177.536	Desulfovibrio
UDP-<i>N</i>-acetyl-D-glucosamine biosynthesis I	6.56889	239.078	569.652	492.63	Desulfovibrio
thiamine diphosphate salvage II	5.55107	247.786	0	179.162	Desulfovibrio
selenate reduction	5.46736	422.427	208.742	474.048	Desulfovibrio
glycogen biosynthesis I (from ADP-D-Glucose)	4.65669	281.001	314.899	125.537	Desulfovibrio
superpathway of thiamine diphosphate biosynthesis I	4.36057	359.134	348.18	339.845	Desulfovibrio
gluconeogenesis I	4.03805	217.296	412.094	148.858	Desulfovibrio
UDP-<i>N</i>-acetylmuramoyl-pentapeptide biosynthesis I (<i>meso</i>-diaminopimelate containing)	2.56838	151.988	194.071	0	Desulfovibrio
peptidoglycan biosynthesis I (<I>meso</I>-diaminopimelate containing)	2.29723	135.942	173.583	0	Desulfovibrio
glycerol and glycerophosphodiester degradation	1.79246	343.277	373.682	312.081	Desulfovibrio
ADP-L-<i>glycero</i>-&beta;-D-<i>manno</i>-heptose biosynthesis	1.78007	223.754	235.27	210.806	Desulfovibrio
glycerophosphodiester degradation	1.68994	334.053	358.206	294.233	Desulfovibrio
purine deoxyribonucleosides degradation I	1.47874	657.839	641.051	675.737	Desulfovibrio
phosphatidylglycerol biosynthesis II (non-plastidic)	1.46353	280.284	305.11	254.813	Desulfovibrio
guanine and guanosine salvage II	23.4719	493.542	517.744	480.625	Coriobacteriaceae
guanine and guanosine salvage	23.4719	493.542	517.744	480.625	Coriobacteriaceae
hydroxymethylpyrimidine salvage	8.777	391.784	0	283.28	Coriobacteriaceae
4-amino-2-methyl-5-diphosphomethylpyrimidine biosynthesis I	8.777	423.868	218.593	385.688	Coriobacteriaceae
UDP-<i>N</i>-acetyl-D-glucosamine biosynthesis I	6.56889	239.078	569.652	492.63	Coriobacteriaceae
pentose phosphate pathway (non-oxidative branch) I	6.42598	329.462	440.634	340.654	Coriobacteriaceae
glycolysis I (from glucose 6-phosphate)	5.70277	226.168	529.447	232.405	Coriobacteriaceae
thiamine diphosphate salvage II	5.55107	247.786	0	179.162	Coriobacteriaceae
superpathway of <i>N</i>-acetylglucosamine, <i>N</i>-acetylmannosamine and <i>N</i>-acetylneuraminate degradation	4.8646	409.919	632.663	538.273	Coriobacteriaceae
<i>N</i>-acetylglucosamine degradation I	4.64635	140.703	411.309	330.631	Coriobacteriaceae
UDP-<i>N</i>-acetylmuramoyl-pentapeptide biosynthesis I (<i>meso</i>-diaminopimelate containing)	2.56838	151.988	194.071	0	Coriobacteriaceae
<i>N</i>-acetylneuraminate and <i>N</i>-acetylmannosamine degradation I	2.48644	414.32	480.932	424.948	Coriobacteriaceae
melibiose degradation	1.62989	296.648	312.54	269.03	Coriobacteriaceae
glycerol degradation I	1.37983	272.753	292.474	240.24	Coriobacteriaceae
L-tryptophan biosynthesis	1.35324	273.318	355.043	117.313	Coriobacteriaceae
3-dehydroquinate biosynthesis I	1.32684	393.867	408.153	386.431	Coriobacteriaceae
tRNA charging	1.24436	263.288	399.035	243.885	Coriobacteriaceae
CDP-diacylglycerol biosynthesis I	1.19497	236.211	253.29	208.054	Coriobacteriaceae
CDP-diacylglycerol biosynthesis III	1.06881	211.274	226.55	186.089	Coriobacteriaceae
L-alanine biosynthesis III	1.05874	269.268	259.372	236.558	Coriobacteriaceae
chorismate biosynthesis I	0.908788	564.77	694.535	440.316	Coriobacteriaceae
xanthine and xanthosine salvage	0.899803	544.328	503.328	546.79	Coriobacteriaceae
molybdopterin biosynthesis	0.836836	241.55	232.093	237.476	Coriobacteriaceae
L-cysteine biosynthesis I	0.748645	190.401	183.404	167.272	Coriobacteriaceae
[2Fe-2S] iron-sulfur cluster biosynthesis	0.669608	170.3	164.041	149.612	Coriobacteriaceae
<i>myo</i>-inositol biosynthesis	13.0904	377.435	504.516	355.072	Akkermansia
GDP-mannose biosynthesis	7.23751	414.444	631.71	545.768	Akkermansia
glycolysis I (from glucose 6-phosphate)	5.70277	226.168	529.447	232.405	Akkermansia
selenate reduction	5.46736	422.427	208.742	474.048	Akkermansia
D-mannose degradation	5.19559	0	348.233	268.358	Akkermansia
<i>N</i>-acetylglucosamine degradation I	4.64635	140.703	411.309	330.631	Akkermansia
D-galactose degradation I (Leloir pathway)	4.16507	251.335	281.654	112.284	Akkermansia
gluconeogenesis I	4.03805	217.296	412.094	148.858	Akkermansia
UDP-<i>N</i>-acetylmuramoyl-pentapeptide biosynthesis I (<i>meso</i>-diaminopimelate containing)	2.56838	151.988	194.071	0	Akkermansia
peptidoglycan biosynthesis I (<I>meso</I>-diaminopimelate containing)	2.29723	135.942	173.583	0	Akkermansia
ADP-L-<i>glycero</i>-&beta;-D-<i>manno</i>-heptose biosynthesis	1.78007	223.754	235.27	210.806	Akkermansia
L-tryptophan degradation II (via pyruvate)	1.64307	213.029	177.254	0	Akkermansia
lactose degradation III	1.62989	296.648	312.54	269.03	Akkermansia
phosphatidylglycerol biosynthesis II (non-plastidic)	1.46353	280.284	305.11	254.813	Akkermansia
fucose degradation	1.44767	374.876	344.447	247.644	Akkermansia
L-tryptophan biosynthesis	1.35324	273.318	355.043	117.313	Akkermansia
3-dehydroquinate biosynthesis I	1.32684	393.867	408.153	386.431	Akkermansia
tRNA charging	1.24436	263.288	399.035	243.885	Akkermansia
CDP-diacylglycerol biosynthesis I	1.19497	236.211	253.29	208.054	Akkermansia
L-alanine biosynthesis III	1.05874	269.268	259.372	236.558	Akkermansia
methylglyoxal degradation I	0.960152	272.675	0	305.997	Akkermansia
superpathway of thiamine diphosphate biosynthesis I	0.916866	275.606	348.18	279.45	Akkermansia
chorismate biosynthesis I	0.902011	630.064	758.635	513.607	Akkermansia
4-hydroxyphenylpyruvate biosynthesis	0.852264	262.789	337.019	303.976	Akkermansia
thiazole biosynthesis I (facultative anaerobic bacteria)	0.77476	223.632	319.624	219.86	Akkermansia
purine ribonucleosides degradation	25.8929	667.357	724.9	568.457	Ruminococcus
guanine and guanosine salvage I	23.4719	493.542	517.744	480.625	Ruminococcus
guanine and guanosine salvage II	23.4719	493.542	517.744	480.625	Ruminococcus
trehalose degradation I (low osmolarity)	13.0904	419.524	504.516	380.466	Ruminococcus
ammonia assimilation cycle III	8.50992	394.189	446.599	331.813	Ruminococcus
glycogen degradation II	8.26974	586.366	641.821	322.163	Ruminococcus
UDP-<i>N</i>-acetyl-D-glucosamine biosynthesis I	7.54123	272.024	586.885	492.63	Ruminococcus
L-glutamine biosynthesis I	7.36981	341.378	386.766	287.358	Ruminococcus
L-glutamine degradation I	7.36981	341.378	386.766	287.358	Ruminococcus
L-asparagine biosynthesis I	7.36981	341.378	386.766	287.358	Ruminococcus
L-glutamine degradation II	7.36981	341.378	386.766	287.358	Ruminococcus
glycolysis III (from glucose)	7.18071	325.668	555.557	242.941	Ruminococcus
homolactic fermentation	6.87501	311.803	531.905	232.599	Ruminococcus
5-aminoimidazole ribonucleotide biosynthesis I	6.68979	396.949	345.934	354.724	Ruminococcus
4-aminobenzoate biosynthesis I	5.21124	241.391	273.485	203.193	Ruminococcus
L-glutamate biosynthesis I	5.21124	241.391	273.485	203.193	Ruminococcus
glycogen biosynthesis I (from ADP-D-Glucose)	4.65669	281.001	314.899	125.537	Ruminococcus
<i>N</i>-acetylglucosamine degradation I	4.64635	140.703	411.309	330.631	Ruminococcus
UTP and CTP <i>de novo</i> biosynthesis	4.25496	197.095	223.3	165.906	Ruminococcus
L-tryptophan biosynthesis	4.17054	290.001	384.992	117.313	Ruminococcus
D-galactose degradation I (Leloir pathway)	4.16507	251.335	281.654	112.284	Ruminococcus
pyrimidine deoxyribonucleosides degradation	4.04631	628.404	571.282	583.44	Ruminococcus
gluconeogenesis I	4.03805	217.296	412.094	148.858	Ruminococcus
superpathway of pyrimidine nucleobases salvage	3.6849	170.689	193.383	143.679	Ruminococcus
guanosine ribonucleotides <i>de novo</i> biosynthesis	3.6849	170.689	193.383	143.679	Ruminococcus

## Sheet: Table S16
Tabls S16. Summary of detected features putatively identified in control cecal metabolomes (n=17) and +PE Fiber cecal metabolomes (n=20) using MetaboAnalyst 6.0. MS1 spectra were referenced to the Human Metabolome Databse.
m/z	RT(s)	adduct	isotopes	Formula	Compound	HMDBID	intenVale	pvals	pfdr	cvs
763.409	696.094						1686400	3.7005479e-48	0	56.35
271.115	515.496						9314878	7.6654928e-47	0	62.26
154.907	69.2608						5814223	7.8671001e-47	0	60.23
182.902	69.2608						10027248	4.1897068e-46	0	62.74
763.409	733.956						1804082	1.2456032e-44	0	56.52
636.291	685.278						6168349	6.0774493e-41	0	62.6
272.193	687.446	M+H+	13C/12C	C15H26O4;	Ethylene brassylate;	HMDB0040459;	2512854	7.3526597e-41	0	58.83
680.316	778.31						5846496	3.1764255e-39	0	62.87
228.913	69.2608						2188678	9.4121329e-39	0	55.58
266.108	501.443						1754054	1.3324418e-38	0	56.27
192.154	85.5522	M+H+	M0				5964083	1.4661254e-38	0	60.33
298.877	71.4346						1786451	1.6190969e-38	0	54.6
442.176	1131.65	M+H+	13C/12C				1857055	2.44028e-38	0	54.96
779.405	696.094						7578517	3.63267e-37	0	63.87
193.157	85.5522	M+H+	13C/12C				2847954	4.8171481e-37	0	56.84
192.164	86.6372						5042600	4.3643968e-36	0	59.53
254.108	1402.47						1584223	8.4092702e-35	0	55.85
476.218	684.198	M+H+	13C/12C				1975943	1.5843717e-34	0	55.17
192.165	87.7266						5722556	8.7662836e-34	0	60.09
411.242	675.541						7982497	1.1454517e-33	0	63.3
896.468	773.983						8589767	2.0404055e-33	0	64.03
789.35	1155.57						1140195	1.3072034e-32	0	54.48
430.176	678.789	M+H+	13C/12C				1040644	1.4361961e-32	0	51.94
321.21	810.804	K/H	M0				967785	1.5605257e-32	0	53.22
238.141	578.222						1281244	7.7232575e-32	0	52.91
266.172	656.076						3142679	1.2370252e-31	0	57.23
255.084	1423.14						712110	1.8887817e-31	0	52.42
926.48	707.992						5123487	5.8566846e-31	0	61.56
948.613	632.29						8745212	1.0016487e-30	0	63.85
634.43	690.689	M+H+	M0				810676160	1.0534605e-30	0	26.95
753.349	777.229						5885906	1.056311e-30	0	62.36
504.192	674.461						1507140	1.1227247e-30	0	53.88
186.221	562.001						1924482	1.5944991e-30	0	54.87
548.394	645.266						121759653	1.7356019e-30	0	25.8
432.241	637.696	M+H+	M0				662349018	2.1570371e-30	0	28.07
478.352	684.198	M+H+	M0				739322054	2.9699263e-30	0	26.9
435.259	525.229						768171185	3.9600034e-30	0	26.9
464.336	675.541	M+H+	M0				472179832	4.9432644e-30	0	26.64
590.404	706.912	M+H+	M0				232056246	6.0639158e-30	0	26.28
338.129	1138.17						1219780	7.8761092e-30	0	54.76
663.894	539.291	M+H+	M0				775783939	8.0682434e-30	0	27.86
440.272	1011.94						934189	1.204285e-29	0	53
435.321	674.461						153692256	1.2250539e-29	0	26.05
481.363	643.104	M+H+	M0				925095005	1.5107252e-29	0	27.31
467.347	631.209	M+H+	M0				1035006119	1.874619e-29	0	27.15
482.366	643.104	M+H+	13C/12C				469254148	2.1265462e-29	0	26.63
604.42	718.804						253537026	3.6644725e-29	0	30.54
421.305	652.833	M+H+	M0				505566717	3.6908462e-29	0	26.9
486.342	597.695	M+H+	M0				437706905	4.7531493e-29	0	26.63
618.435	727.46	M+H+	M0				273616948	4.7666747e-29	0	26.39
642.383	537.128	M+H+	M0				762248681	4.8540684e-29	0	27.6
479.285	532.8	2x charged	13C/12C				552936290	5.1776848e-29	0	26.68
450.321	671.219						229208065	6.6752239e-29	0	26.22
162.967	68.1728						1715076	6.7002053e-29	0	54.19
499.316	622.563	HCl	M0				661752819	9.3906462e-29	0	27.02
515.311	629.047						652966898	9.7976404e-29	0	26.79
664.897	539.291	M+H+	13C/12C				745613850	1.1144396e-28	0	31.75
448.61	551.185	3x charged	13C/12C				500685815	1.2373272e-28	0	26.94
213.145	658.24						1696293	1.3116587e-28	0	54.13
434.758	525.229	M+H+	M0				641621880	1.3907982e-28	0	27.2
495.379	654.994	M+H+	M0				116804107	1.5409711e-28	0	25.8
531.816	519.822	M+H+	M0				779872037	1.6025115e-28	0	27.04
497.358	614.991	M+H+	M0				851240462	1.8023249e-28	0	26.95
686.91	542.533	M+H+	13C/12C				726138271	1.811394e-28	0	27.28
539.832	534.963	2x charged	13C/12C				542766367	1.954477e-28	0	27.75
262.178	596.613	M+H+	M0				381984487	2.1861151e-28	0	26.81
492.368	693.933						429103666	2.5597683e-28	0	26.62
472.326	582.547						425158079	2.6047131e-28	0	26.61
746.415	727.46	HCl	M0				3497510	2.6049038e-28	0	56.33
518.32	531.716	2x charged	13C/12C				574127616	2.6235424e-28	0	27.28
384.285	611.749	M+H+	M0				1157615586	2.6241108e-28	0	27.99
835.518	566.327	M+H+	13C/12C				458886947	2.6952286e-28	0	26.58
562.373	664.731	M+H+	M0				183532797	2.799068e-28	0	26.11
517.819	530.636	M+H+	M0				541304925	3.0698912e-28	0	27.6
736.431	510.087	M+H+	M0				635084977	3.323312e-28	0	28.03
416.337	587.958	M+H+	M0	C23H45NO5;	3-hydroxyhexadecanoyl carnitine; 3-Hydroxyhexadecanoylcarnitine;	3-hydroxyhexadecanoyl carnitine; 3-Hydroxyhexadecanoylcarnitine;	934237002	3.4330321e-28	0	27.62
492.635	557.676	3x charged	13C/12C				478900270	3.4332375e-28	0	27.45
238.141	658.24						1247395	3.4974217e-28	0	52.84
525.389	651.75	M+H+	M0				209174888	3.8908294e-28	0	26.22
398.264	613.91	M+H+	M0				839909443	3.9325432e-28	0	27.15
462.321	673.381	M+H+	M0				659891744	4.2481071e-28	0	26.89
620.415	679.871						462432187	4.5865759e-28	0	26.71
741.387	510.087	Na/H	M0				571366053	4.6180728e-28	0	27.2
432.241	605.265	M+H+	M0				196836209	4.6925588e-28	0	27.51
555.337	526.312						512587038	4.889075e-28	0	26.66
424.279	632.29						308884987	5.0365551e-28	0	26.4
763.409	806.465						1202575	5.7437702e-28	0	54.88
576.344	527.394	M+H+	M0				749190975	5.7739937e-28	0	31.7
583.858	540.372	M+H+	M0				542648339	5.7869464e-28	0	27.88
454.327	607.428						1252019040	5.8853384e-28	0	27.23
450.296	558.757	M+H+	M0				263500364	6.5468981e-28	0	26.91
521.346	781.555	M+H+	M0				364381555	6.7001933e-28	0	26.62
649.897	549.022	M+H+	M0				496534475	6.9803075e-28	0	32.55
453.332	621.479	M+H+	13C/12C				844881119	7.9749998e-28	0	26.95
437.253	783.721						235305167	8.27507e-28	0	26.81
462.951	553.35	M+H+	M0				506137721	8.5998077e-28	0	27.25
397.208	428.928	M+H+	M0	C17H32O10;	1-Hexanol arabinosylglucoside;	HMDB0031689;	472752385	8.6452772e-28	0	26.67
442.29	607.428	M+H+	M0				1048140773	9.2585196e-28	0	27.44
465.332	656.076	HCl	M0				195903071	9.286636e-28	0	26.16
377.145	458.186	HCl	M0	C20H24N2OS;	Propiomazine; Lucanthone;	Propiomazine; Lucanthone;	541189830	1.1030262e-27	0	27.3
506.383	705.829	M+H+	M0				351419382	1.1526975e-27	0	26.57
451.352	702.585	M+H+	M0				225754187	1.1564801e-27	0	26.3
481.326	597.695	M+H+	M0	C24H49O7P;	1-heneicosanoyl-glycero-3-phosphate; LysoPA21:0/0:0; LysoPAa-21:0/0:0; LysoPAi-21:0/0:0;	1-heneicosanoyl-glycero-3-phosphate; LysoPA21:0/0:0; LysoPAa-21:0/0:0; LysoPAi-21:0/0:0;	445326060	1.162643e-27	0	26.57
466.29	530.636	M+H+	13C/12C				1316470097	1.2281543e-27	0	27.28
824.484	520.902	M+H+	M0				596794796	1.3237908e-27	0	27.79
523.373	651.75						116491675	1.3824406e-27	0	25.78
426.295	647.427	M+H+	M0				1096487057	1.4575993e-27	0	27.11
413.3	477.653	M+H+	M0				989562421	1.4641852e-27	0	27.02
780.457	515.496	M+H+	M0				570769624	1.5145587e-27	0	27.95
278.173	540.372	M+H+	M0				483563015	1.5311389e-27	0	26.59
429.295	483.063	M+H+	13C/12C*2				1023725287	1.5488372e-27	0	27.04
502.279	688.526	M+H+	M0				228603921	1.5770616e-27	0	26.26
520.362	630.129	M+H+	M0				437749659	1.6030767e-27	0	26.59
428.311	669.058	M+H+	13C/12C*2				1103189668	1.6953177e-27	0	27.15
627.884	545.778	M+H+	M0				534723260	1.7595259e-27	0	27.91
430.225	616.071	M+H+	M0				1479290355	1.7899732e-27	0	27.71
498.28	571.732						459630827	1.8314136e-27	0	26.7
417.34	587.958	M+H+	13C/12C	C23H45NO5;	3-hydroxyhexadecanoyl carnitine; 3-Hydroxyhexadecanoylcarnitine;	3-hydroxyhexadecanoyl carnitine; 3-Hydroxyhexadecanoylcarnitine;	815531672	1.8803249e-27	0	26.91
575.343	558.757	M+H+	13C/12C*2				188146720	1.8854902e-27	0	26.98
399.228	623.643	M+H+	M0	C23H30N2O4;	Ramipril Diketopiperazine; Mitragynine; Pholcodine;	Ramipril Diketopiperazine; Mitragynine; Pholcodine;	654532976	1.9243832e-27	0	26.78
349.2	619.317	M+H+	M0	C20H28O5;	12,20-Dioxo-leukotriene B4; Gibberellin A110; Gibberellin A112; 3b-Hydroxy-6b-angeloyloxy-711-eremophilen-12,8b-olide; Cohumulone; Bakkenolide C; Gibberellin A53; 3b-Hydroxy-6b-tigloyloxy-711-eremophilen-12,8b-olide;	12,20-Dioxo-leukotriene B4; Gibberellin A110; Gibberellin A112; 3b-Hydroxy-6b-angeloyloxy-711-eremophilen-12,8b-olide; Cohumulone; Bakkenolide C; Gibberellin A53; 3b-Hydroxy-6b-tigloyloxy-711-eremophilen-12,8b-olide;	312020281	1.9861618e-27	0	26.52
540.389	646.347						101234415	2.199892e-27	0	25.77
516.352	600.936	M+H+	M0				210741191	2.3064703e-27	0	26.26
619.868	534.963						804218112	2.3515234e-27	0	27.74
912.535	529.554	M+H+	M0				569412262	2.3521958e-27	0	31.79
182.087	108.334						1845945	2.3597104e-27	0	46.46
430.269	646.347						218792532	2.3796902e-27	0	26.18
415.316	491.714						317549355	2.4163283e-27	0	26.13
454.317	583.629	M+H+	13C/12C*2				461335331	2.4454221e-27	0	26.6
377.232	710.156	HCl	M0				174409543	2.4968958e-27	0	26.78
431.311	483.063						240265280	2.5984223e-27	0	26.22
468.351	631.209	M+H+	13C/12C				314498882	2.7461789e-27	0	26.43
454.233	434.343	M+H+	M0				398159268	2.7737759e-27	0	26.58
515.311	606.345	M+H+	M0				555232718	2.8279858e-27	0	26.69
523.373	659.322						98154307	2.8392617e-27	0	25.69
868.51	525.229	M+H+	M0				631949909	2.8566806e-27	0	27.58
448.305	661.485						573534982	2.8955542e-27	0	26.78
483.342	599.856						464843090	3.0568792e-27	0	26.61
225.146	79.0486						119940273	3.1286759e-27	0	29.91
534.378	689.608	M+H+	M0				166548503	3.2107433e-27	0	30.24
892.538	560.919	M+H+	M0				845039805	3.3764999e-27	0	27.28
407.29	638.776						334546248	3.4472594e-27	0	26.46
413.3	581.465	M+H+	M0				427231527	3.4537029e-27	0	26.56
335.16	444.098						855644351	3.4993966e-27	0	27.33
377.232	695.013						126110400	3.5053452e-27	0	26
605.871	543.614						494710702	3.6325701e-27	0	27.92
437.337	669.058						207860151	4.0946601e-27	0	26.19
528.352	699.338						186723654	4.2470507e-27	0	26.22
416.3	648.508	M+H+	M0				152272621	4.3901585e-27	0	26.18
751.371	711.237						4353301	4.4613937e-27	0	61.44
524.296	560.919						210179305	4.5163156e-27	0	26.24
649.382	497.118	M+H+	13C/12C				602742534	4.5255856e-27	0	27.47
438.284	644.184	ACN	M0				315029266	4.6708212e-27	0	26.39
518.347	675.541						127754249	4.7365196e-27	0	30.04
385.289	611.749	M+H+	13C/12C				1110962497	4.9341792e-27	0	27.25
412.745	520.902	M+H+	M0				642847305	5.0811975e-27	0	27.32
437.253	717.723						311132771	5.4234374e-27	0	26.41
400.28	614.991						309656193	5.5651015e-27	0	26.48
400.28	572.816	M+H+	M0				528576144	5.5722303e-27	0	26.68
478.785	532.8	M+H+	M0				593997913	5.7926156e-27	0	31.43
509.803	516.578	M+H+	M0				718592014	5.9624698e-27	0	26.78
311.16	434.343	M+H+	13C/12C				913575113	6.5325993e-27	0	27.94
520.362	647.427	M+H+	M0				354329743	6.5356059e-27	0	26.5
479.336	743.691	M+H+	M0	C28H46O6;	Dolicholide; Polyporusterone A;	Dolicholide; Polyporusterone A;	163724974	6.7188295e-27	0	26.2
506.977	559.838	HCl	M0	C74H135N3O26;	Ganglioside GM2 d18:1/25:0;	HMDB0004946;	512674862	6.8494678e-27	0	27.18
495.342	612.829	M+H+	M0	C25H51O7P;	1-docosanoyl-glycero-3-phosphate; LysoPA22:0/0:0; LysoPAi-22:0/0:0;	1-docosanoyl-glycero-3-phosphate; LysoPA22:0/0:0; LysoPAi-22:0/0:0;	444130128	6.9544056e-27	0	26.59
528.352	685.278	M+H+	M0				117708900	6.9761913e-27	0	26.03
380.206	604.181						270977848	7.4476168e-27	0	26.27
449.309	656.076	M+H+	M0				135079509	7.5549606e-27	0	25.92
364.212	491.714	M+H+	M0				254757758	7.6311918e-27	0	26.23
510.305	517.659	M+H+	M0				382282815	7.9055251e-27	0	26.41
465.332	643.104						169895596	7.9443334e-27	0	26.05
708.924	544.695	M+H+	13C/12C				782812340	8.0648252e-27	0	27.28
498.28	499.278						1020979146	8.1114983e-27	0	27.16
893.04	559.838	M+H+	M0				832777749	8.4224613e-27	0	27.21
492.331	604.181	Na/H	M0				600770142	8.493943e-27	0	26.76
469.229	435.426						294490112	8.5017584e-27	0	26.44
449.275	625.804						628058917	8.6760719e-27	0	26.79
752.448	549.022	M+H+	M0	C40H66NO10P;	PS14:19Z/20:55Z,8Z,11Z,14Z,17Z; PS20:55Z,8Z,11Z,14Z,17Z/14:19Z;	PS14:19Z/20:55Z,8Z,11Z,14Z,17Z; PS20:55Z,8Z,11Z,14Z,17Z/14:19Z;	830220436	8.7290579e-27	0	27.54
836.448	698.256						3855042	8.7666437e-27	0	60.02
416.246	636.616	M+H+	M0				300292813	8.9320402e-27	0	27.24
393.274	515.496						305520645	9.0136185e-27	0	26.76
434.289	642.021						396802279	9.1862831e-27	0	26.55
522.352	793.463	M+H+	13C/12C				192885531	9.2923305e-27	0	26.3
450.296	577.141	M+H+	M0				1196516360	9.3430961e-27	0	27.68
380.243	595.53						258264025	9.8336935e-27	0	26.27
354.202	435.426	M+H+	M0				864871609	1.002511e-26	0	27.02
500.798	537.128						549611636	1.043311e-26	0	26.73
498.28	473.329						998006504	1.0583983e-26	0	27.14
384.285	595.53	M+H+	M0				440554366	1.1377695e-26	0	27.53
359.196	560.919						925290373	1.1611243e-26	0	27.28
548.394	664.731						105456202	1.2251136e-26	0	25.91
430.225	590.121						653490746	1.2440148e-26	0	27.29
553.384	649.588						279535522	1.2451309e-26	0	30.63
524.296	574.978						285588358	1.2862348e-26	0	26.35
395.102	720.968						234898883	1.3041205e-26	0	44.81
781.461	515.496	M+H+	13C/12C				558689401	1.3619621e-26	0	27.53
499.316	644.184	M+H+	M0				220009520	1.3680404e-26	0	26.44
382.197	449.517	M+H+	13C/12C*2				499751043	1.3838391e-26	0	26.69
426.295	576.059	ACN	M0				471580473	1.4858623e-26	0	26.61
474.293	524.148	2x charged	13C/12C*2				623460644	1.4876363e-26	0	26.73
409.269	459.27	M+H+	M0				453670200	1.5016584e-26	0	26.61
429.766	514.414	M+H+	M0	C45H79O13P; C45H79O13P	PI16:0/20:45Z,8Z,11Z,14Z; PI18:29Z,12Z/18:29Z,12Z; PI16:0/20:48Z,11Z,14Z,17Z; PI18:111Z/18:36Z,9Z,12Z; PI18:111Z/18:39Z,12Z,15Z; PI18:19Z/18:36Z,9Z,12Z; PI18:19Z/18:39Z,12Z,15Z; PI18:36Z,9Z,12Z/18:111Z; PI18:36Z,9Z,12Z/18:19Z; PI18:39Z,12Z,15Z/18:111Z; PI	PI16:0/20:45Z,8Z,11Z,14Z; PI18:29Z,12Z/18:29Z,12Z; PI16:0/20:48Z,11Z,14Z,17Z; PI18:111Z/18:36Z,9Z,12Z; PI18:111Z/18:39Z,12Z,15Z; PI18:19Z/18:36Z,9Z,12Z; PI18:19Z/18:39Z,12Z,15Z; PI18:36Z,9Z,12Z/18:111Z; PI18:36Z,9Z,12Z/18:19Z; PI18:39Z,12Z,15Z/18:111Z; PI	509731086	1.5205819e-26	0	26.61
753.349	1291.55						892000	1.5319005e-26	0	50.88
619.439	728.543	M+H+	13C/12C				109812534	1.5408206e-26	0	29.97
439.316	611.749	Na/H	M0	C27H44O3;	24R-24,25-Dihydroxycalciol; 7alpha,25-Dihydroxy-4-cholesten-3-one; Secalciferol; 7alpha,24-dihydroxycholest-4-en-3-one; 25R-7alpha,26-dihydroxycholest-4-en-3-one; 25R-3beta,4beta-dihydroxycholest-5-en-26-al; 24,25-Dihydroxyvitamin D; 25,26-dihydroxyvitami	24R-24,25-Dihydroxycalciol; 7alpha,25-Dihydroxy-4-cholesten-3-one; Secalciferol; 7alpha,24-dihydroxycholest-4-en-3-one; 25R-7alpha,26-dihydroxycholest-4-en-3-one; 25R-3beta,4beta-dihydroxycholest-5-en-26-al; 24,25-Dihydroxyvitamin D; 25,26-dihydroxyvitami	545502416	1.5543756e-26	0	26.72
523.362	811.888	M+H+	M0				234848329	1.5561226e-26	0	26.36
499.326	698.256	M+H+	13C/12C				135169379	1.6257153e-26	0	25.87
414.321	650.668	M+H+	M0	C23H43NO5;	3-Hydroxy-9-hexadecenoylcarnitine;	HMDB0013333;	367114540	1.6286164e-26	0	26.72
440.274	596.613	M+H+	M0				426993200	1.6489005e-26	0	26.57
377.232	723.132	M+H+	M0	C22H32O5;	10-Hydroxy-D4-neuroprostane; 10-Hydroxy-E4-neuroprostane; 11-Hydroxy-D4-neuroprostane; 11-Hydroxy-E4-neuroprostane; Resolvin D2; Resolvin D1; 11beta-Hydroxy-3,20-dioxopregn-4-en-21-oic acid; 14-Hydroxy-E4-neuroprostane; 17-Hydroxy-E4-neuroprostane; 20-Hyd	10-Hydroxy-D4-neuroprostane; 10-Hydroxy-E4-neuroprostane; 11-Hydroxy-D4-neuroprostane; 11-Hydroxy-E4-neuroprostane; Resolvin D2; Resolvin D1; 11beta-Hydroxy-3,20-dioxopregn-4-en-21-oic acid; 14-Hydroxy-E4-neuroprostane; 17-Hydroxy-E4-neuroprostane; 20-Hyd	243577280	1.6654235e-26	0	26.37
337.175	450.6	M+H+	M0				304557502	1.6677028e-26	0	26.72
262.237	631.209						6036982	1.6815766e-26	0	62.25
506.347	661.485	Na/H	13C/12C*2				146018979	1.7431912e-26	0	25.96
380.181	458.186	ACN	M0				380926460	1.7804621e-26	0	26.5
915.053	563.084	M+H+	M0				801244784	1.7836527e-26	0	26.99
422.29	674.461	M+H+	M0				1218033432	1.7962514e-26	0	27
413.3	510.087						178921206	1.8346434e-26	0	26.03
448.305	636.616	M+H+	M0				330902824	1.9067477e-26	0	26.46
355.222	463.602	M+H+	M0				772216054	1.9963257e-26	0	26.86
408.274	629.047	M+H+	M0				145439019	2.0591655e-26	0	26.6
193.105	1490.35	M+H+	M0				5413265	2.0628934e-26	0	26.67
349.2	707.992	M+H+	M0	C20H28O5;	12,20-Dioxo-leukotriene B4; Gibberellin A110; Gibberellin A112; 3b-Hydroxy-6b-angeloyloxy-711-eremophilen-12,8b-olide; Cohumulone; Bakkenolide C; Gibberellin A53; 3b-Hydroxy-6b-tigloyloxy-711-eremophilen-12,8b-olide;	12,20-Dioxo-leukotriene B4; Gibberellin A110; Gibberellin A112; 3b-Hydroxy-6b-angeloyloxy-711-eremophilen-12,8b-olide; Cohumulone; Bakkenolide C; Gibberellin A53; 3b-Hydroxy-6b-tigloyloxy-711-eremophilen-12,8b-olide;	278182818	2.1012673e-26	0	26.48
412.288	511.17						143737127	2.1177549e-26	0	25.9
411.285	534.963	M+H+	M0				597681688	2.1257825e-26	0	26.95
871.027	559.838						819947863	2.1354239e-26	0	27.38
465.332	609.587						217530836	2.1937288e-26	0	26.16
453.315	582.547	M+H+	13C/12C				905423866	2.2391746e-26	0	27.58
618.435	712.318						123000939	2.2449421e-26	0	25.93
795.973	553.35	M+H+	M0				788676357	2.2608007e-26	0	31.91
436.269	607.428	M+H+	M0				478912095	2.3177473e-26	0	27.66
715.936	555.511	M+H+	M0				486095748	2.318661e-26	0	27.63
368.218	438.677	M+H+	M0	C18H29N3O5;	Bambuterol;	HMDB0015478;	497721440	2.3213829e-26	0	26.68
404.3	658.24						51271436	2.3457578e-26	0	25.49
539.368	638.776	M+H+	M0				120576454	2.3521471e-26	0	25.82
671.91	551.185	2x charged	13C/12C				492089449	2.4026791e-26	0	27.85
309.087	613.91	M+H+	M0	C17H12N2O4;	Flazine;	HMDB0033459;	589743611	2.407677e-26	0	26.8
470.311	661.485						267376416	2.4349906e-26	0	26.42
363.155	500.359						615755815	2.4900974e-26	0	26.72
498.28	488.47	M+H+	M0				782406341	2.5514492e-26	0	27.02
380.243	627.966	M+H+	M0				311716178	2.5649527e-26	0	26.39
443.294	606.345	M+H+	13C/12C				479326517	2.7437602e-26	0	26.68
410.192	423.511						312733484	2.7498113e-26	0	26.41
423.293	674.461	M+H+	13C/12C				268101667	2.7843576e-26	0	26.36
334.176	440.841	M+H+	M0				284379015	2.8156126e-26	0	26.35
450.285	712.318						299071215	2.9414223e-26	0	26.41
437.253	683.115						230041894	2.9593809e-26	0	26.21
505.351	725.295	M+H+	M0	C30H48O6;	Protobassic acid; Tomentosic acid; Theasapogenol E; 1beta,2alpha,3alpha-1,2,3,24-Tetrahydroxy-12-oleanen-28-oic acid; Myrianthic acid; Cyclopassifloic acid D; 6beta-Hydroxyasiatic acid; Isothankunic acid; 3beta,19alpha-3,19,23,24-Tetrahydroxy-12-oleanen-2	Protobassic acid; Tomentosic acid; Theasapogenol E; 1beta,2alpha,3alpha-1,2,3,24-Tetrahydroxy-12-oleanen-28-oic acid; Myrianthic acid; Cyclopassifloic acid D; 6beta-Hydroxyasiatic acid; Isothankunic acid; 3beta,19alpha-3,19,23,24-Tetrahydroxy-12-oleanen-2	305275074	2.9899934e-26	0	26.62
339.227	532.8	M+H+	M0				579301478	2.9994819e-26	0	26.7
421.305	623.643	M+H+	13C/12C*2	C22H42O7;	Palmitoyl glucuronide;	HMDB0010331;	1193993018	3.0873686e-26	0	27.31
350.196	611.749						232117077	3.1147525e-26	0	26.17
907.45	784.804						2271164	3.1541034e-26	0	57.83
793.381	748.016						1829978	3.1678306e-26	0	56.65
429.295	428.928						357041096	3.2034307e-26	0	26.52
785.413	515.496	Na/H	M0				528299054	3.242755e-26	0	27.05
609.31	489.551	Na/H	M0	C30H52O7P2;	Presqualene diphosphate; all-trans-Hexaprenyl diphosphate;	Presqualene diphosphate; all-trans-Hexaprenyl diphosphate;	599208386	3.2660572e-26	0	27.18
400.305	607.428	ACN	M0	C20H38O5;	13,14-Dihydro PGF-1a;	HMDB0005076;	230036032	3.293366e-26	0	26.05
322.201	570.651						75684583	3.4606623e-26	0	26.09
562.373	682.034	HCl	M0				134154676	3.508336e-26	0	26.11
416.3	585.792	M+H+	M0				430592898	3.595423e-26	0	26.62
350.232	620.399						365025874	3.6045129e-26	0	26.49
442.29	590.121						853931190	3.6233111e-26	0	27.32
406.258	661.485	M+H+	M0				1043190207	3.6534484e-26	0	27.2
849.014	557.676	M+H+	M0				790892565	3.6768634e-26	0	27.55
534.342	630.129	ACN	M0				522407441	3.744183e-26	0	26.69
355.321	1094.64						2040018	3.7780325e-26	0	56.8
848.513	557.676	M+H+	M0				813039601	3.8718407e-26	0	27.63
364.248	577.141	M+H+	M0				1106704192	3.8855947e-26	0	26.89
438.284	703.666						207028398	3.9188542e-26	0	26.19
362.207	480.896	M+H+	13C/12C*2				85240236	3.9917066e-26	0	26.56
342.202	427.845						618965454	4.0537636e-26	0	26.82
606.399	667.977	M+H+	M0				258814069	4.0548803e-26	0	26.32
465.32	718.804						178407616	4.0831929e-26	0	26.07
426.259	499.278						170313972	4.0842626e-26	0	26.02
693.409	503.606	M+H+	13C/12C				573410177	4.1639068e-26	0	27.56
814.499	510.087	M+H+	M0				524945859	4.3659231e-26	0	31.31
384.213	424.594	M+H+	M0				647906451	4.4430852e-26	0	26.84
409.269	530.636	M+H+	M0				990937187	4.4699321e-26	0	27.03
680.925	551.185	M+H+	M0				533235040	4.4821029e-26	0	27.96
431.311	470.099						205955228	4.5487417e-26	0	26.14
492.331	658.24	M+H+	M0				151299546	4.6769173e-26	0	25.98
350.232	546.86						772497641	4.7313321e-26	0	26.89
480.27	525.229	M+H+	M0				283159126	4.9334174e-26	0	26.39
396.249	503.606						211064216	4.9511047e-26	0	26.14
452.264	559.838	M+H+	M0				355228373	4.965548e-26	0	26.48
869.513	525.229	M+H+	13C/12C				610492352	5.0565758e-26	0	35.59
342.202	463.602	M+H+	M0				600632334	5.0678598e-26	0	26.76
351.191	486.308	M+H+	M0				358689749	5.2194087e-26	0	26.57
323.196	484.144	M+H+	M0				745266967	5.3995236e-26	0	27.11
523.373	669.058						85603696	5.4406645e-26	0	25.63
370.233	466.851						115050657	5.5734665e-26	0	25.76
352.186	433.259	ACN	13C/12C				128318795	5.575411e-26	0	25.86
432.241	590.121	M+H+	M0				129778196	5.5840202e-26	0	27.31
364.212	518.74	M+H+	M0				191768419	5.8098263e-26	0	26.03
315.166	459.27	M+H+	M0				478426278	5.8704709e-26	0	26.89
436.269	574.978						54445542	5.9052143e-26	0	26.49
322.201	647.427	HCl	M0				68605237	6.0259633e-26	0	26.06
515.311	671.219						128735498	6.0335898e-26	0	26.01
564.374	582.547						485926256	6.2750436e-26	0	26.65
323.16	426.762	M+H+	M0				458653815	6.3201004e-26	0	26.63
926.48	1017.37						1149092	6.3949534e-26	0	54.63
520.326	616.071						355993295	6.5823353e-26	0	26.47
529.293	612.829	M+H+	M0				1092749611	6.6451828e-26	0	27.12
385.208	456.019	ACN	M0				145652534	6.6965545e-26	0	25.9
676.426	730.708	M+H+	M0				500723782	6.7044709e-26	0	26.75
397.306	545.778	M+H+	M0				545687737	6.7645685e-26	0	27.53
464.3	585.792	M+H+	M0				807431351	6.8000089e-26	0	26.89
352.211	625.804	M+H+	M0	C19H29NO5;	Dipivefrin;	HMDB0014592;	122693934	6.8183122e-26	0	25.83
470.311	679.871	M+H+	M0				287204273	6.8666141e-26	0	26.48
539.368	631.209	M+H+	M0				166998524	6.9862149e-26	0	26.02
390.263	639.857	M+H+	M0				271198230	7.1129521e-26	0	25.99
378.265	633.371	M+H+	M0				110342655	7.2780407e-26	0	30.9
378.227	600.936						139884454	7.2819722e-26	0	25.86
381.274	593.367	M+H+	M0				694579297	7.3057137e-26	0	26.83
511.374	623.643	M+H+	M0				134299214	7.3155208e-26	0	30.01
448.305	619.317	M+H+	M0				428923294	7.3642591e-26	0	26.55
364.212	589.039						195590362	7.4880601e-26	0	26.08
432.241	616.071	M+H+	M0				372168153	7.541125e-26	0	26.58
434.289	618.235						261329543	7.5453732e-26	0	26.28
498.342	701.503						1346013256	7.6771005e-26	0	27.03
450.285	568.49	M+H+	M0				625411449	7.7015373e-26	0	26.75
429.299	755.59	M+H+	M0				146566790	7.7428735e-26	0	30.1
350.232	577.141	M+H+	M0				311957913	8.0102746e-26	0	26.36
524.296	520.902						204887998	8.0108103e-26	0	26.12
535.346	630.129	ACN	13C/12C				156829046	8.0187601e-26	0	25.99
416.3	599.856						366627786	8.038216e-26	0	26.56
396.212	447.349	M+H+	M0				438956722	8.3570786e-26	0	26.62
325.212	509.007	M+H+	M0				610817313	8.4199199e-26	0	26.73
526.373	733.956						83633252	8.5115257e-26	0	25.84
753.349	723.132						1436935	8.5896179e-26	0	54.7
465.27	627.966						672472115	8.6833755e-26	0	26.81
510.305	697.174	Na/H	M0				269808536	8.8998442e-26	0	26.33
555.337	540.372	M+H+	M0				559727193	8.945554e-26	0	26.74
383.254	518.74	M+H+	M0				439105024	9.0795937e-26	0	26.55
730.937	546.86	M+H+	13C/12C				715752970	9.2183561e-26	0	27.21
347.262	567.408	M+H+	13C/12C	C18H35NO5;	3-hydroxyundecanoyl carnitine;	HMDB0061637;	335241331	9.2586482e-26	0	26.44
439.316	625.804	M+H+	M0				249439536	9.456781e-26	0	26.29
394.197	487.389	M+H+	M0				352357594	9.7932262e-26	0	26.44
362.232	610.668	M+H+	M0				213385645	9.8906383e-26	0	26.14
380.243	527.394	HCl	M0				273959733	1.0140431e-25	0	26.27
382.197	443.015	M+H+	M0				321461164	1.0393921e-25	0	26.44
642.884	537.128	M+H+	13C/12C				775556635	1.0486712e-25	0	27.12
400.28	587.958						338997373	1.0577263e-25	0	26.47
433.269	572.816						205423505	1.0819343e-25	0	26.11
510.316	573.897						723302239	1.0948796e-25	0	26.87
455.33	613.91						315962467	1.1020849e-25	0	26.43
358.295	606.345	M+H+	M0				103232471	1.1329022e-25	0	25.67
334.176	473.329						212332072	1.1554317e-25	0	26.13
338.196	740.448						45555512	1.1684939e-25	0	25.21
322.201	622.563	M+H+	M0				26455772	1.1867155e-25	0	25.41
433.327	478.733						195191202	1.2122488e-25	0	30.35
569.404	755.59						108762863	1.2222264e-25	0	29.98
440.3	654.994						336941399	1.2479053e-25	0	26.46
335.123	565.246						180154954	1.2709064e-25	0	25.96
341.218	487.389						146456308	1.2775198e-25	0	25.89
374.232	653.914						102432091	1.2819742e-25	0	29.81
420.274	643.104	M+H+	M0				874442815	1.298836e-25	0	27.71
341.17	424.594	M+H+	M0				1366485193	1.3529883e-25	0	27.51
405.262	730.708	M+H+	M0	C24H36O5;	7a,12a-Dihydroxy-3-oxo-4-cholenoic acid; Lovastatin; Lucidone C;	7a,12a-Dihydroxy-3-oxo-4-cholenoic acid; Lovastatin; Lucidone C;	173987131	1.3543661e-25	0	26.13
364.212	642.021						88297975	1.360739e-25	0	25.59
322.201	497.118	M+H+	M0				474705532	1.3625091e-25	0	27.16
450.285	746.935						126975425	1.3680407e-25	0	26
396.274	689.608						95903198	1.3733691e-25	0	25.68
427.28	480.896	M+H+	M0				383567155	1.3785162e-25	0	26.51
336.18	648.508						183654592	1.3901828e-25	0	26.06
431.311	458.186						259504250	1.4100808e-25	0	26.3
390.732	515.496	M+H+	M0				601266448	1.4136126e-25	0	27.32
299.208	190.208						77563216	1.4759058e-25	0	25.56
409.244	427.845						182319454	1.5053566e-25	0	26.12
548.357	653.914						133596987	1.506368e-25	0	30.02
349.15	475.49						344658923	1.556752e-25	0	26.47
378.227	726.378						158151395	1.5711586e-25	0	26.07
541.313	577.141	M+H+	13C/12C				338570259	1.575286e-25	0	26.43
311.196	462.52	M+H+	M0				1197102623	1.5815698e-25	0	27.29
356.218	467.934	M+H+	M0				391220344	1.6210421e-25	0	26.5
505.351	776.145						707727354	1.6502928e-25	0	27.13
437.253	652.833						178015853	1.6715222e-25	0	26.01
560.669	557.676	M+H+	M0				704313243	1.6832914e-25	0	27
380.206	512.25						135640160	1.7049499e-25	0	25.8
354.202	460.352						327542088	1.7255278e-25	0	26.42
396.274	732.874	M+H+	M0	C22H37NO5;	Prostaglandin E2 ethanolamide; PGD2 ethanolamide;	Prostaglandin E2 ethanolamide; PGD2 ethanolamide;	474836043	1.7263298e-25	0	26.71
399.228	706.912	M+H+	13C/12C				71476268	1.7302427e-25	0	25.49
408.274	646.347	M+H+	M0				84282444	1.7424572e-25	0	26.28
273.144	97.5021						497651049	1.7451079e-25	0	26.58
367.259	565.246	M+H+	M0				651448761	1.7527513e-25	0	26.59
423.285	584.711						64678832	1.7649117e-25	0	26.3
336.224	620.399	M+H+	13C/12C	C20H30O4;	15d PGD2; bicyclo-PGE2; Prostaglandin-c2; 15-deoxy-PGD2; 5-oxo-12-HETE; 5,12-dihydroxy-6,8,10,14,17-eicosapentaenoic acid; 15-Keto-13,14-dihydroprostaglandin A2; Prostaglandin J2; Prostaglandin A2; 12-Keto-leukotriene B4; Prostaglandin B2; Delta-12-Prosta	15d PGD2; bicyclo-PGE2; Prostaglandin-c2; 15-deoxy-PGD2; 5-oxo-12-HETE; 5,12-dihydroxy-6,8,10,14,17-eicosapentaenoic acid; 15-Keto-13,14-dihydroprostaglandin A2; Prostaglandin J2; Prostaglandin A2; 12-Keto-leukotriene B4; Prostaglandin B2; Delta-12-Prosta	126856978	1.7750682e-25	0	25.78
413.3	433.259	M+H+	M0				357703657	1.7902004e-25	0	26.51
404.279	657.159						80751658	1.8200411e-25	0	25.94
505.351	801.043	M+H+	M0	C30H48O6;	Protobassic acid; Tomentosic acid; Theasapogenol E; 1beta,2alpha,3alpha-1,2,3,24-Tetrahydroxy-12-oleanen-28-oic acid; Myrianthic acid; Cyclopassifloic acid D; 6beta-Hydroxyasiatic acid; Isothankunic acid; 3beta,19alpha-3,19,23,24-Tetrahydroxy-12-oleanen-2	Protobassic acid; Tomentosic acid; Theasapogenol E; 1beta,2alpha,3alpha-1,2,3,24-Tetrahydroxy-12-oleanen-28-oic acid; Myrianthic acid; Cyclopassifloic acid D; 6beta-Hydroxyasiatic acid; Isothankunic acid; 3beta,19alpha-3,19,23,24-Tetrahydroxy-12-oleanen-2	264567657	1.8444807e-25	0	26.71
427.299	647.427	M+H+	13C/12C				222252640	1.8669282e-25	0	26.23
262.118	450.6	M+H+	M0	C13H15N3O3;	Glycyl-Tryptophan; Tryptophyl-Glycine;	Glycyl-Tryptophan; Tryptophyl-Glycine;	437247631	1.8734234e-25	0	26.56
505.327	644.184						120608667	1.8767613e-25	0	25.91
352.219	578.222	M+H+	M0				42899283	1.892415e-25	0	24.98
648.228	476.573	M+H+	M0				1080801145	1.9392165e-25	0	27.14
464.321	563.084						95517157	1.9416631e-25	0	25.65
347.123	518.74						167870868	2.0365107e-25	0	25.91
282.181	520.902	M+H+	M0				910737953	2.0561187e-25	0	27.05
746.964	558.757	M+H+	M0				536405490	2.0663813e-25	0	27.73
437.337	693.933	ACN	M0	C23H41NO4;	9,12-Hexadecadienoylcarnitine;	HMDB0013334;	149605143	2.0749496e-25	0	26.05
312.192	462.52	M+H+	M0				289784076	2.0751021e-25	0	26.33
406.295	660.403						356116838	2.1327337e-25	0	26.54
506.347	638.776						293260766	2.1619962e-25	0	26.09
425.337	590.121	M+H+	M0				313383246	2.2454918e-25	0	26.42
378.227	649.588	M+H+	M0				174218454	2.2468077e-25	0	26.09
498.362	613.91	M+H+	13C/12C				201252621	2.314052e-25	0	34.22
434.289	678.789						97229405	2.396194e-25	0	25.77
353.243	573.897	ACN	M0	C17H29NO4;	2-trans,4-cis-Decadienoylcarnitine;	HMDB0013325;	510274850	2.4091577e-25	0	26.66
475.316	595.53						90172668	2.4146866e-25	0	29.53
462.321	645.266						194935239	2.4742062e-25	0	25.42
463.325	673.381	M+H+	13C/12C				170182694	2.4840718e-25	0	26.11
354.145	469.017	M+H+	M0				567279517	2.5181933e-25	0	27.52
328.186	430.011						426959538	2.6029951e-25	0	26.61
434.289	695.013						50928004	2.6040613e-25	0	25.44
449.337	684.198	M+H+	M0				135715078	2.6322581e-25	0	25.94
255.145	136.716						587987329	2.7090367e-25	0	26.71
225.159	123.575	M+H+	M0				301634319	2.7436994e-25	0	26.3
337.175	597.695	M+H+	M0				171828506	2.7755977e-25	0	26.36
411.248	519.822	HCl	M0				241859915	2.8206256e-25	0	26.17
444.331	645.266	M+H+	M0				139048346	2.8904666e-25	0	25.48
368.218	488.47						315727663	2.9307733e-25	0	26.39
394.258	665.812	M+H+	M0				234607791	2.9468894e-25	0	26.24
494.321	620.399	M+H+	M0				685831006	3.0294629e-25	0	26.88
628.382	545.778	M+H+	M0				530526295	3.1198398e-25	0	28.12
347.242	564.166						406954320	3.2281216e-25	0	26.49
356.218	507.926						302510312	3.2325452e-25	0	26.36
410.29	638.776	M+H+	13C/12C*2				291648709	3.2633602e-25	0	26.68
342.202	479.816	M+H+	M0				711263069	3.3049758e-25	0	26.83
539.368	598.775						107224747	3.3281485e-25	0	25.7
317.113	515.496						196700887	3.3615341e-25	0	26
433.269	605.265	M+H+	M0				143907335	3.3687051e-25	0	25.91
426.295	564.166						321144959	3.3814111e-25	0	26.43
436.269	550.104						68837121	3.3821836e-25	0	26.63
278.066	467.934						344901684	3.3894026e-25	0	26.35
275.139	600.936						66125146	3.4241301e-25	0	25.33
320.185	457.103	M+H+	M0				713104845	3.476061e-25	0	26.95
322.201	525.229	M+H+	M0				476610584	3.5202081e-25	0	27.14
350.232	609.587	ACN	M0	C18H28O4;	6E,8E,10R,12Z-10-Hydroxy-3-oxooctadecatrienoic acid; 6E,8E,10S,12Z-10-Hydroxy-3-oxooctadecatrienoic acid; Methylgingerol; Diplodiatoxin; Corchorifatty acid A; Corchorifatty acid D; Dihydrocapsiate; 5-O-Methylembelin;	6E,8E,10R,12Z-10-Hydroxy-3-oxooctadecatrienoic acid; 6E,8E,10S,12Z-10-Hydroxy-3-oxooctadecatrienoic acid; Methylgingerol; Diplodiatoxin; Corchorifatty acid A; Corchorifatty acid D; Dihydrocapsiate; 5-O-Methylembelin;	156668960	3.5339593e-25	0	25.96
522.342	590.121						167755812	3.5580844e-25	0	26.04
402.321	598.775						68393466	3.5638793e-25	0	25.42
350.171	464.685	ACN	M0	C15H20N2O5;	2-Carboxy-1-[5-2-carboxy-1-pyrrolidinyl-2-hydroxy-2,4-pentadienylidene]pyrrolidinium;	HMDB0035173;	300823715	3.5737521e-25	0	26.38
522.352	812.973	M+H+	13C/12C				146121445	3.6648507e-25	0	26.19
327.191	432.177	M+H+	M0				1086399074	3.7055279e-25	0	27.47
356.181	477.653						484244131	3.7681729e-25	0	26.62
319.128	490.632	M+H+	M0				651855849	3.816586e-25	0	26.95
434.289	602.017						197122361	3.8923969e-25	0	26.1
438.284	726.378						150735599	4.0049067e-25	0	26.03
355.149	481.979	M+H+	13C/12C				408783873	4.0082854e-25	0	26.57
154.05	127.941	M+H+	M0	C7H7NO3;	6-Methoxy-pyridine-3-carboxylic acid; 2-Nitro-p-cresol; 3-Hydroxyanthranilic acid; 3-Aminosalicylic acid; Aminosalicylic Acid; Mesalazine;	6-Methoxy-pyridine-3-carboxylic acid; 2-Nitro-p-cresol; 3-Hydroxyanthranilic acid; 3-Aminosalicylic acid; Aminosalicylic Acid; Mesalazine;	890190364	4.0325796e-25	0	26.95
301.118	490.632	M+H+	M0				614319381	4.0537877e-25	0	26.87
454.317	722.051						299078596	4.0633698e-25	0	26.44
340.223	457.103						205773329	4.2507094e-25	0	26.14
356.218	452.769	M+H+	M0				464012251	4.2596046e-25	0	26.61
457.265	510.087						245549500	4.2662423e-25	0	26.2
458.285	577.141	M+H+	M0				177839017	4.3043207e-25	0	26.04
352.223	506.846	M+H+	M0				636234711	4.3281488e-25	0	26.84
449.309	620.399	M+H+	13C/12C				100904430	4.3438713e-25	0	25.64
374.29	570.651						139100846	4.3911847e-25	0	25.97
428.21	662.567						567696651	4.3975458e-25	0	26.73
654.396	613.91						220230726	4.4284838e-25	0	26.26
378.227	677.708	M+H+	M0				168767848	4.4806161e-25	0	26.04
468.213	515.496	M+H+	M0				363603752	4.4946503e-25	0	26.42
450.321	624.724						180696689	4.4980311e-25	0	26.08
404.243	630.129	ACN	M0	C21H30O5;	Cortisol; 18-Hydroxycorticosterone; 17a,21-Dihydroxy-5b-pregnane-3,11,20-trione; Isohumulone A; Adhumulone; 5-Hydroxy-4-methoxy-5-1-oxo-9,12,15-hexadecatrienyl-25H-furanone; R-Humulone;	Cortisol; 18-Hydroxycorticosterone; 17a,21-Dihydroxy-5b-pregnane-3,11,20-trione; Isohumulone A; Adhumulone; 5-Hydroxy-4-methoxy-5-1-oxo-9,12,15-hexadecatrienyl-25H-furanone; R-Humulone;	173852056	4.6383939e-25	0	26.03
458.311	569.571						150182706	4.6501291e-25	0	26.11
499.345	703.666						380013796	4.6844061e-25	0	26.59
502.279	664.731	M+H+	M0				140229268	4.7140955e-25	0	25.88
404.279	600.936						87103346	4.761728e-25	0	25.9
506.347	617.152						182154222	4.794305e-25	0	26.07
282.141	752.345						1532257	4.8546159e-25	0	43.41
548.394	704.746	M+H+	M0				261453634	4.8918254e-25	0	26.34
434.326	688.526	M+H+	M0	C26H43NO4;	Lithocholic acid glycine conjugate;	HMDB0000698;	173281503	4.9185997e-25	0	26.12
507.33	733.956	HCl	M0				704303234	5.0582898e-25	0	27.06
392.279	643.104						213671518	5.0896487e-25	0	26.51
449.275	678.789	M+H+	M0				288179404	5.0941995e-25	0	26.38
525.194	1105.53						1461428	5.0996335e-25	0	55.48
827.001	556.593	M+H+	M0				863529085	5.1884397e-25	0	27.69
349.15	424.594	M+H+	M0				303302568	5.2069706e-25	0	26.45
517.313	779.393						301451826	5.2482435e-25	0	26.48
341.207	514.414						132450730	5.2901363e-25	0	25.82
407.29	617.152	M+H+	M0				458196081	5.3056874e-25	0	26.6
362.232	531.716	HCl	M0				148189675	5.4265586e-25	0	25.9
465.305	585.792	M+H+	13C/12C				185251303	5.6697935e-25	0	26.05
368.218	456.019						282934533	5.7940494e-25	0	26.36
386.228	515.496						390624871	5.8306023e-25	0	26.47
336.155	439.759	ACN	M0	C14H18N2O5;	gamma-Glutamylphenylalanine; Aspartame; Hydroxyprolyl-Tyrosine; Phenylalanylglutamic acid; â€‹Tyrosylhydroxyproline; Glutamylphenylalanine; 4'-tert-Butyl-2',6'-dimethyl-3',5'-dinitroacetophenone; L-gamma-Glutamyl-beta-phenyl-beta-L-alanine;	gamma-Glutamylphenylalanine; Aspartame; Hydroxyprolyl-Tyrosine; Phenylalanylglutamic acid; â€‹Tyrosylhydroxyproline; Glutamylphenylalanine; 4'-tert-Butyl-2',6'-dimethyl-3',5'-dinitroacetophenone; L-gamma-Glutamyl-beta-phenyl-beta-L-alanine;	784079708	5.8908023e-25	0	27.63
320.185	487.389						401660969	5.9832868e-25	0	26.61
350.232	564.166	M+H+	M0				234376187	6.0736785e-25	0	26.22
296.197	428.928	M+H+	13C/12C*2				256498584	6.1499778e-25	0	26.33
437.3	663.648	M+H+	M0				84702011	6.1970106e-25	0	26.15
303.186	454.936	M+H+	M0				413711764	6.216436e-25	0	26.55
389.207	627.966						202741509	6.2721477e-25	0	26.13
396.212	477.653	ACN	M0				426478231	6.3148161e-25	0	26.55
350.232	529.554	M+H+	M0				583476346	6.3555091e-25	0	26.71
411.191	661.485	M+H+	13C/12C				377331865	6.3834052e-25	0	26.52
309.181	487.389	M+H+	M0				73360610	6.5992665e-25	0	26.61
270.181	472.263						253808396	6.6138003e-25	0	26.27
400.207	420.261	M+H+	13C/12C*2				838819353	6.6621263e-25	0	27.01
450.285	733.956	HCl	13C/12C	C27H40O3;	Calcipotriol; 9E-Valenciaxanthin; Valenciachrome; Unknown 370; 4-Methoxy-3-geranylgeranyl-1,2-dihydroxybenzene; 4-Methoxy-5-3,7,11,15-tetramethyl-2,6,10,14-hexadecatetraenyl-1,3-benzenediol;	Calcipotriol; 9E-Valenciaxanthin; Valenciachrome; Unknown 370; 4-Methoxy-3-geranylgeranyl-1,2-dihydroxybenzene; 4-Methoxy-5-3,7,11,15-tetramethyl-2,6,10,14-hexadecatetraenyl-1,3-benzenediol;	113110015	6.6965225e-25	0	25.91
449.275	652.833	M+H+	M0				325551964	6.7059606e-25	0	26.42
525.389	634.453	M+H+	M0				81814035	6.8522813e-25	0	25.54
407.29	597.695						136011352	6.8946108e-25	0	25.86
376.223	485.226						676543355	6.9024924e-25	0	26.84
390.263	633.371						134844012	6.9179938e-25	0	25.9
394.278	530.636	M+H+	13C/12C				569174430	6.9987939e-25	0	26.74
424.305	703.666						94704769	7.0674874e-25	0	25.8
449.309	636.616	M+H+	13C/12C				93599059	7.2040216e-25	0	25.69
455.249	460.352	ACN	M0				422044040	7.3291369e-25	0	26.58
446.265	607.428	HCl	M0				103066568	7.367928e-25	0	25.78
433.327	465.767						94239059	7.4026545e-25	0	29.74
511.374	637.696	K/H	M0				41312017	7.4731251e-25	0	28.98
380.206	560.919						104822585	7.4947026e-25	0	25.73
378.227	515.496	ACN	M0				119301086	7.5451787e-25	0	25.76
424.325	659.322	ACN	13C/12C				38321441	7.5523568e-25	0	32.58
399.321	506.846	M+H+	M0				675045686	7.5702475e-25	0	26.95
790.99	562.001	M+H+	M0				554723799	7.5851716e-25	0	27.43
418.295	692.85						57272195	7.6110597e-25	0	25.64
374.29	583.629						540581696	7.664573e-25	0	26.74
643.385	537.128	M+H+	13C/12C				320641587	7.6714158e-25	0	34.65
379.268	606.345	M+H+	13C/12C				168839328	7.8135825e-25	0	26.04
517.313	767.496						250895557	8.0519353e-25	0	26.41
405.248	690.689						140997942	8.1370779e-25	0	25.93
261.189	432.177	M+H+	13C/12C	C13H25NO4;	Hexanoylcarnitine;	HMDB0000756;	227207571	8.1415179e-25	0	26.22
323.196	459.27						208979603	8.1697649e-25	0	26.4
365.17	448.435						274541986	8.3463735e-25	0	26.3
438.284	818.396	M+H+	M0				269609775	8.3844252e-25	0	26.65
398.309	589.039	M+H+	13C/12C				115467276	8.4495568e-25	0	25.96
322.201	481.979	M+H+	M0				744965955	8.5025161e-25	0	27.38
352.175	637.696	M+H+	M0	C19H21N5O2;	Pirenzepine;	HMDB0014808;	209179359	8.5769934e-25	0	26.15
444.306	580.386						124625601	8.8178833e-25	0	29.99
437.3	620.399						123416342	8.8972956e-25	0	26.3
369.165	516.578	M+H+	M0				616910895	8.9284318e-25	0	26.73
388.215	616.071	M+H+	M0				296603299	9.0369558e-25	0	26.38
375.227	619.317	M+H+	13C/12C*2	C19H32O7;	Blumenol C glucoside; 9-Hydroxy-7-megastigmen-3-one glucoside;	Blumenol C glucoside; 9-Hydroxy-7-megastigmen-3-one glucoside;	433723309	9.0377129e-25	0	26.66
362.232	578.222						188352374	9.0809041e-25	0	26.07
385.289	595.53	M+H+	13C/12C				403872455	9.1516264e-25	0	26.71
397.233	494.958						137436505	9.200997e-25	0	25.83
339.227	512.25						180590068	9.2420107e-25	0	26
434.289	722.051						131503817	9.3627914e-25	0	26.13
398.309	545.778	M+H+	13C/12C				534720325	9.5348153e-25	0	26.77
464.336	646.347	M+H+	M0				144526956	9.7027884e-25	0	25.97
476.239	590.121	K/H	M0				287644524	9.9625329e-25	0	26.35
433.269	592.286						116886444	9.978836e-25	0	25.76
299.196	450.6	M+H+	M0				356798254	1.0667125e-24	0	26.46
311.196	500.359	M+H+	M0				517306348	1.0928241e-24	0	26.82
502.373	589.039						185665445	1.103539e-24	0	26.03
453.315	563.084						175461501	1.1301146e-24	0	26.36
386.326	607.428	M+H+	M0	C22H43NO4;	Pentadecanoylcarnitine;	HMDB0062517;	424227763	1.1493787e-24	0	26.57
702.938	554.431	M+H+	M0				551568465	1.1529241e-24	0	27.91
502.373	598.775	M+H+	M0				209856053	1.1714298e-24	0	26.16
414.223	418.095	M+H+	M0				218594071	1.1943029e-24	0	26.25
285.155	123.575	M+H+	M0				1633522661	1.2005799e-24	0	27.3
264.108	96.4202						155689226	1.2147186e-24	0	25.86
158.03	70.3469	M+H+	M0				580466787	1.2171701e-24	0	26.72
322.139	424.594	HCl	M0				311292273	1.2173904e-24	0	26.45
188.176	71.4346	M+H+	M0	C9H21N3O;	N1-Acetylspermidine; N8-Acetylspermidine;	N1-Acetylspermidine; N8-Acetylspermidine;	1203997182	1.2309331e-24	0	28.02
345.18	538.21						461054653	1.2341085e-24	0	26.63
386.228	525.229	M+H+	M0				307693211	1.2407864e-24	0	26.39
184.045	72.5198	M+H+	M0				634933877	1.2470493e-24	0	26.8
504.368	676.626						141615565	1.2492033e-24	0	25.99
390.263	618.235						248381185	1.2543146e-24	0	26.27
482.366	659.322	ACN	13C/12C				195500516	1.2545283e-24	0	26.21
351.191	466.851	M+H+	M0				275396087	1.2693217e-24	0	26.37
424.243	488.47	M+H+	M0	C19H38NO7P;	LysoPE0:0/14:19Z; LysoPE14:19Z/0:0;	LysoPE0:0/14:19Z; LysoPE14:19Z/0:0;	312053531	1.2899011e-24	0	26.37
225.073	430.011						2222569	1.3103848e-24	0	57.55
397.306	496.038	M+H+	M0				352968227	1.3312459e-24	0	27.3
410.29	652.833	M+H+	13C/12C*2				219521300	1.3446633e-24	0	26.53
222.076	458.186	M+H+	M0	C11H11NO4;	Methyl 5-hydroxyoxindole-3-acetate; Methyl dioxindole-3-acetate;	Methyl 5-hydroxyoxindole-3-acetate; Methyl dioxindole-3-acetate;	572589647	1.3692054e-24	0	26.72
225.159	165.079	M+H+	M0				273672109	1.3771927e-24	0	26.3
480.27	480.896						183915973	1.3908135e-24	0	26.08
339.191	600.936						221986016	1.42597e-24	0	26.16
275.204	473.329	M+H+	13C/12C	C14H27NO4;	Heptanoylcarnitine;	HMDB0013238;	424334370	1.4330269e-24	0	26.53
270.181	446.265						163903507	1.4535628e-24	0	26.01
289.212	438.677	M+H+	M0				119057224	1.4639196e-24	0	25.81
446.311	528.474						24249347	1.4751725e-24	0	26.36
423.285	614.991						104240550	1.5093326e-24	0	26.59
496.346	613.91	M+H+	13C/12C	C25H51O7P;	1-docosanoyl-glycero-3-phosphate; LysoPA22:0/0:0; LysoPAi-22:0/0:0;	1-docosanoyl-glycero-3-phosphate; LysoPA22:0/0:0; LysoPAi-22:0/0:0;	89546721	1.551053e-24	0	29.67
506.31	597.695	HCl	M0				245528460	1.5765708e-24	0	26.24
691.442	796.71	M+H+	13C/12C				392117832	1.5867865e-24	0	26.86
325.212	484.144						469638294	1.5969605e-24	0	26.62
660.431	741.53						107785673	1.5977957e-24	0	25.86
289.118	463.602						630101556	1.6000509e-24	0	26.79
360.213	473.329	M+H+	M0				871683690	1.6120202e-24	0	26.98
417.238	706.912						951124250	1.6144455e-24	0	27.14
360.184	584.711	M+H+	M0				769378438	1.6183002e-24	0	26.91
395.262	620.399	ACN	13C/12C	C20H32O5;	11b-PGE2; 13,14-Dihydro-15-keto-PGD2; 15-oxo-5S,6R-dihydroxy-7E,9E,11Z-eicosatrienoic acid; 15-dehydro-prostaglandin E11-; 5-hydroperoxy-15-HETE; Prostaglandin E2; 13E-11a-Hydroxy-9,15-dioxoprost-13-enoic acid; Prostaglandin I2; Prostaglandin H2; Prostagl	11b-PGE2; 13,14-Dihydro-15-keto-PGD2; 15-oxo-5S,6R-dihydroxy-7E,9E,11Z-eicosatrienoic acid; 15-dehydro-prostaglandin E11-; 5-hydroperoxy-15-HETE; Prostaglandin E2; 13E-11a-Hydroxy-9,15-dioxoprost-13-enoic acid; Prostaglandin I2; Prostaglandin H2; Prostagl	96831440	1.6475302e-24	0	25.65
338.232	618.235						184384716	1.6563586e-24	0	26.07
862.514	558.757	2x charged	13C/12C				440684416	1.6819228e-24	0	26.7
343.186	139.995						869975371	1.6840781e-24	0	27.08
348.191	493.876						289248170	1.7439204e-24	0	26.3
605.355	489.551	M+H+	13C/12C				588482962	1.7443163e-24	0	27.32
504.34	796.71						81959997	1.7700943e-24	0	29.76
370.197	483.063	HCl	M0				262725864	1.7737157e-24	0	26.27
380.243	559.838	HCl	M0				211317660	1.7856679e-24	0	26.14
340.256	609.587	M+H+	13C/12C	C20H34O4;	15-Hydroperoxyeicosa-8Z,11Z,13E-trienoate; 14,15-DiHETrE; 8,9-DiHETrE; 11,12-DiHETrE; 5,6-DHET; 12-Keto-tetrahydro-leukotriene B4; 10,11-dihydro-leukotriene B4; 6,7-dihydro-12-epi-LTB4; Sterebin E;	15-Hydroperoxyeicosa-8Z,11Z,13E-trienoate; 14,15-DiHETrE; 8,9-DiHETrE; 11,12-DiHETrE; 5,6-DHET; 12-Keto-tetrahydro-leukotriene B4; 10,11-dihydro-leukotriene B4; 6,7-dihydro-12-epi-LTB4; Sterebin E;	247491311	1.810363e-24	0	26.26
445.258	710.156	Na/H	M0				82911858	1.8330617e-24	0	29.63
370.197	465.767						279250408	1.8855562e-24	0	26.31
372.246	632.29	M+H+	13C/12C	C20H34O6;	19-hydroxyprostaglandin H11-; 6-Keto-prostaglandin F1a; Thromboxane B2; 20-Hydroxy-PGF2a; 10,11-dihydro-20-dihydroxy-LTB4; Prostaglandin G1;	19-hydroxyprostaglandin H11-; 6-Keto-prostaglandin F1a; Thromboxane B2; 20-Hydroxy-PGF2a; 10,11-dihydro-20-dihydroxy-LTB4; Prostaglandin G1;	122123305	1.8858179e-24	0	25.78
736.431	500.359	M+H+	M0				28446984	1.8969054e-24	0	26.51
390.263	605.265						553371181	1.8998195e-24	0	26.74
411.321	654.994	M+H+	M0				302549156	1.9086818e-24	0	26.41
353.207	467.934						211443784	1.9132506e-24	0	26.11
386.228	493.876						306967502	1.9186246e-24	0	26.36
429.315	669.058						214195220	1.9398396e-24	0	30.48
414.223	461.437	M+H+	M0				435259722	1.9728721e-24	0	26.59
313.212	481.979						172820860	1.9831162e-24	0	26.01
505.336	633.371	M+H+	13C/12C				138356606	2.009581e-24	0	25.92
450.285	638.776						137512023	2.0246196e-24	0	25.91
378.227	697.174	M+H+	M0				98051542	2.0523834e-24	0	25.68
395.227	435.426	ACN	M0				66427294	2.0733173e-24	0	25.41
479.276	512.25	M+H+	M0				362710289	2.1007848e-24	0	26.44
375.274	519.822	M+H+	M0				213759284	2.1292179e-24	0	26.12
394.233	505.766						121898262	2.1598299e-24	0	25.78
397.269	539.291						302437922	2.2316228e-24	0	26.38
339.227	547.94	M+H+	M0				537451893	2.232619e-24	0	26.69
422.309	651.75	M+H+	13C/12C				174321012	2.2698488e-24	0	26.07
420.31	685.278						116113280	2.2724628e-24	0	25.88
296.197	487.389						188935811	2.295507e-24	0	26.07
377.289	607.428	M+H+	M0				935082689	2.3313446e-24	0	27.19
311.196	520.902						148054213	2.3369319e-24	0	26.08
376.247	554.431	M+H+	M0				201721085	2.3577895e-24	0	26.1
404.279	675.541	M+H+	M0				40975803	2.374999e-24	0	25.7
499.316	653.914	M+H+	M0				89573539	2.3915904e-24	0	25.87
503.32	594.448	M+H+	M0				76168178	2.3920607e-24	0	25.45
479.311	621.479						178319505	2.3989611e-24	0	26.06
413.3	566.327	M+H+	M0				224384090	2.4157527e-24	0	26.23
522.378	672.299						91642494	2.4504406e-24	0	29.75
421.277	643.104	M+H+	13C/12C				874971377	2.4539142e-24	0	27.04
443.294	592.286						353973046	2.4714314e-24	0	26.49
668.436	786.969	M+H+	M0				159887467	2.4748205e-24	0	30.29
515.311	652.833	HCl	M0				122026113	2.4821856e-24	0	25.85
478.316	591.203						313507700	2.5178341e-24	0	26.37
592.383	657.159						123672826	2.5388337e-24	0	29.98
409.306	631.209	M+H+	M0				921902918	2.5815572e-24	0	27.01
370.197	421.344	M+H+	M0				411109234	2.658307e-24	0	26.62
576.41	713.4	Na/H	M0				165757419	2.7776992e-24	0	26.02
161.029	72.5198	M+H+	M0				1038906453	2.784245e-24	0	27.09
548.262	533.881	K/H	M0				503864626	2.799578e-24	0	26.63
378.265	597.695	M+H+	M0				257401616	2.8062303e-24	0	31.46
769.478	559.838	M+H+	13C/12C				516004572	2.8328283e-24	0	31.69
493.374	770.74						148655436	2.8871816e-24	0	25.87
356.279	662.567						86300857	2.931423e-24	0	25.59
186.061	77.9668						500456894	2.9398241e-24	0	26.87
435.248	637.696						90597144	2.9559065e-24	0	25.67
420.31	672.299						335437086	3.0100755e-24	0	26.51
404.243	710.156	HCl	M0				183107250	3.0434539e-24	0	26.24
302.207	472.263	M+H+	M0				840094504	3.0665521e-24	0	26.96
218.983	62.7483	M+H+	M0				647015819	3.0759924e-24	0	27.63
400.28	634.453						129083510	3.0929513e-24	0	25.97
394.233	462.52						127098707	3.1452438e-24	0	25.82
450.285	593.367	M+H+	13C/12C*2				115005936	3.2404019e-24	0	25.78
523.311	541.452	2x charged	13C/12C				148979452	3.2922622e-24	0	33.96
356.218	476.573	M+H+	M0				321732366	3.371386e-24	0	26.42
335.16	428.928						239142352	3.5824302e-24	0	26.68
312.155	109.427	M+H+	M0				707549870	3.648054e-24	0	26.81
365.243	597.695						136715336	3.6558463e-24	0	25.86
241.999	62.7483	ACN	M0				648227705	3.667586e-24	0	28.24
488.357	580.386	M+H+	M0				226199229	3.7166659e-24	0	26.18
287.196	452.769						105218356	3.7858711e-24	0	25.68
455.237	433.259	M+H+	13C/12C				108728311	3.8335492e-24	0	29.94
431.315	733.956						158080206	3.8454191e-24	0	26
284.119	1424.23						1236934	3.8524142e-24	0	54.36
378.227	712.318	M+H+	M0				135841515	3.8939165e-24	0	25.93
362.171	473.329						259111567	4.0151136e-24	0	26.24
328.22	600.936						120859324	4.0486849e-24	0	25.73
420.274	718.804						26110131	4.0789082e-24	0	25.92
335.123	475.49						238748618	4.145908e-24	0	26.15
392.279	622.563						426034007	4.1927981e-24	0	26.88
265.118	119.216						408687925	4.2130305e-24	0	26.53
435.259	627.966						33744311	4.2858977e-24	0	25.28
396.293	533.881	M+H+	M0				1290735486	4.2872387e-24	0	27.31
368.29	656.076	M+H+	M0				1147078344	4.2945811e-24	0	27.15
374.171	496.038						152190031	4.3289787e-24	0	25.95
355.186	399.672						490187201	4.3410109e-24	0	26.73
579.374	611.749						54583370	4.3484099e-24	0	25.25
413.3	620.399						170939470	4.3810356e-24	0	25.79
434.758	517.659						47926337	4.4312984e-24	0	25.68
264.134	126.85	ACN	13C/12C*2				227154629	4.4358095e-24	0	26.2
327.206	653.914						49634024	4.4664979e-24	0	25.15
396.212	462.52						160152696	4.4748041e-24	0	25.99
348.217	507.926	M+H+	M0				237698394	4.535213e-24	0	26.18
331.165	514.414						137754910	4.576349e-24	0	25.88
458.228	656.076	M+H+	M0				214563296	4.6095123e-24	0	26.17
509.321	627.966						74317013	4.619663e-24	0	25.51
371.123	630.129						305682559	4.6439065e-24	0	26.34
376.186	432.177	M+H+	M0				719712185	4.7843484e-24	0	26.89
373.175	515.496	M+H+	M0				154217004	4.7906529e-24	0	25.9
501.29	515.496	M+H+	M0				514865922	4.8121221e-24	0	26.65
380.279	606.345						133787549	4.8709665e-24	0	25.99
380.206	486.308	M+H+	M0				365143128	4.9319893e-24	0	26.46
254.132	203.338						98876040	4.9394982e-24	0	25.73
323.16	440.841	M+H+	M0				259788754	4.9623976e-24	0	26.3
605.294	642.021	M+H+	M0				171473839	4.9756654e-24	0	26
706.452	798.878						75369511	5.0458732e-24	0	36.77
450.285	763.167						158803512	5.1060743e-24	0	26.36
433.327	512.25						161182927	5.1228553e-24	0	30.19
410.199	706.912	M+H+	M0				189523964	5.1439448e-24	0	34.16
355.259	599.856	M+H+	M0				335632838	5.1460482e-24	0	26.44
450.285	622.563						65509074	5.1670708e-24	0	25.46
394.233	478.733						413438598	5.1847994e-24	0	26.55
378.227	585.792						115357871	5.236632e-24	0	25.22
344.145	127.941						618749858	5.2750796e-24	0	26.85
406.295	647.427	M+H+	M0				647764525	5.4098927e-24	0	26.87
313.107	560.919	M+H+	M0	C18H16O5;	Cabreuvin; 4',5,7-Trimethoxyflavone; Â±-Dulciol E; 3',4',5'-Trimethoxyflavone; 5-Hydroxy-4',7-dimethoxy-6-methylflavone; 3',5,6-Trimethoxyflavone; 2',5,6-Trimethoxyflavone; 1,4,5-Trihydroxy-3-prenylxanthone; 5,6,7-trimethoxy-2-phenyl-4H-chromen-4-one; 5-h	Cabreuvin; 4',5,7-Trimethoxyflavone; Â±-Dulciol E; 3',4',5'-Trimethoxyflavone; 5-Hydroxy-4',7-dimethoxy-6-methylflavone; 3',5,6-Trimethoxyflavone; 2',5,6-Trimethoxyflavone; 1,4,5-Trihydroxy-3-prenylxanthone; 5,6,7-trimethoxy-2-phenyl-4H-chromen-4-one; 5-h	939184691	5.4109351e-24	0	27.04
391.284	725.295	M+H+	M0	C24H38O4;	12alpha-hydroxy-3-oxo-5beta-cholan-24-oic Acid; 12-Ketodeoxycholic acid; 7-Hydroxy-3-oxocholanoic acid; Nutriacholic acid; 7alpha-Hydroxy-3-oxo-5beta-cholan-24-oic acid; 9'-Carboxy-alpha-chromanol; D8'-Merulinic acid A;	12alpha-hydroxy-3-oxo-5beta-cholan-24-oic Acid; 12-Ketodeoxycholic acid; 7-Hydroxy-3-oxocholanoic acid; Nutriacholic acid; 7alpha-Hydroxy-3-oxo-5beta-cholan-24-oic acid; 9'-Carboxy-alpha-chromanol; D8'-Merulinic acid A;	119346876	5.4610069e-24	0	25.98
488.336	660.403	M+H+	M0				89041570	5.5154658e-24	0	33.44
309.181	513.333						14695664	5.520382e-24	0	25.57
712.394	709.074	M+H+	13C/12C				188995651	5.5323958e-24	0	26.1
479.32	602.017	M+H+	13C/12C				161052114	5.5464133e-24	0	25.96
315.166	438.677	M+H+	M0				798962752	5.673014e-24	0	27.17
488.239	519.822	HCl	M0				167925656	5.7014359e-24	0	26
426.223	444.098	HCl	M0				193312148	5.7398583e-24	0	26.11
566.379	648.508						147417762	5.7800117e-24	0	30.11
368.719	510.087	M+H+	M0				608644305	5.9068291e-24	0	27.09
311.196	443.015						339114929	6.0007955e-24	0	26.63
301.15	119.216						1869958292	6.0188343e-24	0	27.54
779.405	731.791						1154400	6.1145028e-24	0	54.24
438.223	503.606						223871677	6.2706901e-24	0	26.19
534.378	660.403						114957353	6.370867e-24	0	29.95
415.218	422.427						282347291	6.5346604e-24	0	26.38
209.064	420.261	M+H+	13C/12C	C10H9NO4;	1-Nitro-5,6-dihydroxy-dihydronaphthalene; 4-2-Aminophenyl-2,4-dioxobutanoic acid;	1-Nitro-5,6-dihydroxy-dihydronaphthalene; 4-2-Aminophenyl-2,4-dioxobutanoic acid;	1190179894	6.6272108e-24	0	27.21
526.312	570.651	ACN	M0	C22H45O9P;	LysoPG16:0/0:0;	HMDB0240601;	524703832	6.8002182e-24	0	26.72
419.29	618.235	M+H+	M0				1124501123	6.8837952e-24	0	27.32
478.352	650.668						98363921	6.9587373e-24	0	25.75
273.181	446.265	ACN	M0	C11H21NO4;	Isobutyryl-L-carnitine; Butyrylcarnitine;	Isobutyryl-L-carnitine; Butyrylcarnitine;	325732131	6.9928174e-24	0	26.43
351.191	627.966						151014962	7.0054097e-24	0	26.06
241.129	84.4681	ACN	M0	C8H13N3O3;	gamma-Glutamyl-beta-aminopropiononitrile;	HMDB0060477;	184044002	7.0289712e-24	0	25.94
408.212	459.27						211226107	7.0385485e-24	0	26.15
436.313	812.973	M+H+	13C/12C				27988378	7.0475807e-24	0	32.41
636.899	546.86	M+H+	M0				568768966	7.1500452e-24	0	27.96
401.337	618.235	M+H+	M0				301945339	7.2646395e-24	0	26.42
446.265	579.303						91897006	7.5365098e-24	0	25.59
478.352	662.567						81273579	7.5660129e-24	0	25.63
448.28	585.792	M+H+	M0				323370833	7.6110365e-24	0	26.42
438.198	114.871	HCl	M0				105052274	7.7175697e-24	0	25.67
555.315	444.098	M+H+	M0				153728904	7.7334649e-24	0	26.28
422.29	596.613	M+H+	M0				577957682	7.8231776e-24	0	26.75
354.145	481.979	M+H+	M0				263302802	7.9540748e-24	0	27.2
303.134	528.474						354508379	7.982966e-24	0	26.42
780.457	507.926	M+H+	M0				31394154	8.0558529e-24	0	26.52
368.218	693.933	M+H+	M0	C18H29N3O5;	Bambuterol;	HMDB0015478;	470855480	8.2644541e-24	0	26.73
463.325	656.076	M+H+	13C/12C				93466947	8.4141209e-24	0	25.75
307.129	437.592						176316615	8.5344879e-24	0	26.07
277.118	422.427						435597332	8.5509858e-24	0	26.7
377.289	589.039	M+H+	M0				312619091	8.5868228e-24	0	26.59
354.235	689.608						35455327	8.8246114e-24	0	24.9
323.204	497.118	M+H+	13C/12C				211848876	8.9890113e-24	0	26.13
332.16	439.759						375107629	8.9971586e-24	0	26.53
410.29	797.793						106742018	9.0828557e-24	0	26.36
817.986	555.511	M+H+	M0				780360281	9.1037442e-24	0	35.73
424.269	650.668	M+H+	M0				479744887	9.1770161e-24	0	26.81
350.232	517.659	M+H+	M0				262192694	9.2279217e-24	0	26.25
330.202	484.144	M+H+	M0				623621889	9.2983773e-24	0	26.8
307.129	486.308	M+H+	M0				243493270	9.3043137e-24	0	26.23
453.315	570.651	M+H+	13C/12C				101447766	9.3462994e-24	0	26.4
478.324	729.627	M+H+	13C/12C	C28H44O6;	Polyporusterone B; Polyporusterone C;	Polyporusterone B; Polyporusterone C;	143745887	9.5631361e-24	0	30.41
434.289	709.074	HCl	M0				93343496	9.6205975e-24	0	25.97
396.249	753.428	M+H+	M0				91528121	1.01772e-23	0	26.06
328.223	494.958						145299600	1.0189964e-23	0	25.86
349.15	463.602	K/H	M0				387819535	1.0315603e-23	0	26.53
483.33	756.673						73583065	1.0330819e-23	0	25.52
323.196	470.099						257351462	1.0351984e-23	0	26.52
484.244	634.453	Na/H	M0				460159233	1.0395433e-23	0	26.65
436.279	625.804	M+H+	M0				150260167	1.0577463e-23	0	25.95
378.227	500.359	M+H+	M0				109320818	1.0674448e-23	0	25.67
737.949	557.676						493567934	1.0681001e-23	0	31.97
382.197	419.178						273323937	1.0853099e-23	0	26.33
362.171	525.229	K/H	M0	C18H29NO4;	N-Jasmonoylisoleucine;	HMDB0029391;	100519683	1.0870818e-23	0	25.62
296.168	414.846	M+H+	13C/12C	C15H22N2O4;	Isoleucyl-Tyrosine; Leucyl-Tyrosine; Tyrosyl-Isoleucine; Tyrosyl-Leucine; Sinapoylputrescine; N-4-aminobutyl-3-4-hydroxy-3,5-dimethoxyphenylprop-2-enimidic acid;	Isoleucyl-Tyrosine; Leucyl-Tyrosine; Tyrosyl-Isoleucine; Tyrosyl-Leucine; Sinapoylputrescine; N-4-aminobutyl-3-4-hydroxy-3,5-dimethoxyphenylprop-2-enimidic acid;	977703119	1.0941913e-23	0	27.46
296.197	79.0486						71909513	1.1036989e-23	0	25.29
337.256	626.886						104135167	1.1168965e-23	0	25.74
302.149	435.426	ACN	M0				80241914	1.1357317e-23	0	25.57
561.328	480.896	M+H+	13C/12C				600151846	1.1436029e-23	0	27.06
351.069	77.9668						219225221	1.1636647e-23	0	30.36
299.196	506.846						154506271	1.1683206e-23	0	25.92
541.384	608.507						82634804	1.1918289e-23	0	29.62
441.295	578.222						427157503	1.203199e-23	0	26.54
473.146	745.854	Na/H	M0				96959623	1.2082224e-23	0	43.63
400.28	521.985	M+H+	13C/12C				207945479	1.2275428e-23	0	26.1
648.446	703.666						70120175	1.2306489e-23	0	36.7
340.186	411.598	M+H+	M0				1132495988	1.2325985e-23	0	27.3
375.264	514.414						83226990	1.2343354e-23	0	25.51
443.273	428.928						99671360	1.2353941e-23	0	26.04
642.42	762.085	M+H+	M0				93968285	1.2379582e-23	0	25.93
387.274	756.673						40495659	1.2665227e-23	0	25.23
382.27	614.991						152725056	1.2882845e-23	0	25.97
449.264	657.159	M+H+	13C/12C*2				131509298	1.3116516e-23	0	26.02
355.186	428.928	M+H+	M0				1042418367	1.3140269e-23	0	27.2
323.196	504.686						253227860	1.3578695e-23	0	26.52
682.383	730.708	Na/H	13C/12C				300417088	1.358761e-23	0	26.46
521.985	563.084	3x charged	13C/12C*2				558103173	1.3589927e-23	0	27.08
609.41	662.567						93653483	1.3612843e-23	0	37.02
310.147	424.594	M+H+	M0				353876550	1.3751216e-23	0	26.57
340.256	597.695	M+H+	M0				365633624	1.3786548e-23	0	26.49
186.221	647.427						1162082	1.3943987e-23	0	51.74
419.261	667.977	M+H+	13C/12C				102327656	1.3968321e-23	0	25.69
502.373	577.141	M+H+	M0				200152051	1.4107296e-23	0	26.09
398.309	496.038	M+H+	13C/12C				365774304	1.4171132e-23	0	26.51
376.186	476.573	M+H+	M0	C17H22N2O5;	3'-N'-Acetylfusarochromanone;	HMDB0037499;	148504167	1.4231041e-23	0	25.91
263.168	430.011	M+H+	13C/12C	C12H23NO5;	3-Hydroxyisovalerylcarnitine; hydroxyisovaleroyl carnitine; 2-Hydroxyisovalerylcarnitine;	3-Hydroxyisovalerylcarnitine; hydroxyisovaleroyl carnitine; 2-Hydroxyisovalerylcarnitine;	270475188	1.4257838e-23	0	26.42
325.183	724.215	M+H+	13C/12C				65704586	1.4260691e-23	0	25.45
380.243	514.414	M+H+	M0				231676700	1.4309208e-23	0	26.15
397.233	531.716						173356690	1.4333786e-23	0	26.04
504.331	666.895						76420996	1.4498681e-23	0	25.78
359.279	562.001						497181743	1.4731293e-23	0	26.7
455.311	614.991						293821163	1.4830347e-23	0	26.36
578.389	697.174						144492255	1.5016611e-23	0	25.98
494.321	605.265	ACN	M0				233127818	1.5087842e-23	0	26.27
552.326	568.49						89625370	1.5156637e-23	0	25.64
374.192	447.349						267376308	1.5159777e-23	0	26.35
356.218	423.511	M+H+	M0				324426985	1.5211291e-23	0	26.48
373.258	651.75	M+H+	M0				195167898	1.5279872e-23	0	26.11
424.269	675.541	M+H+	M0				302184690	1.5286628e-23	0	26.55
482.347	749.099	M+H+	M0				361918299	1.5335554e-23	0	26.59
289.154	478.733						418968585	1.5494892e-23	0	26.56
306.206	637.696	HCl	M0				61794663	1.5532313e-23	0	25.35
523.373	684.198	ACN	M0				80739394	1.5560113e-23	0	25.59
348.144	560.919	M+H+	M0				699132539	1.5872916e-23	0	26.81
369.274	585.792	M+H+	M0				334543097	1.5920125e-23	0	26.42
364.175	603.1						74814775	1.6274376e-23	0	25.46
452.239	511.17	M+H+	M0				497616718	1.6280225e-23	0	26.7
365.28	590.121						127297230	1.6715761e-23	0	25.84
565.322	603.1	M+H+	M0				106926868	1.6839755e-23	0	25.71
396.249	574.978						151277017	1.741734e-23	0	25.97
325.187	461.437	ACN	M0				636924199	1.759965e-23	0	27.27
361.163	542.533	M+H+	M0	C20H24O6;	Quassinol; Casegravol isovalerate; 4-Acetylzearalenone; 3',4',5',7,8-Pentamethoxyflavan; 6'-O-Formylmarmin;	Quassinol; Casegravol isovalerate; 4-Acetylzearalenone; 3',4',5',7,8-Pentamethoxyflavan; 6'-O-Formylmarmin;	617266119	1.7609639e-23	0	26.94
330.202	470.099	M+H+	M0				869874412	1.7659309e-23	0	26.95
435.321	643.104						114858670	1.7792048e-23	0	25.83
460.244	637.696	HCl	M0				74470760	1.7876073e-23	0	25.47
506.347	649.588						79065628	1.7881084e-23	0	25.58
448.342	687.446						235587104	1.8166184e-23	0	26.3
433.269	643.104	M+H+	M0				299564423	1.8198438e-23	0	26.39
493.336	604.181	Na/H	13C/12C				142596071	1.8536448e-23	0	25.91
356.218	491.714						158717613	1.8666421e-23	0	25.95
420.31	618.235	M+H+	M0				122168007	1.8784481e-23	0	25.84
216.207	79.0486	M+H+	M0				971819094	1.8791106e-23	0	27.58
337.175	556.593	M+H+	M0				639994388	1.8838471e-23	0	27.14
299.196	488.47	M+H+	M0	C13H24N5O3;	Diphthamide;	HMDB0060473;	179435050	1.9301424e-23	0	26.02
381.311	634.453	M+H+	M0				84062615	1.9686675e-23	0	26.24
448.276	729.627						23858622	1.9978857e-23	0	25.59
413.3	603.1						98548261	2.004669e-23	0	25.77
431.315	717.723						75876527	2.0346623e-23	0	25.57
539.343	549.022						216447873	2.0370989e-23	0	26.37
396.293	631.209	M+H+	M0				349766302	2.0398348e-23	0	26.79
410.29	712.318	M+H+	M0				79477023	2.0600119e-23	0	26.1
421.207	459.27	M+H+	M0				70864976	2.0623364e-23	0	25.58
404.279	622.563	M+H+	M0				806907092	2.0658587e-23	0	27.26
311.306	749.099						9308404	2.0844458e-23	0	64.55
316.186	445.182	M+H+	M0				582525077	2.1213878e-23	0	26.78
323.16	488.47	M+H+	M0				161073740	2.1239781e-23	0	25.96
282.181	421.344	M+H+	M0				260839656	2.1268738e-23	0	26.45
308.113	423.511	M+H+	M0				757323235	2.151675e-23	0	27.02
348.191	452.769						154567281	2.1519163e-23	0	25.95
290.142	591.203	M+H+	M0	C16H20ClN3;	Chloropyramine;	HMDB0015690;	590126796	2.1630408e-23	0	26.76
186.061	62.7483						53121365	2.1831184e-23	0	25.04
504.34	784.804	M+H+	13C/12C	C30H46O6;	Medicagenic acid; Esculentic acid Phytolacca; 22-Deoxoisocucurbitacin D; 22-Deoxocucurbitacin D; Ganolucidic acid B;	Medicagenic acid; Esculentic acid Phytolacca; 22-Deoxoisocucurbitacin D; 22-Deoxocucurbitacin D; Ganolucidic acid B;	70451782	2.230285e-23	0	29.5
351.191	577.141	M+H+	M0				192672339	2.253284e-23	0	26.18
284.16	119.216	M+H+	M0				674762995	2.2582273e-23	0	31.22
651.397	537.128	M+H+	13C/12C				787511633	2.2596994e-23	0	27.48
508.362	624.724						81407647	2.3223018e-23	0	25.58
329.174	702.585						71137820	2.3318759e-23	0	29.48
262.118	106.168						246350870	2.3358433e-23	0	26.2
344.218	500.359	M+H+	13C/12C*2				752280037	2.3362481e-23	0	26.86
283.14	123.575	M+H+	13C/12C*2				819733105	2.3375538e-23	0	26.97
243	62.7483	ACN	M0				619363559	2.3613569e-23	0	27.58
370.197	452.769	M+H+	M0				463582984	2.3631139e-23	0	26.63
648.378	487.389						17844217	2.3709144e-23	0	26.19
435.223	448.435						84463293	2.4008114e-23	0	25.68
424.279	590.121	M+H+	M0				235849177	2.4020183e-23	0	26.21
347.196	511.17	M+H+	M0				218163937	2.4658598e-23	0	26.14
265.118	447.349	M+H+	M0	C13H16N2O4;	di-Hydroxymelatonin; N2-phenylacetyl-L-glutaminate; Acetyl-N-formyl-5-methoxykynurenamine; Phenylacetylglutamine;	di-Hydroxymelatonin; N2-phenylacetyl-L-glutaminate; Acetyl-N-formyl-5-methoxykynurenamine; Phenylacetylglutamine;	426522941	2.4685588e-23	0	26.56
285.144	109.427						1555078402	2.4740025e-23	0	27.68
200.103	97.5021	M+H+	M0	C8H13N3O3;	gamma-Glutamyl-beta-aminopropiononitrile;	HMDB0060477;	1351136582	2.4842317e-23	0	27.2
497.321	728.543	M+H+	M0				160589518	2.4842501e-23	0	26.21
430.316	603.1	M+H+	M0	C23H43NO6;	Hexadecanedioic acid mono-L-carnitine ester;	HMDB0000712;	1120344819	2.5329346e-23	0	27.77
311.196	432.177	M+H+	M0				673983125	2.5338902e-23	0	27.02
366.202	427.845	M+H+	M0				229155967	2.5565515e-23	0	26.27
359.242	662.567	ACN	M0				22646094	2.596651e-23	0	24.51
352.186	460.352	M+H+	13C/12C				250888133	2.6023371e-23	0	26.27
614.886	543.614	M+H+	M0				510331460	2.6807856e-23	0	27.93
266.186	82.2981						96838272	2.6918948e-23	0	25.51
444.183	785.885	M+H+	M0				642195276	2.6973716e-23	0	26.91
262.118	405.097						335434202	2.7434345e-23	0	26.43
307.129	418.095						204633334	2.7726858e-23	0	26.17
310.176	136.716	M+H+	M0	C15H23N3O4;	Lysyltyrosine; Tyrosyl-Lysine;	Lysyltyrosine; Tyrosyl-Lysine;	537511739	2.7743309e-23	0	26.7
349.2	607.428	M+H+	M0	C20H28O5;	12,20-Dioxo-leukotriene B4; Gibberellin A110; Gibberellin A112; 3b-Hydroxy-6b-angeloyloxy-711-eremophilen-12,8b-olide; Cohumulone; Bakkenolide C; Gibberellin A53; 3b-Hydroxy-6b-tigloyloxy-711-eremophilen-12,8b-olide;	12,20-Dioxo-leukotriene B4; Gibberellin A110; Gibberellin A112; 3b-Hydroxy-6b-angeloyloxy-711-eremophilen-12,8b-olide; Cohumulone; Bakkenolide C; Gibberellin A53; 3b-Hydroxy-6b-tigloyloxy-711-eremophilen-12,8b-olide;	641020207	2.7991578e-23	0	26.89
350.269	631.209						351693199	2.8156235e-23	0	26.52
546.247	513.333	M+H+	M0				197305868	2.8401459e-23	0	26.07
413.3	612.829						62913685	2.8792869e-23	0	25.35
376.223	511.17	M+H+	13C/12C				128873660	2.9179156e-23	0	25.79
367.222	591.203						87114993	2.9267036e-23	0	25.57
244.096	451.685						623089198	2.9304431e-23	0	26.83
343.165	497.118						207906917	2.9437525e-23	0	26.11
413.239	434.343						135046621	3.0012959e-23	0	25.93
354.202	419.178	M+H+	13C/12C*2				354463137	3.0215933e-23	0	26.5
335.16	514.414						239514952	3.0578885e-23	0	26.64
322.237	635.534	M+H+	13C/12C*2				120840152	3.0581375e-23	0	25.86
364.212	559.838						243325386	3.0630162e-23	0	26.14
303.186	476.573	M+H+	M0				410162158	3.0652115e-23	0	26.52
265.191	510.087						86210268	3.096937e-23	0	25.53
350.171	427.845	ACN	M0	C15H20N2O5;	2-Carboxy-1-[5-2-carboxy-1-pyrrolidinyl-2-hydroxy-2,4-pentadienylidene]pyrrolidinium;	HMDB0035173;	332249611	3.1241459e-23	0	26.48
508.362	658.24						61467389	3.127219e-23	0	25.46
377.28	614.991	M+H+	M0				665308464	3.1499799e-23	0	26.86
332.149	180.368	M+H+	M0	C18H21NO5;	2,4,5-trihydroxy-5-methylamino-3,4-diphenylpentanoic acid; 2,3,5-trihydroxy-5-methylamino-3,4-diphenylpentanoic acid; 2,5-dihydroxy-4-3-hydroxyphenyl-5-methylamino-3-phenylpentanoic acid; 2,5-dihydroxy-3-3-hydroxyphenyl-5-methylamino-4-phenylpentanoic aci	2,4,5-trihydroxy-5-methylamino-3,4-diphenylpentanoic acid; 2,3,5-trihydroxy-5-methylamino-3,4-diphenylpentanoic acid; 2,5-dihydroxy-4-3-hydroxyphenyl-5-methylamino-3-phenylpentanoic acid; 2,5-dihydroxy-3-3-hydroxyphenyl-5-methylamino-4-phenylpentanoic aci	543273270	3.1653792e-23	0	26.71
405.274	614.991						60859646	3.2220586e-23	0	25.3
286.184	433.259	M+H+	13C/12C				200829237	3.2429498e-23	0	26.16
232.19	476.573						470445410	3.3102831e-23	0	26.6
428.239	493.876	M+H+	M0				149235925	3.3616577e-23	0	25.99
352.223	749.099	M+H+	M0				88915726	3.3664333e-23	0	29.88
289.252	598.775	M+H+	M0	C20H32O;	All-trans-13,14-dihydroretinol; Abietinol; Candol B;	All-trans-13,14-dihydroretinol; Abietinol; Candol B;	99958102	3.4257435e-23	0	25.69
350.154	485.226	M+H+	M0				220684626	3.4329235e-23	0	26.22
324.217	692.85	M+H+	M0				106446867	3.4942952e-23	0	24.98
402.321	613.91						94723159	3.5245123e-23	0	25.65
375.227	603.1						251855802	3.5466942e-23	0	26.3
174.055	629.047						80339616	3.5705854e-23	0	25.4
365.17	433.259	ACN	M0				524755412	3.6030717e-23	0	26.73
373.258	665.812	M+H+	M0				191973406	3.6592824e-23	0	26.09
646.436	695.013	M+H+	M0				503759102	3.6879042e-23	0	31.05
948.312	624.724						4575459	3.6903303e-23	0	60.19
692.436	756.673	Na/H	M0				55233946	3.7420256e-23	0	36.41
449.275	608.507						181512729	3.7600814e-23	0	26.04
270.116	136.716	M+H+	13C/12C	C12H16N2O5;	Seryltyrosine; Tyrosyl-Serine;	Seryltyrosine; Tyrosyl-Serine;	92633426	3.78385e-23	0	25.57
687.415	849.846	M+H+	M0				628295073	3.7893655e-23	0	27.23
337.212	578.222						146513475	3.7975797e-23	0	25.89
462.286	567.408						193608466	3.811439e-23	0	26.12
284.197	483.063						63045312	3.8516056e-23	0	25.92
344.181	431.094	M+H+	M0				1247994941	3.8596507e-23	0	27.21
316.158	632.29						383791219	3.8858875e-23	0	26.54
416.275	568.49						92261006	3.8869957e-23	0	25.69
246.09	143.286						170113563	3.9147874e-23	0	26.03
284.197	509.007	M+H+	M0				659703623	3.9316773e-23	0	27.25
394.295	677.708						97309549	3.9474531e-23	0	25.81
555.372	731.791	M+H+	13C/12C				36976067	3.9762584e-23	0	32.76
410.199	731.791	M+H+	M0				301576879	3.9803143e-23	0	34.57
385.208	422.427						164428633	4.002079e-23	0	26.03
414.304	582.547	M+H+	13C/12C				75602304	4.0092309e-23	0	25.5
273.144	119.216						615420838	4.0881615e-23	0	26.78
510.316	590.121						621578968	4.1516849e-23	0	26.83
401.268	732.874	K/H	13C/12C				142665323	4.1618191e-23	0	30.11
343.332	764.249	M+H+	M0				18564839	4.1955633e-23	0	66.15
384.213	478.733	K/H	13C/12C*2				577156901	4.2014412e-23	0	26.74
189.123	81.2132	M+H+	M0	C8H16N2O3;	N6-Acetyl-L-lysine; N-alpha-Acetyl-L-lysine; Glycylleucine; Alanylvaline; Glycyl-Isoleucine; Isoleucyl-Glycine; Leucyl-Glycine; Valylalanine;	N6-Acetyl-L-lysine; N-alpha-Acetyl-L-lysine; Glycylleucine; Alanylvaline; Glycyl-Isoleucine; Isoleucyl-Glycine; Leucyl-Glycine; Valylalanine;	1079715177	4.2451298e-23	0	27.01
402.202	657.159	M+H+	M0				424266544	4.2676995e-23	0	26.62
355.259	577.141						127028064	4.2680478e-23	0	25.81
190.05	524.148	M+H+	M0	C10H7NO3;	1-Nitronaphthalene-5,6-oxide; 1-Nitronaphthalene-7,8-oxide; Kynurenic acid;	1-Nitronaphthalene-5,6-oxide; 1-Nitronaphthalene-7,8-oxide; Kynurenic acid;	272299889	4.3734297e-23	0	26.32
592.873	541.452	M+H+	M0				550813306	4.4391085e-23	0	27.87
530.368	621.479						231166751	4.4424213e-23	0	26.34
399.321	634.453	ACN	M0				362112558	4.4483861e-23	0	26.65
407.228	427.845	ACN	M0				168898588	4.4625239e-23	0	26.09
170.03	70.3469	Na/H	M0				146938349	4.4788203e-23	0	25.83
563.344	591.203						57097018	4.5055004e-23	0	25.3
292.227	593.367	M+H+	M0	C18H29NO2;	Penbutolol;	HMDB0015447;	564373996	4.5443001e-23	0	27.38
622.294	578.222	K/H	13C/12C				680604734	4.605844e-23	0	26.8
319.128	590.121	M+H+	M0				231627391	4.6645511e-23	0	26.4
602.41	695.013	M+H+	M0				610630898	4.7075688e-23	0	35.46
340.223	474.41						232339373	4.7346894e-23	0	26.2
254.121	501.443	M+H+	13C/12C	C12H16N2O4;	3'-Hydroxyhexobarbital; Epoxy-hexobarbital; Alanyltyrosine; Phenylalanylserine; Serylphenylalanine; Tyrosyl-Alanine;	3'-Hydroxyhexobarbital; Epoxy-hexobarbital; Alanyltyrosine; Phenylalanylserine; Serylphenylalanine; Tyrosyl-Alanine;	154640905	4.7573733e-23	0	25.94
494.321	630.129	M+H+	13C/12C				332236480	4.8568051e-23	0	26.52
322.201	557.676						78725604	4.8754323e-23	0	26.19
449.264	619.317						142690902	4.907752e-23	0	25.92
240.17	127.941						157873209	4.9438883e-23	0	26
313.118	488.47						275504255	5.0168156e-23	0	26.29
353.251	585.792	M+H+	13C/12C				298417902	5.0881604e-23	0	26.39
278.088	139.995	K/H	M0				162085342	5.124997e-23	0	25.94
367.259	572.816						244248434	5.1266574e-23	0	25.16
304.154	609.587						153402324	5.1371524e-23	0	25.91
378.202	400.758						394217750	5.1560938e-23	0	26.55
576.351	557.676						156079083	5.1571906e-23	0	26.02
353.207	570.651						246703109	5.168715e-23	0	26.26
558.384	693.933	M+H+	M0				548146099	5.335075e-23	0	27.33
350.269	640.938						198053184	5.3487095e-23	0	26.16
342.174	423.511	M+H+	13C/12C				400779197	5.3827617e-23	0	26.57
202.97	62.7483	M+H+	13C/12C*2				662290474	5.4098637e-23	0	26.89
328.194	432.177	M+H+	13C/12C				333121266	5.4220546e-23	0	26.45
205.154	72.5198						71861440	5.4820115e-23	0	25.29
270.181	459.27	M+H+	M0				366474569	5.4916646e-23	0	26.52
302.117	146.576						171250908	5.5233348e-23	0	25.97
381.311	599.856	M+H+	M0				582052959	5.5305076e-23	0	27.26
346.197	438.677						944646305	5.5622281e-23	0	27.06
261.159	476.573						213539053	5.5755548e-23	0	26.2
351.191	517.659						108985498	5.6207451e-23	0	25.84
515.34	762.085	M+H+	13C/12C	C29H41F2N5O;	Maraviroc;	HMDB0015584;	149807384	5.6371068e-23	0	26.11
340.256	680.952	M+H+	13C/12C	C20H34O4;	15-Hydroperoxyeicosa-8Z,11Z,13E-trienoate; 14,15-DiHETrE; 8,9-DiHETrE; 11,12-DiHETrE; 5,6-DHET; 12-Keto-tetrahydro-leukotriene B4; 10,11-dihydro-leukotriene B4; 6,7-dihydro-12-epi-LTB4; Sterebin E;	15-Hydroperoxyeicosa-8Z,11Z,13E-trienoate; 14,15-DiHETrE; 8,9-DiHETrE; 11,12-DiHETrE; 5,6-DHET; 12-Keto-tetrahydro-leukotriene B4; 10,11-dihydro-leukotriene B4; 6,7-dihydro-12-epi-LTB4; Sterebin E;	207202202	5.6604156e-23	0	26.23
334.237	583.629	M+H+	M0				390851422	5.7540054e-23	0	26.53
322.237	661.485	M+H+	13C/12C*2				97894450	5.8388307e-23	0	25.74
340.223	441.928						91216147	5.8881956e-23	0	25.77
296.197	119.216						115454167	5.9704718e-23	0	25.73
365.243	551.185						216141748	6.0030956e-23	0	26.18
375.264	606.345	M+H+	M0	C22H34N2O3;	omega-hydroxyfinasteride;	HMDB0061030;	94780125	6.1502909e-23	0	25.71
353.251	646.347	M+H+	13C/12C				151550309	6.1545951e-23	0	26.08
169.046	63.8309						47574655	6.1662843e-23	0	24.97
433.293	669.058						172137288	6.1742539e-23	0	26.05
327.206	629.047						242594657	6.294945e-23	0	26.24
224.091	97.5021						843817264	6.3201795e-23	0	26.89
402.136	714.481	M+H+	M0				726053046	6.3263591e-23	0	26.98
351.191	568.49						252035505	6.3306535e-23	0	26.35
276.217	469.017	M+H+	M0				225132191	6.3595908e-23	0	26.17
345.18	507.926						187300356	6.4308723e-23	0	26.04
433.327	491.714						78702718	6.4378168e-23	0	29.62
579.374	624.724						130833208	6.4549387e-23	0	25.98
717.437	544.695	M+H+	13C/12C				786295756	6.6355493e-23	0	27.71
258.108	97.5021						376530326	6.6670696e-23	0	26.41
238.155	130.129						250813987	6.6774062e-23	0	26.35
374.171	423.511						183770272	6.7847288e-23	0	26.14
420.31	638.776	M+H+	M0	C25H41NO4;	N-Palmitoyl tyrosine; Stearidonyl carnitine;	N-Palmitoyl tyrosine; Stearidonyl carnitine;	267160176	6.8003583e-23	0	26.33
293.063	72.5198						164666968	6.914383e-23	0	25.89
376.178	566.327	HCl	13C/12C*2	C18H27NO5;	3,6-Ditigloyloxytropan-7-ol;	HMDB0029325;	115677056	6.9165983e-23	0	25.84
448.305	676.626	M+H+	M0				83355819	6.9243371e-23	0	25.66
333.133	485.226						616214882	6.9750438e-23	0	26.98
368.218	642.021	M+H+	M0	C18H29N3O5;	Bambuterol;	HMDB0015478;	183726868	6.9817888e-23	0	26.14
375.274	593.367						378455384	7.0652998e-23	0	26.53
315.253	647.427	M+H+	M0	C18H34O4;	9,10-Epoxyoctadecanoic acid; Octadecanedioic acid; 9,10-DHOME; 12,13-DHOME; Dibutyl decanedioate;	9,10-Epoxyoctadecanoic acid; Octadecanedioic acid; 9,10-DHOME; 12,13-DHOME; Dibutyl decanedioate;	194285164	7.0891144e-23	0	26.1
430.269	579.303	ACN	M0				43910865	7.1495712e-23	0	25.05
444.306	627.966	M+H+	M0				48747919	7.4013856e-23	0	29.28
572.4	715.562	M+H+	M0				728457630	7.4523001e-23	0	26.98
692.436	786.969						73863395	7.4927593e-23	0	36.75
312.134	595.53						332826981	7.5004e-23	0	26.46
342.272	607.428	M+H+	13C/12C				147456603	7.6195562e-23	0	25.94
404.209	585.792						76156108	7.7220931e-23	0	25.45
619.37	565.246						67523329	7.8327211e-23	0	30.85
200.077	63.8309						37443794	7.8978154e-23	0	24.78
439.316	583.629						295451203	7.9649453e-23	0	26.38
494.321	637.696	M+H+	M0				380737285	7.9657632e-23	0	26.61
499.275	472.263	K/H	M0				414190642	8.062405e-23	0	26.57
378.293	607.428	M+H+	13C/12C				249367904	8.1293282e-23	0	26.25
420.212	517.659						275663885	8.1392423e-23	0	26.33
270.181	114.871						162215726	8.2199836e-23	0	26.04
413.309	626.886	M+H+	13C/12C*2				157041084	8.2387624e-23	0	25.98
405.262	651.75						103629335	8.3154114e-23	0	25.63
306.133	610.668	ACN	M0	C14H16O5;	1'-Acetoxyeugenol acetate;	HMDB0036544;	116428271	8.3219184e-23	0	25.73
334.237	643.104						96577580	8.3580907e-23	0	25.69
571.361	538.21	M+H+	13C/12C	C30H52NO7P; C37H47NO4	LysoPC22:54Z,7Z,10Z,13Z,16Z/0:0; LysoPC22:57Z,10Z,13Z,16Z,19Z/0:0; Janthitrem C	LysoPC22:54Z,7Z,10Z,13Z,16Z/0:0; LysoPC22:57Z,10Z,13Z,16Z,19Z/0:0; HMDB0040684	595552329	8.4040516e-23	0	31.81
159.091	476.573	M+H+	M0				251042353	8.4290601e-23	0	26.24
510.316	562.001	HCl	M0				187523991	8.4593226e-23	0	26.11
412.186	521.985						198180148	8.4790772e-23	0	26.13
341.207	447.349						266149899	8.5157732e-23	0	26.3
273.949	1484.78						8540018	8.6601809e-23	0	23.44
325.187	436.509	ACN	M0				58252234	8.6681085e-23	0	26.01
286.144	438.677						352060285	8.7673215e-23	0	26.48
374.171	467.934						133775390	9.0615716e-23	0	25.87
302.171	449.517						405023091	9.3037258e-23	0	26.59
505.41	771.822						177798418	9.3424019e-23	0	30.22
282.206	731.791						61741246	9.4143511e-23	0	29.7
402.239	610.668	HCl	M0				75247627	9.4956027e-23	0	25.47
337.175	483.063	HCl	M0				152126464	9.5848506e-23	0	26.29
515.299	499.278						292969719	9.5994693e-23	0	26.39
189.179	71.4346	M+H+	13C/12C	C9H21N3O;	N1-Acetylspermidine; N8-Acetylspermidine;	N1-Acetylspermidine; N8-Acetylspermidine;	714209665	9.6713525e-23	0	31.25
381.202	459.27						334599743	9.7156746e-23	0	26.43
574.394	622.563						19605340	9.7457597e-23	0	24.96
416.254	613.91	K/H	M0	C23H39NO3;	Arachidonoyl Serinol;	HMDB0013650;	123383870	9.7689049e-23	0	25.84
373.175	523.068	M+H+	13C/12C*2	C18H26O8;	3,4,5-trihydroxy-6-{[1-4-methoxyphenylpentan-3-yl]oxy}oxane-2-carboxylic acid;	HMDB0133009;	145421072	9.8363251e-23	0	25.96
420.31	698.256						122377369	9.8519414e-23	0	25.97
394.197	441.928	M+H+	M0				150110622	1.0159891e-22	0	26.02
289.252	649.588	M+H+	M0	C20H32O;	All-trans-13,14-dihydroretinol; Abietinol; Candol B;	All-trans-13,14-dihydroretinol; Abietinol; Candol B;	301551420	1.0270598e-22	0	26.44
514.358	683.115	M+H+	M0				240882059	1.0428043e-22	0	26.98
264.101	213.299						598280200	1.0626215e-22	0	27.22
359.181	493.876	M+H+	M0				428271919	1.0644814e-22	0	26.57
368.218	730.708	M+H+	M0	C18H29N3O5;	Bambuterol;	HMDB0015478;	225141820	1.0783303e-22	0	26.49
350.269	599.856	M+H+	M0				157178469	1.0817173e-22	0	26.02
388.186	490.632						145393571	1.0828795e-22	0	25.93
409.244	450.6						148597987	1.1104545e-22	0	26
358.266	632.29	M+H+	13C/12C	C20H36O5;	Prostaglandin F1a; 13,14-Dihydro PGE1; 13,14-Dihydro PGF2a;	Prostaglandin F1a; 13,14-Dihydro PGE1; 13,14-Dihydro PGF2a;	122771487	1.1178539e-22	0	29.97
259.209	466.851	M+H+	13C/12C	C14H27NO3;	N-Lauroylglycine;	HMDB0013272;	652247784	1.1196962e-22	0	27.46
307.165	550.104						374803606	1.1320511e-22	0	26.52
256.133	460.352						396602966	1.1351326e-22	0	26.53
335.123	437.592						121346293	1.1370726e-22	0	25.8
536.369	684.198						61746402	1.1394205e-22	0	36.54
295.096	562.001	M+H+	M0	C18H14O4; C10H18N2O6S	7-Acetoxy-2-methylisoflavone; Glyzarin; 3-Methoxy-2-4-methylbenzoyl-4H-1-benzopyran-4-one; gamma-L-Glutamyl-L-methionine sulfoxide	7-Acetoxy-2-methylisoflavone; Glyzarin; 3-Methoxy-2-4-methylbenzoyl-4H-1-benzopyran-4-one; HMDB0038613	665952240	1.1419985e-22	0	26.88
163.058	473.329	M+H+	13C/12C	C9H7NO2;	Quinoline-4,8-diol; 2-Indolecarboxylic acid; Indole-3-carboxylic acid; 4,6-Dihydroxyquinoline; 3-Formyl-6-hydroxyindole; 2,8-Quinolinediol;	Quinoline-4,8-diol; 2-Indolecarboxylic acid; Indole-3-carboxylic acid; 4,6-Dihydroxyquinoline; 3-Formyl-6-hydroxyindole; 2,8-Quinolinediol;	650020240	1.1579726e-22	0	27.76
417.274	608.507	M+H+	M0				560934717	1.1612284e-22	0	26.75
413.304	732.874	M+H+	M0	C27H40O3;	Calcipotriol; 9E-Valenciaxanthin; Valenciachrome; Unknown 370; 4-Methoxy-3-geranylgeranyl-1,2-dihydroxybenzene; 4-Methoxy-5-3,7,11,15-tetramethyl-2,6,10,14-hexadecatetraenyl-1,3-benzenediol;	Calcipotriol; 9E-Valenciaxanthin; Valenciachrome; Unknown 370; 4-Methoxy-3-geranylgeranyl-1,2-dihydroxybenzene; 4-Methoxy-5-3,7,11,15-tetramethyl-2,6,10,14-hexadecatetraenyl-1,3-benzenediol;	114241297	1.1613941e-22	0	29.9
525.317	620.399						93388826	1.1669916e-22	0	25.71
493.336	621.479	M+H+	13C/12C				107680824	1.1718155e-22	0	25.76
174.055	480.896						206744643	1.1932086e-22	0	26.04
243.21	740.448						114489257	1.198399e-22	0	25.99
548.379	577.141	NA	M-CO+H[1+]				55493859	1.2141281e-22	0	25.3
346.176	463.602						259618732	1.2177261e-22	0	26.31
347.196	488.47	HCl	M0				884418374	1.2231055e-22	0	26.98
323.171	430.011	M+H+	M0				199394194	1.2403143e-22	0	26.17
306.17	461.437	M+H+	M0				142847466	1.2623624e-22	0	25.9
300.228	505.766						117999938	1.2652256e-22	0	25.78
362.207	494.958						30525850	1.2690076e-22	0	25.94
309.188	461.437	M+H+	13C/12C	C17H25NO4;	Ibopamine;	HMDB0041906;	193760192	1.2811251e-22	0	26.09
188.04	70.3469						95967447	1.2914523e-22	0	25.63
315.253	762.085	M+H+	M0	C18H34O4;	9,10-Epoxyoctadecanoic acid; Octadecanedioic acid; 9,10-DHOME; 12,13-DHOME; Dibutyl decanedioate;	9,10-Epoxyoctadecanoic acid; Octadecanedioic acid; 9,10-DHOME; 12,13-DHOME; Dibutyl decanedioate;	99657674	1.2932411e-22	0	26.05
783.477	551.185	M+H+	13C/12C				866111418	1.2988639e-22	0	27.69
396.249	736.121						117757001	1.2989239e-22	0	26.12
470.311	557.676	M+H+	M0				171093139	1.3103153e-22	0	26.2
414.223	409.432	M+H+	M0				212941387	1.3306021e-22	0	26.15
379.268	597.695	M+H+	13C/12C				222468188	1.3397108e-22	0	26.21
216.035	70.3469	M+H+	M0				862575246	1.3462871e-22	0	26.94
388.186	597.695						110640506	1.3465106e-22	0	25.77
342.272	596.613	M+H+	13C/12C				173170182	1.3472179e-22	0	26.05
308.16	487.389						182398405	1.3509803e-22	0	26.07
424.269	711.237	ACN	M0				389661520	1.405055e-22	0	26.74
377.289	562.001	M+H+	M0				135964696	1.4057062e-22	0	26.09
514.358	692.85	M+H+	M0				587274431	1.4451489e-22	0	27.41
375.274	621.479						199490973	1.4524119e-22	0	26.15
536.369	663.648	M+H+	M0				63569493	1.4557384e-22	0	36.57
216.134	123.575	K/H	M0				666179072	1.4762241e-22	0	26.8
548.394	723.132						87521886	1.482098e-22	0	26.31
353.28	599.856	M+H+	M0				168181221	1.4841488e-22	0	26.04
449.289	740.448	M+H+	M0	C26H40O6;	ent-2b,4S,9a-2,4,9-Trihydroxy-1014-oplopen-3-one 2-2-methylbutanoate 9-3-methyl-2E-pentenoate;	HMDB0040993;	475379461	1.4889878e-22	0	26.82
405.248	582.547						79350157	1.5022832e-22	0	25.46
273.123	459.27	ACN	M0				135267208	1.5242782e-22	0	25.92
374.207	519.822	K/H	M0				83641022	1.5392238e-22	0	25.61
279.122	570.651						37162964	1.5447079e-22	0	24.8
508.337	733.956						179032826	1.5592707e-22	0	26.5
388.186	503.606						80552203	1.5734109e-22	0	25.59
359.279	582.547						332799557	1.5872363e-22	0	26.46
353.207	476.573						299455029	1.6093784e-22	0	26.35
339.199	696.094	M+H+	13C/12C	C18H27NO5;	3,6-Ditigloyloxytropan-7-ol;	HMDB0029325;	104268015	1.6466245e-22	0	25.85
412.288	536.046	M+H+	13C/12C				138142181	1.676039e-22	0	25.95
300.126	136.716						159625837	1.685192e-22	0	25.95
367.222	487.389						106512589	1.6894751e-22	0	25.7
389.243	578.222	M+H+	M0				195214177	1.6969524e-22	0	26.09
688.423	765.33						149983345	1.7008539e-22	0	26.09
318.238	504.686						273444132	1.7086442e-22	0	26.3
474.342	563.084	M+H+	M0				153285648	1.7123921e-22	0	26
410.199	691.77						159932521	1.7141044e-22	0	34.03
297.155	471.181						240857831	1.719101e-22	0	26.22
362.16	143.286						279379769	1.7347898e-22	0	26.28
381.202	635.534	M+H+	M0				150795493	1.7753035e-22	0	25.96
326.171	427.845	ACN	M0				760328916	1.8013715e-22	0	26.98
354.202	409.432	M+H+	M0				520720734	1.8361518e-22	0	26.69
231.112	440.841	M+H+	M0	C13H14N2O2;	cyclic Melatonin; 1xi,3xi-1,2,3,4-Tetrahydro-1-methyl-beta-carboline-3-carboxylic acid;	cyclic Melatonin; 1xi,3xi-1,2,3,4-Tetrahydro-1-methyl-beta-carboline-3-carboxylic acid;	792981834	1.8459483e-22	0	27.09
380.279	627.966						140519892	1.8525005e-22	0	25.93
338.178	447.349						292568108	1.8542082e-22	0	26.4
381.247	608.507	M+H+	M0				178117936	1.873043e-22	0	26.09
220.981	62.7483	HCl	M0				619230088	1.8773729e-22	0	26.95
270.181	502.524	M+H+	M0				604469215	1.9075175e-22	0	26.79
389.268	713.4	M+H+	M0	C24H36O4;	7alpha-hydroxy-3-oxochol-4-en-24-oic Acid; Cavipetin C;	7alpha-hydroxy-3-oxochol-4-en-24-oic Acid; Cavipetin C;	367249626	1.9149229e-22	0	26.48
369.221	510.087						436754072	1.9162804e-22	0	26.51
223.107	423.511	M+H+	M0	C11H14N2O3;	Glycyl-Phenylalanine; Phenylalanylglycine;	Glycyl-Phenylalanine; Phenylalanylglycine;	929265983	1.9388321e-22	0	27.27
275.102	476.573						491519231	1.9457563e-22	0	26.66
424.305	857.457	K/H	13C/12C	C27H44O;	5-alpha-Cholesta-7,24-dien-3-beta-ol; 5alpha-cholest-8-en-3-one; 7-Dehydrocholesterol; Vitamin D3; Cholestenone; 8-Dehydrocholesterol; Desmosterol; Zymosterol intermediate 2; Previtamin D3; Lumisterol 3; Tachysterol 3; 5,6-trans-Vitamin D3; 5alpha-Cholest	5-alpha-Cholesta-7,24-dien-3-beta-ol; 5alpha-cholest-8-en-3-one; 7-Dehydrocholesterol; Vitamin D3; Cholestenone; 8-Dehydrocholesterol; Desmosterol; Zymosterol intermediate 2; Previtamin D3; Lumisterol 3; Tachysterol 3; 5,6-trans-Vitamin D3; 5alpha-Cholest	69080197	1.9539028e-22	0	25.63
361.212	517.659						222226794	1.9700427e-22	0	25.95
437.3	569.571	M+H+	M0				131343830	1.9752236e-22	0	26.32
487.291	547.94	3x charged	13C/12C				445839656	1.9797895e-22	0	26.85
356.156	114.871	ACN	M0				228069161	1.9957068e-22	0	26.19
297.112	486.308	M+H+	M0	C18H16O4;	4'-Hydroxy-R-phenprocoumon; 6-Hydroxy-R-phenprocoumon; 8-Hydroxy-R-phenprocoumon; 7-Hydroxy-R-phenprocoumon; Demethoxyegonol; Desmosflavone; Dimethylstrobochrysin; 1-4-Hydroxy-3-methoxyphenyl-5-4-hydroxyphenyl-1,4-pentadien-3-one;	4'-Hydroxy-R-phenprocoumon; 6-Hydroxy-R-phenprocoumon; 8-Hydroxy-R-phenprocoumon; 7-Hydroxy-R-phenprocoumon; Demethoxyegonol; Desmosflavone; Dimethylstrobochrysin; 1-4-Hydroxy-3-methoxyphenyl-5-4-hydroxyphenyl-1,4-pentadien-3-one;	423598296	2.0041586e-22	0	26.5
244.165	81.2132	ACN	M0	C9H18N2O3;	Alanylisoleucine; Alanylleucine; Isoleucyl-Alanine; Leucylalanine; N-Acetylisoputreanine;	Alanylisoleucine; Alanylleucine; Isoleucyl-Alanine; Leucylalanine; N-Acetylisoputreanine;	159555515	2.0151585e-22	0	25.87
420.212	422.427						163255274	2.0241391e-22	0	26.04
204.134	85.5522	M+H+	M0	C8H17N3O3;	Glycyl-Lysine; Lysylglycine;	Glycyl-Lysine; Lysylglycine;	205442473	2.0388318e-22	0	26.12
445.258	731.791						29956683	2.0575458e-22	0	28.88
350.137	445.182						193370574	2.0689449e-22	0	26.04
347.242	688.526	M+H+	M0	C18H34O6;	Sorbitan laurate;	HMDB0029885;	330196596	2.0700961e-22	0	26.52
416.337	662.567	M+H+	M0	C23H45NO5;	3-hydroxyhexadecanoyl carnitine; 3-Hydroxyhexadecanoylcarnitine;	3-hydroxyhexadecanoyl carnitine; 3-Hydroxyhexadecanoylcarnitine;	78936206	2.094295e-22	0	26.37
410.309	631.209	M+H+	13C/12C				206763384	2.0965025e-22	0	26.14
368.218	666.895	ACN	M0				84257170	2.1031848e-22	0	25.65
670.414	730.708						51399748	2.1037093e-22	0	25.49
289.154	591.203						59485962	2.1085566e-22	0	25.23
407.192	404.013						129775023	2.1343751e-22	0	25.85
511.374	651.75						37380417	2.1613238e-22	0	29.06
238.093	133.41	M+H+	M0	C8H15NO7; C9H11N5O3; C9H19NO2S2	Fructoseglycine; N-1-Deoxy-1-fructosylglycine; Sepiapterin; Biopterin; D-Biopterin; Orinapterin; Dyspropterin; Primapterin; Deoxyeritadenine; 8-[Aminomethylsulfanyl]-6-sulfanyloctanoic acid	Fructoseglycine; N-1-Deoxy-1-fructosylglycine; Sepiapterin; Biopterin; D-Biopterin; Orinapterin; Dyspropterin; Primapterin; Deoxyeritadenine; HMDB0013639	355255742	2.1715276e-22	0	26.51
590.02	562.001						460527582	2.1816933e-22	0	26.67
345.108	558.757						349840237	2.1832607e-22	0	26.58
258.148	706.912						94696412	2.2201373e-22	0	25.74
368.279	686.361						24434552	2.2622499e-22	0	32.1
323.204	525.229	M+H+	13C/12C				205905191	2.2949013e-22	0	26.13
363.227	527.394						119376703	2.3005624e-22	0	25.78
308.266	633.371	M+H+	13C/12C	C20H34O2;	Dihomo-alpha-linolenic acid; Dihomo-gamma-linolenic acid; 5,8,11-Eicosatrienoic acid; Sciadonic acid; Sagittariol;	Dihomo-alpha-linolenic acid; Dihomo-gamma-linolenic acid; 5,8,11-Eicosatrienoic acid; Sciadonic acid; Sagittariol;	123009532	2.3249409e-22	0	25.9
212.103	106.168	M+H+	M0	C9H13N3O3;	Zalcitabine; N-Acetyl-1-methylhistidine; N-Acetyl-3-methylhistidine;	Zalcitabine; N-Acetyl-1-methylhistidine; N-Acetyl-3-methylhistidine;	1296688640	2.376709e-22	0	27.83
470.332	691.77	M+H+	M0				558081226	2.3870061e-22	0	27.22
448.28	599.856	HCl	M0	C23H41NO5;	3-Hydroxyhexadecadienoylcarnitine;	HMDB0013335;	519870515	2.3989888e-22	0	26.74
512.653	559.838	M+H+	M0				542624788	2.4524107e-22	0	27.27
160.027	71.4346						74944744	2.4899449e-22	0	29.55
410.29	696.094						110813002	2.4954078e-22	0	26.22
348.253	642.021						129627646	2.49773e-22	0	30.03
562.409	719.887	M+H+	M0				268279856	2.5052576e-22	0	26.45
258.181	81.2132	M+H+	M0				109114104	2.5216419e-22	0	25.59
614.378	656.076						68019573	2.5222486e-22	0	25.4
407.3	772.903						383703408	2.6114873e-22	0	26.49
260.16	259.583	M+H+	M0	C11H21N3O4;	Glutaminylisoleucine; Glutaminylleucine; Hydroxyprolyl-Lysine; Isoleucyl-Glutamine; Isoleucyl-Gamma-glutamate; Leucyl-Glutamine; Leucyl-Gamma-glutamate; Lysylhydroxyproline;	Glutaminylisoleucine; Glutaminylleucine; Hydroxyprolyl-Lysine; Isoleucyl-Glutamine; Isoleucyl-Gamma-glutamate; Leucyl-Glutamine; Leucyl-Gamma-glutamate; Lysylhydroxyproline;	962550070	2.6137899e-22	0	26.99
278.102	425.677						125273271	2.6203728e-22	0	25.85
356.226	462.52	M+H+	13C/12C				95430278	2.6269815e-22	0	25.59
246.152	139.995						245082693	2.676558e-22	0	26.17
431.319	603.1	M+H+	13C/12C	C23H43NO6;	Hexadecanedioic acid mono-L-carnitine ester;	HMDB0000712;	1035582011	2.6770738e-22	0	27.09
404.209	596.613	M+H+	M0				131399569	2.7365667e-22	0	25.84
642.383	549.022	M+H+	M0				196030892	2.7662919e-22	0	27.11
270.181	490.632	M+H+	M0				343441668	2.7670887e-22	0	26.47
328.186	413.763	M+H+	M0				509207157	2.7705044e-22	0	26.73
391.186	467.934	M+H+	M0				968457452	2.8137725e-22	0	27.64
326.171	407.266						696390704	2.8242835e-22	0	26.61
379.295	639.857	M+H+	M0				588728325	2.8966637e-22	0	28.07
355.222	515.496	M+H+	M0				256821811	2.9589119e-22	0	26.3
739.451	546.86	M+H+	13C/12C				834305921	2.9726446e-22	0	27.74
323.204	481.979	M+H+	13C/12C				322738776	2.9861384e-22	0	26.39
355.205	434.343	M+H+	13C/12C				104100586	3.0049531e-22	0	25.82
374.243	563.084						534446577	3.0100922e-22	0	26.78
424.243	474.41						174326118	3.0639172e-22	0	26.04
353.207	519.822	ACN	M0				174259696	3.0641009e-22	0	26.04
262.071	510.087						107308258	3.0644538e-22	0	25.6
275.102	452.769						107747125	3.0797374e-22	0	25.69
628.883	533.881	M+H+	M0				826061278	3.1053237e-22	0	27.8
505.351	620.399	M+H+	M0	C30H48O6;	Protobassic acid; Tomentosic acid; Theasapogenol E; 1beta,2alpha,3alpha-1,2,3,24-Tetrahydroxy-12-oleanen-28-oic acid; Myrianthic acid; Cyclopassifloic acid D; 6beta-Hydroxyasiatic acid; Isothankunic acid; 3beta,19alpha-3,19,23,24-Tetrahydroxy-12-oleanen-2	Protobassic acid; Tomentosic acid; Theasapogenol E; 1beta,2alpha,3alpha-1,2,3,24-Tetrahydroxy-12-oleanen-28-oic acid; Myrianthic acid; Cyclopassifloic acid D; 6beta-Hydroxyasiatic acid; Isothankunic acid; 3beta,19alpha-3,19,23,24-Tetrahydroxy-12-oleanen-2	163335166	3.1283369e-22	0	26.3
312.2	462.52	M+H+	13C/12C				233097495	3.2059711e-22	0	26.2
192.069	572.816						243134817	3.212939e-22	0	26.26
285.181	480.896	M+H+	M0				513498885	3.2221148e-22	0	26.99
293.23	593.367	M+H+	13C/12C	C18H29NO2;	Penbutolol;	HMDB0015447;	322995133	3.255359e-22	0	26.45
489.356	659.322	M+H+	M0	C30H48O5;	Pitheduloside I; Arjunolic acid; Camelliagenin B; Madasiatic acid; Esculentic acid Diplazium; Hovenolactone; Centellasapogenol A; Glyyunnansapogenin B; Euscaphic acid; 3beta,6alpha,19alpha-3,6,19-Trihydroxy-12-ursen-28-oic acid; Ganoderiol D; Ananasic aci	Pitheduloside I; Arjunolic acid; Camelliagenin B; Madasiatic acid; Esculentic acid Diplazium; Hovenolactone; Centellasapogenol A; Glyyunnansapogenin B; Euscaphic acid; 3beta,6alpha,19alpha-3,6,19-Trihydroxy-12-ursen-28-oic acid; Ganoderiol D; Ananasic aci	491243026	3.2744064e-22	0	26.75
434.254	602.017						387533416	3.2918083e-22	0	26.54
509.321	657.159						61148219	3.3326309e-22	0	25.42
322.201	447.349	M+H+	13C/12C*2				251108064	3.3338368e-22	0	26.86
415.316	528.474						145429528	3.4274817e-22	0	25.99
272.196	77.9668						114895648	3.5381117e-22	0	25.66
362.171	487.389						148907714	3.6002499e-22	0	25.96
162.03	72.5198	M+H+	M0				114098666	3.6233668e-22	0	33.76
260.103	412.681	HCl	M0				779893432	3.6679063e-22	0	26.88
184.005	352.669	M+H+	M0				615055380	3.7361277e-22	0	26.93
384.213	630.129	M+H+	M0				181829362	3.7495998e-22	0	26.12
454.255	562.001						202776317	3.7955579e-22	0	26.15
433.327	447.349	K/H	M0				61670275	3.8447366e-22	0	29.43
306.145	414.846	M+H+	M0	C15H19N3O4;	Threonyltryptophan; Tryptophyl-Threonine;	Threonyltryptophan; Tryptophyl-Threonine;	46663576	3.8560214e-22	0	26.51
275.139	461.437						590855198	3.8718814e-22	0	26.83
457.295	675.541						132121862	3.873639e-22	0	26.01
186.043	71.4346	ACN	M0				71077794	3.877051e-22	0	36.69
397.306	507.926						175537048	3.9032745e-22	0	26.96
324.261	664.731	M+H+	13C/12C	C20H34O3;	8-HETrE; 3,4-Dimethyl-5-pentyl-2-furannonanoic acid; 3,â€‹4-â€‹Dimethyl-â€‹5-â€‹propyl-2-â€‹furanundecanoic acid; 12R-hydroxy-5Z,8Z,12Z-eicosatrienoic acid; 12S-HETrE; 15S-Hydroxyeicosatrienoic acid; Austroinulin; 5-Heptyl-3,4-dimethyl-2-furanheptanoic ac	8-HETrE; 3,4-Dimethyl-5-pentyl-2-furannonanoic acid; 3,â€‹4-â€‹Dimethyl-â€‹5-â€‹propyl-2-â€‹furanundecanoic acid; 12R-hydroxy-5Z,8Z,12Z-eicosatrienoic acid; 12S-HETrE; 15S-Hydroxyeicosatrienoic acid; Austroinulin; 5-Heptyl-3,4-dimethyl-2-furanheptanoic ac	273215452	3.9602206e-22	0	26.41
358.295	564.166	M+H+	M0				178252437	3.9746166e-22	0	26.04
348.144	595.53						60746119	4.0131897e-22	0	25.35
357.18	647.427	M+H+	13C/12C*2	C18H26O7; C14H22N6O5	Propofol glucuronide; Valganciclovir	HMDB0060933; HMDB0015548	78649721	4.0532221e-22	0	25.53
347.242	581.465	ACN	M0	C18H34O6;	Sorbitan laurate;	HMDB0029885;	242899511	4.0759685e-22	0	26.23
320.258	650.668	ACN	M0	C18H30O2;	alpha-Linolenic acid; gamma-Linolenic acid; Calendic acid; Punicic acid; Linolenelaidic acid;	alpha-Linolenic acid; gamma-Linolenic acid; Calendic acid; Punicic acid; Linolenelaidic acid;	1471131690	4.0915202e-22	0	27.46
526.25	440.841						130502479	4.1279003e-22	0	25.87
386.228	464.685	ACN	M0				150328919	4.145971e-22	0	25.91
258.181	467.934	ACN	M0	C10H20N2O3;	Valylvaline;	HMDB0029140;	255410430	4.2027534e-22	0	26.27
258.181	478.733	M+H+	M0				589951710	4.2415791e-22	0	26.76
283.184	519.822	M+H+	13C/12C				133446835	4.2565597e-22	0	25.8
279.206	539.291						442647193	4.2602612e-22	0	26.62
409.233	510.087						148750296	4.2703285e-22	0	25.91
373.233	477.653						79981668	4.3167309e-22	0	25.51
369.294	657.159	M+H+	13C/12C				217928867	4.3352336e-22	0	26.3
467.239	596.613	M+H+	M0	C21H39O9P;	Dolichyl b-D-glucosyl phosphate;	HMDB0001054;	163181509	4.392424e-22	0	25.94
334.237	596.613	M+H+	M0				228655177	4.4046794e-22	0	26.26
470.322	523.068						113063792	4.4496688e-22	0	25.78
202.05	165.079						107428508	4.4754457e-22	0	25.68
168.048	11.6687						4957976	4.4964263e-22	0	27.06
355.234	519.822						244312838	4.526234e-22	0	26.21
517.337	716.643						68526680	4.5405753e-22	0	25.44
313.212	428.928						136274043	4.57364e-22	0	25.97
335.16	475.49	ACN	M0	C17H22N2O5;	3'-N'-Acetylfusarochromanone;	HMDB0037499;	80648038	4.5792685e-22	0	26.01
481.265	512.25						119754161	4.5969392e-22	0	25.79
341.279	656.076						93334528	4.5977127e-22	0	29.76
334.176	487.389						69292997	4.6111948e-22	0	25.39
355.186	440.841	M+H+	M0				625519936	4.6136053e-22	0	26.95
396.176	411.598						267144793	4.6158058e-22	0	26.29
416.218	645.266						90924786	4.6288977e-22	0	25.62
373.258	636.616	M+H+	M0				131842892	4.7037661e-22	0	25.87
342.202	409.432						234957265	4.7426473e-22	0	26.25
703.408	750.181	Na/H	13C/12C				576423526	4.7552115e-22	0	26.89
614.378	634.453						71045323	4.7685305e-22	0	25.39
363.227	689.608	Na/H	M0	C23H32O2;	Plastoquinone 3; 1,1'-[1,11-Undecanediylbisoxy]bisbenzene;	Plastoquinone 3; 1,1'-[1,11-Undecanediylbisoxy]bisbenzene;	68924320	4.787938e-22	0	25.57
353.243	618.235						78320569	4.8022971e-22	0	25.59
490.252	582.547						120550698	4.8279978e-22	0	25.79
587.327	489.551	M+H+	M0	C30H52O7P2;	Presqualene diphosphate; all-trans-Hexaprenyl diphosphate;	Presqualene diphosphate; all-trans-Hexaprenyl diphosphate;	523112782	4.842795e-22	0	26.79
402.202	491.714						103031316	4.843981e-22	0	25.66
428.21	731.791						227703643	4.8607282e-22	0	26.24
159.031	70.3469						60877874	4.9550272e-22	0	29.37
368.218	523.068						215224132	4.9624678e-22	0	26.14
399.228	645.266	M+H+	M0	C23H30N2O4;	Ramipril Diketopiperazine; Mitragynine; Pholcodine;	Ramipril Diketopiperazine; Mitragynine; Pholcodine;	218083960	4.9740339e-22	0	26.11
428.21	720.968						237461056	4.9927106e-22	0	26.25
313.187	443.015	M+H+	M0				963957480	5.0354296e-22	0	27.13
226.126	123.575	M+H+	13C/12C	C11H16N2O3;	Butalbital;	HMDB0014386;	166687076	5.0499748e-22	0	26.02
366.263	624.724						83726942	5.0750686e-22	0	25.58
228.142	114.871						135556709	5.103606e-22	0	25.8
320.258	673.381	M+H+	M0				454049092	5.1424131e-22	0	26.88
281.117	547.94	M+H+	M0	C18H16O3;	Phenprocoumon; Ipriflavone; Asparenyol;	Phenprocoumon; Ipriflavone; Asparenyol;	548986601	5.2196671e-22	0	27.12
242.95	61.6666						67317778	5.2494315e-22	0	25.24
288.191	478.733	M+H+	M0				346226208	5.2721393e-22	0	26.43
451.289	567.408	M+H+	13C/12C				106325608	5.2863979e-22	0	25.69
348.155	430.011						69511862	5.3511034e-22	0	25.54
272.196	489.551						197015061	5.4005268e-22	0	26.1
241.129	96.4202	ACN	M0	C8H13N3O3;	gamma-Glutamyl-beta-aminopropiononitrile;	HMDB0060477;	210504468	5.4838932e-22	0	26.1
562.409	737.203	M+H+	M0				114219221	5.4989298e-22	0	26.21
409.278	689.608	M+H+	M0				351773954	5.5278119e-22	0	26.56
442.254	460.352	ACN	M0				123644579	5.6335986e-22	0	25.84
340.256	643.104						219525999	5.7018698e-22	0	26.22
387.25	704.746						70799055	5.7765484e-22	0	25.48
288.191	428.928	M+H+	M0				717095673	5.7786066e-22	0	26.93
666.388	740.448						55709683	5.8011184e-22	0	25.61
354.264	698.256						108480558	5.8625786e-22	0	25.88
212.111	120.306	M+H+	13C/12C	C10H14N2O3;	Aprobarbital;	HMDB0015441;	58809485	5.9126639e-22	0	25.23
325.154	502.524						257041699	6.0631994e-22	0	26.29
419.29	604.181						159948313	6.0660486e-22	0	26.22
344.218	444.098						110996811	6.067307e-22	0	25.75
370.233	453.852						254445474	6.1491113e-22	0	26.31
448.305	718.804						35236043	6.1875822e-22	0	25.48
368.29	645.266						165527961	6.2064766e-22	0	26.03
436.203	117.044	M+H+	M0				702221579	6.2234926e-22	0	26.81
385.197	469.017						316350433	6.3196077e-22	0	26.41
308.266	650.668	M+H+	13C/12C	C20H34O2;	Dihomo-alpha-linolenic acid; Dihomo-gamma-linolenic acid; 5,8,11-Eicosatrienoic acid; Sciadonic acid; Sagittariol;	Dihomo-alpha-linolenic acid; Dihomo-gamma-linolenic acid; 5,8,11-Eicosatrienoic acid; Sciadonic acid; Sagittariol;	213275537	6.337734e-22	0	26.25
342.272	582.547	M+H+	13C/12C				129778741	6.4616715e-22	0	25.87
500.296	579.303						96730541	6.4703944e-22	0	25.68
376.284	657.159	M+H+	M0				95838449	6.4839187e-22	0	25.85
386.301	579.303						146082950	6.4849823e-22	0	25.93
366.202	503.606	M+H+	M0				444564666	6.4999258e-22	0	26.6
401.337	606.345	M+H+	M0				235406676	6.5128434e-22	0	26.28
463.352	695.013						100996434	6.5419207e-22	0	29.89
489.331	631.209	Na/H	M0				52114498	6.5727926e-22	0	29.2
524.332	658.24	ACN	M0				61634306	6.5815822e-22	0	25.68
344.218	516.578	M+H+	M0				272374017	6.6940844e-22	0	26.32
294.133	519.822						83647295	6.9682819e-22	0	25.53
386.228	422.427	M+H+	M0				319091900	6.9900408e-22	0	26.47
226.191	77.9668	ACN	M0				259999229	7.0086516e-22	0	26.21
342.3	570.651	M+H+	M0	C20H39NO3;	N-Palmitoyl GABA; Stearoylglycine;	N-Palmitoyl GABA; Stearoylglycine;	329154564	7.1253161e-22	0	26.44
284.197	498.198						60542401	7.1689646e-22	0	25.9
515.361	692.85	M+H+	13C/12C				477852669	7.1828366e-22	0	26.76
364.248	585.792	M+H+	M0				423820574	7.221135e-22	0	25.64
513.353	602.017						54976885	7.2869913e-22	0	25.32
265.191	478.733						217198678	7.2949693e-22	0	26.23
630.441	748.016	M+H+	M0				619246040	7.4237533e-22	0	26.93
334.274	679.871	M+H+	M0				984563335	7.5443872e-22	0	27.28
405.248	569.571						81221843	7.5476592e-22	0	25.48
521.367	630.129	M+H+	13C/12C				81799957	7.55773e-22	0	33.38
471.331	754.509						89357903	7.5618669e-22	0	29.82
763.409	794.545						788797	7.6121641e-22	0	52.42
422.201	430.011						56189493	7.6163388e-22	0	25.67
493.374	693.933	M+H+	M0				83518760	7.7393017e-22	0	36.89
546.247	487.389	M+H+	M0				169361368	7.8837574e-22	0	26.01
224.091	466.851	M+H+	M0	C11H13NO4;	N-Acetyl-L-tyrosine; Salsolinol 1-carboxylate; 2-hydroxyphenylpropionylglycine; 3-hydroxyphenylpropionylglycine; 4-hydroxyphenylpropionylglycine; 5-hydroxyphenylpropionylglycine; 6-hydroxyphenylpropionylglycine;	N-Acetyl-L-tyrosine; Salsolinol 1-carboxylate; 2-hydroxyphenylpropionylglycine; 3-hydroxyphenylpropionylglycine; 4-hydroxyphenylpropionylglycine; 5-hydroxyphenylpropionylglycine; 6-hydroxyphenylpropionylglycine;	371072088	7.8924436e-22	0	25.79
249.045	71.4346	M+H+	M0				1094933331	8.0094139e-22	0	27.45
426.268	454.936	M+H+	13C/12C	C20H41O7P;	1-heptadecanoyl-glycero-3-phosphate;	HMDB0062318;	76289584	8.0436567e-22	0	25.64
265.191	460.352	M+H+	M0				312723186	8.0947842e-22	0	26.42
399.321	596.613	M+H+	M0				86933876	8.1128043e-22	0	25.78
682.418	492.796						201775833	8.2053079e-22	0	30.35
390.202	461.437	HCl	M0				243097456	8.2891378e-22	0	26.23
228.098	81.2132						408827583	8.351451e-22	0	26.48
948.312	634.453						4375772	8.5581476e-22	0	59.69
383.254	584.711						40283903	8.5777736e-22	0	25.22
256.165	120.306						346585649	8.5923036e-22	0	26.44
224.091	409.432						242333418	8.6485958e-22	0	26.22
392.181	434.343	ACN	M0				191526885	8.6937438e-22	0	26.11
777.477	843.33						59443549	8.7592194e-22	0	29.42
405.282	622.563	M+H+	13C/12C				358523940	8.7656246e-22	0	26.55
526.25	418.095						146279917	8.8009785e-22	0	26.06
256.165	463.602	ACN	M0	C10H18N2O3;	Dethiobiotin; Prolyl-Valine; Valylproline;	Dethiobiotin; Prolyl-Valine; Valylproline;	299055812	8.8207441e-22	0	26.36
299.196	422.427						195142685	8.8260081e-22	0	26.14
238.155	109.427						196258997	8.8861611e-22	0	26.17
411.248	532.8						111965687	8.9168367e-22	0	25.81
217.129	79.0486	ACN	M0	C8H16N4O3;	N-a-Acetyl-L-arginine;	HMDB0004620;	459464750	8.925501e-22	0	26.56
401.236	583.629	M+H+	13C/12C				51968805	9.0833254e-22	0	25.24
417.274	633.371						102284908	9.269434e-22	0	25.76
313.139	408.349	M+H+	M0				1219336353	9.3308599e-22	0	27.31
411.212	473.329						186623205	9.3361473e-22	0	26.07
311.106	430.011	M+H+	M0				769427368	9.4254546e-22	0	26.98
350.269	662.567						145634483	9.4262061e-22	0	26.07
260.01	62.7483	ACN	M0				320973520	9.4696575e-22	0	26.35
202.086	476.573						171961596	9.5118983e-22	0	26.02
629.385	545.778	M+H+	13C/12C				262432479	9.5412668e-22	0	26.99
340.186	552.267	M+H+	M0				307733019	9.5997508e-22	0	26.63
255.145	409.432	M+H+	M0	C11H18N4O3;	Homoanserine; Histidylvaline; Valylhistidine; S-Argpyrimidine;	Homoanserine; Histidylvaline; Valylhistidine; S-Argpyrimidine;	482886819	9.6780915e-22	0	26.67
527.277	611.749	K/H	M0				201772061	9.7252921e-22	0	33.98
270.148	493.876						440345000	9.7618627e-22	0	26.6
411.293	638.776						94755323	9.7791529e-22	0	25.67
496.203	609.587						96039257	9.8122222e-22	0	25.57
506.347	632.29						139170448	9.9809108e-22	0	24.49
443.273	411.598						159348567	1.0000421e-21	0	26.3
641.881	549.022						467326771	1.0032258e-21	0	27.88
366.202	404.013						289993792	1.016275e-21	0	26.36
317.207	428.928						170628792	1.0225627e-21	0	30.31
668.436	765.33	M+H+	13C/12C*2				138187591	1.0286891e-21	0	30.17
240.17	109.427	M+H+	M0				194613964	1.0290176e-21	0	26.16
245.16	123.575	M+H+	M0				808474057	1.0342476e-21	0	26.95
247.173	432.177	M+H+	13C/12C	C12H23NO4;	2-Methylbutyroylcarnitine; Isovalerylcarnitine; Valerylcarnitine; Pivaloylcarnitine;	2-Methylbutyroylcarnitine; Isovalerylcarnitine; Valerylcarnitine; Pivaloylcarnitine;	83818106	1.0380044e-21	0	25.64
266.15	414.846	HCl	M0				213481965	1.0461997e-21	0	26.16
262.11	114.871						489195137	1.0548883e-21	0	26.66
320.16	497.118	M+H+	M0				454354994	1.0696465e-21	0	26.63
425.337	638.776						63602206	1.0705243e-21	0	25.75
402.234	456.019						224611632	1.0801105e-21	0	26.18
190.118	81.2132						151476121	1.0828339e-21	0	25.84
530.213	439.759						102125920	1.0870781e-21	0	25.75
581.355	558.757						762024856	1.0871493e-21	0	27.1
275.102	433.259						188529260	1.0880218e-21	0	26.12
320.154	413.763	Na/H	13C/12C	C16H24O5;	Ovalicin; Methyl dihydrophaseate; 3,8-Dihydroxy-6-methoxy-711-eremophilen-12,8-olide;	Ovalicin; Methyl dihydrophaseate; 3,8-Dihydroxy-6-methoxy-711-eremophilen-12,8-olide;	543316562	1.10057e-21	0	26.74
345.144	623.643						49188541	1.1016085e-21	0	25.19
377.207	509.007						161780158	1.1053047e-21	0	25.95
522.378	653.914						26441148	1.1080081e-21	0	28.57
174.055	114.871						178104063	1.1286263e-21	0	26.07
365.252	687.446	ACN	M0				312734091	1.1353988e-21	0	26.48
364.22	677.708						42244329	1.1371384e-21	0	25.15
421.305	598.775						51683819	1.1560259e-21	0	25.55
286.958	61.6666						618197198	1.1591703e-21	0	26.82
445.258	742.61						147731916	1.1600077e-21	0	30.12
231.035	74.6955						96900298	1.1604998e-21	0	29.92
462.357	705.829						153572430	1.1613328e-21	0	30.2
508.337	722.051	HCl	M0				56850525	1.1781764e-21	0	29.4
384.213	467.934	ACN	M0				686006657	1.1854593e-21	0	26.84
176.04	69.2608						63981513	1.1988451e-21	0	29.41
223.107	81.2132						633302608	1.2081976e-21	0	26.96
159.014	72.5198						104423365	1.2202175e-21	0	25.65
375.183	671.219						86077247	1.2232739e-21	0	25.57
184.96	62.7483						301340859	1.228088e-21	0	26.28
539.343	538.21						106341778	1.2477616e-21	0	25.91
238.167	237.481						856629725	1.2578379e-21	0	27.22
807.398	758.836	M+H+	M0				1527308	1.2701361e-21	0	55.48
375.274	570.651						284108144	1.2717898e-21	0	26.35
386.228	452.769						62784789	1.2760656e-21	0	25.45
379.305	519.822	M+H+	M0				680702127	1.2809764e-21	0	27.02
400.305	643.104						96321192	1.2837502e-21	0	25.7
243.105	119.216						140998629	1.2940272e-21	0	25.87
284.143	120.306						87253122	1.2977013e-21	0	25.6
449.348	771.822	M+H+	M0				435508330	1.3329189e-21	0	26.55
271.201	480.896						185377394	1.3349292e-21	0	26.07
629.385	533.881	M+H+	13C/12C				826561300	1.3469914e-21	0	27.35
217.21	80.1324	M+H+	13C/12C				260254397	1.3487427e-21	0	34.52
454.233	411.598	Na/H	M0				86626016	1.3501636e-21	0	25.65
371.262	645.266	M+H+	13C/12C				124922955	1.3702524e-21	0	30.14
353.243	595.53	M+H+	M0				72722143	1.3750535e-21	0	25.52
341.189	462.52	M+H+	13C/12C				45486650	1.395436e-21	0	25.2
410.273	458.186	M+H+	13C/12C				66220163	1.3970787e-21	0	25.43
302.154	126.85	ACN	M0				195473517	1.3985001e-21	0	26.06
289.154	459.27						190161060	1.4124231e-21	0	26.11
354.235	570.651						92629961	1.4274042e-21	0	25.58
330.173	453.852						59467659	1.445502e-21	0	29.35
417.238	683.115						86969248	1.4587747e-21	0	25.77
366.191	479.816	M+H+	M0				121069178	1.4623379e-21	0	25.82
414.223	507.926						133200864	1.4680498e-21	0	25.89
361.212	512.25						76156076	1.4703628e-21	0	25.46
218.033	70.3469	M+H+	M0				105458139	1.4738508e-21	0	25.8
292.129	433.259						380234811	1.4817628e-21	0	26.59
343.222	473.329						178171638	1.484573e-21	0	26.06
322.237	596.613	M+H+	M0	C19H31NO3;	Homodihydrocapsaicin;	HMDB0036330;	203987184	1.4887763e-21	0	26.19
253.191	476.573	M+H+	M0				257252509	1.5263156e-21	0	26.29
494.321	646.347	M+H+	M0				409407352	1.5358939e-21	0	26.66
294.206	573.897						135706363	1.5407631e-21	0	25.86
363.191	499.278						187863980	1.5574226e-21	0	26.09
251.183	497.118	M+H+	13C/12C	C15H23NO2;	N,O-Didesmethylvenlafaxine; O-Desmethyltramadol; N-Desmethyltramadol; Alprenolol;	N,O-Didesmethylvenlafaxine; O-Desmethyltramadol; N-Desmethyltramadol; Alprenolol;	630806444	1.5585131e-21	0	26.82
424.243	498.198						147555839	1.5637365e-21	0	25.96
493.254	678.789						179467446	1.5729945e-21	0	26.18
260.286	769.658	M+H+	13C/12C*2				40332123	1.5817378e-21	0	69.62
509.394	667.977						70235089	1.6078172e-21	0	36.72
244.165	419.178	M+H+	M0	C11H21N3O3;	Lysylproline; Prolyl-Lysine;	Lysylproline; Prolyl-Lysine;	263340660	1.6180286e-21	0	26.35
366.263	584.711						91015204	1.6329276e-21	0	25.69
412.217	406.182						103002603	1.6330188e-21	0	25.96
186.087	81.2132	M+H+	M0	C7H11N3O3;	S-N-4,5-Dihydro-1-methyl-4-oxo-1H-imidazol-2-ylalanine;	HMDB0034912;	965723281	1.6330211e-21	0	27.09
373.197	126.85	M+H+	M0				557096894	1.6648127e-21	0	26.73
257.194	425.677	M+H+	13C/12C				853844623	1.6731671e-21	0	27.26
398.309	566.327						95350060	1.690072e-21	0	25.82
353.243	607.428						71647978	1.7070658e-21	0	25.45
240.17	84.4681						54429757	1.7107118e-21	0	25.12
381.165	500.359						101359000	1.7211372e-21	0	25.63
410.29	728.543	M+H+	M0				23802423	1.726424e-21	0	25.26
313.179	674.461	M+H+	M0	C20H24O3;	2-hydroxyethinylestradiol; Methyl 9Z-10'-oxo-6,10'-diapo-6-carotenoate; 5-Methoxy-7-4-hydroxyphenyl-1-phenyl-3-heptanone; 4'-Hydroxy-5,5'-diisopropyl-2,2'-dimethyl-3,4-biphenylquinone;	2-hydroxyethinylestradiol; Methyl 9Z-10'-oxo-6,10'-diapo-6-carotenoate; 5-Methoxy-7-4-hydroxyphenyl-1-phenyl-3-heptanone; 4'-Hydroxy-5,5'-diisopropyl-2,2'-dimethyl-3,4-biphenylquinone;	62242201	1.7297034e-21	0	25.38
341.268	685.278						200243192	1.7433437e-21	0	26.24
373.273	751.264	M+H+	M0	C24H36O3;	Cervonoyl ethanolamide; Nabilone; 3R, 6'Z-3,4-Dihydro-8-hydroxy-3-6-pentadecenyl-1H-2-benzopyran-1-one;	Cervonoyl ethanolamide; Nabilone; 3R, 6'Z-3,4-Dihydro-8-hydroxy-3-6-pentadecenyl-1H-2-benzopyran-1-one;	52104886	1.753083e-21	0	25.65
490.288	648.508	HCl	M0				101884109	1.7598744e-21	0	25.74
275.139	451.685						532645102	1.8018209e-21	0	26.78
391.268	689.608	M+H+	M0				170045708	1.8176336e-21	0	26.08
232.06	467.934	M+H+	M0				127003804	1.8457464e-21	0	25.73
278.113	412.681	M+H+	M0				433313094	1.8532941e-21	0	26.57
375.293	585.792						104049090	1.8677075e-21	0	29.88
388.186	440.841	HCl	M0	C19H29NO5;	Dipivefrin;	HMDB0014592;	142261768	1.8956377e-21	0	25.94
294.181	120.306						470339450	1.906622e-21	0	26.69
424.279	537.128						114756672	1.9257317e-21	0	26.06
573.338	538.21	2x charged	13C/12C				155893783	1.9282319e-21	0	25.89
313.212	471.181						173190382	1.928804e-21	0	26
332.222	529.554						119934765	1.9314289e-21	0	25.74
317.149	500.359	HCl	M0				133634049	1.9634255e-21	0	25.47
348.155	483.063						114207173	1.9663224e-21	0	25.79
390.238	533.881						339069666	1.9700872e-21	0	26.51
555.363	606.345						67107262	1.9789853e-21	0	29.48
367.23	653.914	M+H+	13C/12C				81671590	1.9811402e-21	0	25.6
431.277	740.448	M+H+	M0	C26H38O5;	2-2-Methylbutanoyl-9-3-methyl-2E-pentenoyl-2b,9a-dihydroxy-4Z,1014-oplopadien-3-one;	HMDB0040994;	241756850	1.9820108e-21	0	26.29
429.234	412.681	M+H+	M0				415424315	1.9828054e-21	0	26.61
307.14	112.695						167754943	1.9869779e-21	0	26.02
348.253	618.235						106604217	2.0192551e-21	0	29.2
443.273	475.49	M+H+	13C/12C				117331125	2.0261318e-21	0	25.99
293.23	610.668	M+H+	13C/12C	C18H29NO2;	Penbutolol;	HMDB0015447;	495804759	2.0552842e-21	0	26.73
300.897	1469.19						16101104	2.0600219e-21	0	24.08
358.266	656.076	M+H+	13C/12C	C20H36O5;	Prostaglandin F1a; 13,14-Dihydro PGE1; 13,14-Dihydro PGF2a;	Prostaglandin F1a; 13,14-Dihydro PGE1; 13,14-Dihydro PGF2a;	82055592	2.0820729e-21	0	29.68
449.264	645.266						138172022	2.0924803e-21	0	25.94
437.3	651.75	ACN	M0	C22H37NO5;	Prostaglandin E2 ethanolamide; PGD2 ethanolamide;	Prostaglandin E2 ethanolamide; PGD2 ethanolamide;	70853689	2.1162762e-21	0	25.96
247.111	179.27						281007665	2.1263311e-21	0	26.36
493.265	506.846	M+H+	M0				146642991	2.132254e-21	0	25.96
286.159	123.575	M+H+	13C/12C				191896716	2.1391172e-21	0	26.11
416.218	500.359	ACN	M0				767551936	2.1570232e-21	0	26.89
383.225	697.174						113516607	2.1787217e-21	0	25.8
363.191	489.551	ACN	M0				323032244	2.2072587e-21	0	26.41
677.427	730.708	M+H+	13C/12C				148311830	2.2213004e-21	0	33.97
222.115	129.035						182323585	2.2252197e-21	0	26.08
262.139	95.3372						260966373	2.2378751e-21	0	26.25
315.134	450.6	ACN	M0	C15H15NO4;	L-Thyronine;	HMDB0000667;	142601402	2.2454549e-21	0	25.95
543.301	480.896	M+H+	M0				512117289	2.2662767e-21	0	26.72
262.007	62.7483						95237906	2.2818306e-21	0	25.52
394.233	423.511	ACN	M0				492639990	2.3392012e-21	0	26.8
469.328	735.038						106510926	2.3410699e-21	0	25.82
388.305	613.91						71574882	2.3501776e-21	0	25.46
495.279	440.841						130467243	2.3692424e-21	0	26.04
243.997	62.7483	ACN	13C/12C*2				630022809	2.396755e-21	0	27.7
232.136	592.286						179924535	2.4104592e-21	0	26.09
366.263	574.978						96780443	2.4186963e-21	0	25.67
306.17	433.259	M+H+	13C/12C				97134505	2.4295651e-21	0	25.74
474.25	583.629	M+H+	13C/12C*2				69736661	2.4610872e-21	0	29.47
285.2	509.007	M+H+	13C/12C				211626377	2.4653259e-21	0	26.12
553.371	463.602	M+H+	M0				166480896	2.4659733e-21	0	26.02
337.212	463.602						103761902	2.4739669e-21	0	25.72
373.212	584.711						72694436	2.5207695e-21	0	25.49
326.19	461.437	ACN	13C/12C				243502817	2.5275174e-21	0	26.25
502.301	550.104	ACN	M0				442804389	2.5304745e-21	0	14.67
309.658	395.324						269612269	2.546045e-21	0	26.27
221.055	409.432	M+H+	M0				382621998	2.5630292e-21	0	26.45
253.162	512.25	M+H+	13C/12C				196580255	2.5673188e-21	0	26.07
289.118	410.515						188763278	2.5678421e-21	0	26.14
347.242	621.479						59722182	2.5762327e-21	0	25.26
325.187	443.015						41499009	2.5810139e-21	0	25.98
341.189	411.598	M+H+	13C/12C				240488933	2.6091688e-21	0	26.24
256.165	82.2981	M+H+	M0				93857309	2.6369743e-21	0	25.56
382.314	599.856	M+H+	13C/12C				325341826	2.6440352e-21	0	26.46
380.298	639.857	M+H+	13C/12C				586296539	2.6914325e-21	0	27.4
470.228	605.265	M+H+	M0				259188159	2.7209987e-21	0	26.32
341.207	500.359	M+H+	13C/12C*2				153121901	2.7276838e-21	0	25.93
368.218	406.182						427529415	2.7345006e-21	0	26.57
525.353	619.317	M+H+	M0				478878022	2.751807e-21	0	26.67
433.233	673.381						52282186	2.7519701e-21	0	25.26
261.189	485.226	M+H+	13C/12C	C13H25NO4;	Hexanoylcarnitine;	HMDB0000756;	184446576	2.7880881e-21	0	26.06
289.15	84.4681	ACN	M0	C9H17N3O5;	Glutaminylthreonine; Threonylglutamine; Threoninyl-Gamma-glutamate;	Glutaminylthreonine; Threonylglutamine; Threoninyl-Gamma-glutamate;	270828459	2.8090497e-21	0	26.22
410.199	810.804						45129400	2.8138023e-21	0	32.77
329.124	136.716						73786942	2.8327643e-21	0	25.59
273.123	491.714						108066034	2.8351365e-21	0	25.67
472.244	611.749	M+H+	M0				130162861	2.8387567e-21	0	26.18
385.244	505.766						94562766	2.8468024e-21	0	25.62
326.277	652.833	M+H+	13C/12C	C20H36O3;	Z-15-Oxo-11-eicosenoic acid; 13R,14R-8-Labdene-13,14,15-triol; 13R,14R-7-Labdene-13,14,15-triol;	Z-15-Oxo-11-eicosenoic acid; 13R,14R-8-Labdene-13,14,15-triol; 13R,14R-7-Labdene-13,14,15-triol;	138401091	2.908559e-21	0	26.01
265.015	62.7483	ACN	13C/12C*2				619074717	2.9325649e-21	0	26.91
372.246	650.668						46218698	2.9501437e-21	0	25.12
302.207	481.979	M+H+	M0				578031621	2.9803766e-21	0	26.82
418.295	625.804						123604809	3.0533402e-21	0	25.9
197.19	746.935						19154569	3.0556408e-21	0	24.7
472.244	583.629	M+H+	M0				915847216	3.0722814e-21	0	27.29
370.27	589.039						88407273	3.1196785e-21	0	29.68
515.361	683.115	M+H+	13C/12C				137419412	3.2178682e-21	0	26.03
307.129	409.432	ACN	M0	C13H15NO5;	2-2-Phenylacetoxypropionylglycine; N-Phenylacetylglutamic acid;	2-2-Phenylacetoxypropionylglycine; N-Phenylacetylglutamic acid;	224842594	3.2504295e-21	0	26.2
327.228	513.333						164185772	3.2819718e-21	0	26.02
384.249	503.606	M+H+	M0				311362537	3.2833406e-21	0	26.4
211.056	67.0841						434209663	3.2926488e-21	0	26.58
409.172	776.145						377346371	3.2992382e-21	0	54.83
437.337	605.265	ACN	M0	C23H41NO4;	9,12-Hexadecadienoylcarnitine;	HMDB0013334;	41571898	3.3138435e-21	0	25.13
341.268	714.481	M+H+	M0				576388167	3.3216439e-21	0	26.85
379.305	538.21	M+H+	M0				1055350695	3.3325684e-21	0	27.29
662.461	715.562						66932196	3.334693e-21	0	36.64
490.288	627.966						63462220	3.3784861e-21	0	25.41
278.173	525.229	M+H+	M0				520473706	3.3797627e-21	0	26.66
269.186	430.011						152199941	3.3823778e-21	0	26.01
154.035	77.9668						108166355	3.407626e-21	0	25.77
321.155	421.344	M+H+	M0	C14H24O8;	Valproic acid glucuronide; Octanoylglucuronide;	Valproic acid glucuronide; Octanoylglucuronide;	866781601	3.4180892e-21	0	27.37
385.241	680.952	M+H+	13C/12C				73485756	3.439535e-21	0	25.67
291.199	476.573	M+H+	13C/12C	C15H31NS2;	Dihydro-2,4,6-tris2-methylpropyl-4h-1,3,5-dithiazine;	HMDB0032221;	218359754	3.4989353e-21	0	26.2
219.984	62.7483	M+H+	M0				622772789	3.5013795e-21	0	26.85
307.129	456.019	ACN	M0	C13H15NO5;	2-2-Phenylacetoxypropionylglycine; N-Phenylacetylglutamic acid;	2-2-Phenylacetoxypropionylglycine; N-Phenylacetylglutamic acid;	148529568	3.5447954e-21	0	25.93
381.165	451.685	ACN	M0	C16H21NO7;	5-Hydroxytryptophol glucuronide;	HMDB0013200;	237172171	3.5772207e-21	0	26.3
699.407	544.695	M+H+	M0				709969411	3.6121836e-21	0	27.59
422.29	680.952						548418421	3.6305694e-21	0	26.12
326.123	510.087						129673592	3.6821948e-21	0	25.83
239.186	203.338						342271008	3.7031638e-21	0	26.59
304.154	645.266						51950259	3.7150066e-21	0	25.28
369.274	606.345						89056535	3.715217e-21	0	25.77
284.16	477.653						366138212	3.7260663e-21	0	30.85
503.311	613.91						53322365	3.7496883e-21	0	29.25
378.154	458.186						528692019	3.776527e-21	0	26.69
414.202	511.17						103041543	3.7851065e-21	0	25.69
208.116	506.846	M+H+	13C/12C				126699802	3.8096702e-21	0	25.75
349.185	421.344						133886008	3.8099772e-21	0	25.96
334.176	502.524	M+H+	M0				269093948	3.8134485e-21	0	26.33
258.181	453.852						212557993	3.8225096e-21	0	26.14
389.17	457.103	M+H+	M0	C20H24N2O6;	Nisoldipine;	HMDB0014545;	182497722	3.8643414e-21	0	25.95
430.269	629.047						47628898	3.8733061e-21	0	25.22
276.195	527.394	M+H+	M0	C17H25NO2;	Citronellyl anthranilate;	HMDB0032208;	460964404	3.8764256e-21	0	26.66
380.206	475.49						182652013	3.921955e-21	0	26.03
328.223	449.517	M+H+	M0				310878409	3.9410304e-21	0	26.44
243.145	123.575	HCl	M0	C42H61NO7; C35H66NO10P	13-Demethylspirolide C; Spirolide A; PS14:19Z/15:0; PS15:0/14:19Z	13-Demethylspirolide C; Spirolide A; PS14:19Z/15:0; PS15:0/14:19Z	349410581	3.9687634e-21	0	26.43
226.126	506.846	M+H+	13C/12C	C11H16N2O3;	Butalbital;	HMDB0014386;	109185038	3.9698375e-21	0	25.67
452.199	488.47						137671073	4.0027121e-21	0	25.89
274.176	436.509	M+H+	M0				143402104	4.0066334e-21	0	25.95
408.274	669.058	M+H+	M0				609655082	4.0153995e-21	0	27.45
466.254	526.312						52870980	4.033538e-21	0	25.53
334.274	702.585	M+H+	M0				271930832	4.0971692e-21	0	26.65
170.165	72.5198						69482041	4.1133831e-21	0	29.46
374.192	470.099						108566333	4.2183989e-21	0	25.81
244.165	119.216						269864400	4.2220309e-21	0	26.3
276.217	478.733	M+H+	M0				174142567	4.2400638e-21	0	26.05
258.108	118.13						142351740	4.2656479e-21	0	25.86
376.284	667.977	M+H+	13C/12C*2				73276336	4.2792695e-21	0	25.59
265.191	519.822						197269607	4.3450319e-21	0	26.14
327.301	757.755						3249176	4.3589374e-21	0	58.53
504.331	633.371	M+H+	M0				335786623	4.3814499e-21	0	26.5
214.004	62.7483	ACN	M0				217712551	4.3918976e-21	0	26.08
355.149	470.099	M+H+	13C/12C				582167138	4.4948461e-21	0	26.8
360.213	446.265	M+H+	M0				852388217	4.5267503e-21	0	27.05
204.134	97.5021						497705206	4.5406909e-21	0	26.6
257.186	418.095	ACN	M0	C11H21NO3;	N-Nonanoylglycine;	HMDB0013279;	374479399	4.5543113e-21	0	26.56
174.123	109.427	M+H+	M0	C7H15N3O2;	apo-[3-methylcrotonoyl-CoA:carbon-dioxide ligase ADP-forming];	HMDB0059607;	1449549569	4.6368123e-21	0	27.66
303.134	448.435						470712716	4.6436169e-21	0	26.7
410.29	581.465	M+H+	M0				345229118	4.6670393e-21	0	26.78
378.265	771.822	M+H+	13C/12C*2				750456018	4.6725628e-21	0	27.67
183.964	63.8309	M+H+	M0				252734104	4.6939544e-21	0	26.18
390.238	523.068						75402040	4.7517361e-21	0	25.55
279.214	573.897	M+H+	13C/12C	C17H27NO2;	Venlafaxine;	HMDB0005016;	421139727	4.7666072e-21	0	26.62
370.306	677.708	M+H+	M0				381630343	4.7763289e-21	0	26.64
272.196	526.312	M+H+	M0				342017086	4.8059433e-21	0	26.44
252.204	627.966	M+H+	13C/12C	C16H26O2;	Norambreinolide; 3-Methyl-alpha-ionyl acetate; [2,2-Bis2-methylpropoxyethyl]benzene;	Norambreinolide; 3-Methyl-alpha-ionyl acetate; [2,2-Bis2-methylpropoxyethyl]benzene;	47810605	4.8319932e-21	0	25.21
282.181	227.584	M+H+	M0				265236986	4.8492143e-21	0	26.49
289.252	684.198	M+H+	M0	C20H32O;	All-trans-13,14-dihydroretinol; Abietinol; Candol B;	All-trans-13,14-dihydroretinol; Abietinol; Candol B;	203177484	4.866937e-21	0	26.25
593.372	541.452	M+H+	13C/12C				554799941	4.8838626e-21	0	27.41
236.175	79.0486						128634199	4.8859415e-21	0	25.79
351.235	622.563						56529699	4.8878221e-21	0	25.52
438.275	592.286	M+H+	13C/12C*2				147387326	4.9134658e-21	0	26.02
337.175	411.598						161998626	4.9835586e-21	0	26.35
239.114	114.871						273733816	5.0114714e-21	0	26.37
348.289	706.912	M+H+	M0	C22H37NO2;	Anandamide; O-Arachidonoyl Ethanolamine;	Anandamide; O-Arachidonoyl Ethanolamine;	690979102	5.0284928e-21	0	26.99
545.994	555.511	M+H+	13C/12C*2				792871626	5.0302533e-21	0	27.23
303.202	81.2132						86102263	5.0555778e-21	0	25.44
526.312	586.875	M+H+	M0	C24H48NO9P;	1-Stearoylglycerophosphoserine; LysoPS18:0/0:0;	1-Stearoylglycerophosphoserine; LysoPS18:0/0:0;	343508227	5.0819046e-21	0	26.54
293.222	567.408						143521617	5.1342536e-21	0	25.94
492.233	597.695						193467691	5.1702296e-21	0	26.13
335.16	411.598	M+H+	13C/12C*2				117661211	5.2288313e-21	0	26.24
295.238	598.775						148339505	5.2518935e-21	0	30.14
440.238	476.573						175544647	5.2528543e-21	0	26.03
573.268	481.979						100502665	5.2901419e-21	0	25.63
309.217	500.359						219019633	5.3078066e-21	0	26.19
345.18	491.714						114258925	5.3661607e-21	0	25.76
375.274	631.209	M+H+	M0				105225414	5.4115296e-21	0	25.75
250.093	109.427						214385771	5.4201517e-21	0	26.2
413.3	408.349						92719611	5.4328429e-21	0	25.58
224.147	120.306	M+H+	13C/12C	C12H18N2O2;	3-Hydroxymonoethylglycinexylidide;	HMDB0060678;	347618919	5.4394276e-21	0	26.58
484.311	699.338	M+H+	M0				315550298	5.4627793e-21	0	26.5
377.207	467.934						420989203	5.4803385e-21	0	26.57
348.253	592.286						90154800	5.4912598e-21	0	29.7
512.986	560.919	M+H+	M0				570830142	5.689966e-21	0	27.23
245.994	62.7483	ACN	M0				275434701	5.7050468e-21	0	26.23
435.223	438.677	ACN	13C/12C*2				76118440	5.7405392e-21	0	25.56
331.248	643.104						107293468	5.7573981e-21	0	25.78
224.139	120.306						143742336	5.7946139e-21	0	25.91
429.234	447.349						48949355	5.8106735e-21	0	25.13
321.155	384.455	M+H+	M0	C14H24O8;	Valproic acid glucuronide; Octanoylglucuronide;	Valproic acid glucuronide; Octanoylglucuronide;	255497545	5.9005932e-21	0	26.69
374.228	478.733	M+H+	M0				822482920	5.9733947e-21	0	26.97
688.483	779.393	M+H+	M0				448162617	6.0762128e-21	0	31.12
285.185	607.428	M+H+	M0	C19H24O2;	Boldione; Linalyl cinnamate; alpha-Terpinyl cinnamate;	Boldione; Linalyl cinnamate; alpha-Terpinyl cinnamate;	184574428	6.0779842e-21	0	26.01
655.381	539.291	M+H+	M0				672783541	6.078473e-21	0	27.61
690.461	696.094	M+H+	M0				230674412	6.2118078e-21	0	30.58
392.279	611.749	M+H+	M0				856567102	6.2271655e-21	0	27.26
273.181	123.575	M+H+	13C/12C				183466542	6.2277457e-21	0	26.06
268.137	505.766	M+H+	13C/12C	C13H18N2O4;	Phenylalanylthreonine; Threonylphenylalanine; N5-4-Methoxybenzylglutamine; 2E-N-4-amino-2,3-dihydroxybutyl-3-4-hydroxyphenylprop-2-enimidic acid; N-4-amino-2-hydroxybutyl-3-3,4-dihydroxyphenylprop-2-enimidic acid;	Phenylalanylthreonine; Threonylphenylalanine; N5-4-Methoxybenzylglutamine; 2E-N-4-amino-2,3-dihydroxybutyl-3-4-hydroxyphenylprop-2-enimidic acid; N-4-amino-2-hydroxybutyl-3-3,4-dihydroxyphenylprop-2-enimidic acid;	127913520	6.2586831e-21	0	25.78
404.209	574.978	M+H+	13C/12C*2				133976815	6.3087751e-21	0	25.9
299.258	777.229	M+H+	M0	C18H34O3;	3-Oxooctadecanoic acid; 9-Oxooctadecanoic acid; 10-Oxooctadecanoic acid; 11-Oxooctadecanoic acid; 5-Hexyltetrahydro-2-furanoctanoic acid; 5-Oxooctadecanoic acid; Ricinoleic acid;	3-Oxooctadecanoic acid; 9-Oxooctadecanoic acid; 10-Oxooctadecanoic acid; 11-Oxooctadecanoic acid; 5-Hexyltetrahydro-2-furanoctanoic acid; 5-Oxooctadecanoic acid; Ricinoleic acid;	99161166	6.3846133e-21	0	26.37
393.212	407.266	M+H+	M0				135158861	6.412919e-21	0	30.06
414.202	500.359	HCl	M0				153885780	6.4308966e-21	0	25.98
358.176	486.308						82077268	6.4344586e-21	0	25.52
287.069	213.299						242988941	6.4400044e-21	0	26.72
299.196	476.573						119340345	6.5070318e-21	0	25.83
465.27	590.121	ACN	M0				83832026	6.58118e-21	0	25.56
604.353	489.551	M+H+	M0				624459885	6.6220855e-21	0	15.25
434.254	618.235						82276773	6.6311691e-21	0	25.66
366.263	660.403						33888302	6.8536678e-21	0	25.15
381.165	463.602						135727452	6.8845511e-21	0	25.9
224.237	684.198	M+H+	M0				11370024	6.8944606e-21	0	64.12
204.071	76.8742						126828083	7.0041136e-21	0	33.81
397.233	651.75	K/H	M0	C20H38O5;	13,14-Dihydro PGF-1a;	HMDB0005076;	38857494	7.0327498e-21	0	24.99
354.202	543.614						129447876	7.0938181e-21	0	25.92
399.228	696.094						51589142	7.1024603e-21	0	25.27
541.348	790.218	M+H+	M0				185729019	7.1033608e-21	0	26.73
324.261	626.886						112088346	7.10398e-21	0	25.81
226.118	102.92						569049302	7.1637667e-21	0	26.7
500.32	623.643	HCl	13C/12C				390565212	7.1655176e-21	0	13.55
230.222	104.003						902308601	7.174329e-21	0	27.03
377.17	475.49						251234577	7.2089134e-21	0	26.32
330.181	494.958						81595788	7.2585489e-21	0	25.53
275.069	440.841						103800509	7.3030546e-21	0	25.65
286.147	111.604						400878858	7.4286947e-21	0	26.55
297.163	113.784	M+H+	13C/12C				44756160	7.5461001e-21	0	25.08
387.274	669.058	M+H+	M0	C21H38O6;	Glycerol trihexanoate; Mangalkanyl glucoside; Cryptomeridiol 11-rhamnoside;	Glycerol trihexanoate; Mangalkanyl glucoside; Cryptomeridiol 11-rhamnoside;	822214636	7.5523644e-21	0	27.14
219.026	71.4346	M+H+	M0				255214946	7.553996e-21	0	26.2
530.213	452.769						176738199	7.5736233e-21	0	26.14
444.243	404.013	M+H+	M0				128370731	7.5896021e-21	0	25.9
512.255	485.226						149738427	7.6643874e-21	0	25.96
273.155	110.518						111647665	7.7196578e-21	0	25.68
358.176	505.766	HCl	M0				102361295	7.8619938e-21	0	25.74
696.399	762.085	M+H+	13C/12C				45684541	7.8704529e-21	0	25.56
321.217	470.099						123421247	8.1212206e-21	0	25.85
323.171	399.672						122381169	8.3407069e-21	0	25.78
515.299	517.659						98097200	8.4408835e-21	0	25.83
210.136	104.003						169691656	8.6247611e-21	0	25.95
328.223	462.52						75810340	8.6947255e-21	0	25.56
367.205	449.517	M+H+	13C/12C				115860278	8.7728292e-21	0	25.79
260.124	84.4681	ACN	M0	C8H14N2O5;	Glutamylalanine; gamma-Glutamylalanine; Alanylglutamic acid; Hydroxyprolyl-Serine; Serylhydroxyproline; N-gamma-L-Glutamyl-D-alanine;	Glutamylalanine; gamma-Glutamylalanine; Alanylglutamic acid; Hydroxyprolyl-Serine; Serylhydroxyproline; N-gamma-L-Glutamyl-D-alanine;	1240351468	8.8558439e-21	0	27.38
268.948	62.7483						644750056	8.928022e-21	0	26.75
306.181	435.426						80720444	8.9358758e-21	0	26.02
412.305	591.203						70702253	8.9588178e-21	0	25.96
439.316	570.651	M+H+	M0				272122860	8.9876353e-21	0	26.31
437.337	614.991	M+H+	M0	C23H41NO4;	9,12-Hexadecadienoylcarnitine;	HMDB0013334;	54274044	9.289445e-21	0	25.33
395.291	771.822	M+H+	13C/12C*2				809929762	9.3260889e-21	0	27.46
375.264	525.229						110297918	9.4054863e-21	0	25.93
277.118	404.013						677268542	9.4759356e-21	0	26.87
399.321	609.587						47667799	9.5616707e-21	0	25.64
331.165	493.876	M+H+	M0				154544937	9.5899861e-21	0	25.99
291.097	79.0486						76903525	9.7122648e-21	0	25.95
333.181	473.329	M+H+	13C/12C				116452112	9.8030293e-21	0	26.5
555.372	715.562	M+H+	M0				105739047	9.9169122e-21	0	33.63
342.272	702.585	M+H+	13C/12C				158511042	9.9984902e-21	0	26.14
363.191	572.816						140366010	1.0016949e-20	0	25.92
301.118	559.838						66976741	1.0042319e-20	0	25.54
493.254	656.076	M+H+	M0	C28H38O6;	Withanolide; Withanolide A; Methyl lucidenate F;	Withanolide; Withanolide A; Methyl lucidenate F;	55463462	1.0054775e-20	0	29.28
370.168	516.578	M+H+	13C/12C				99163251	1.0082076e-20	0	29.79
448.342	659.322						168757166	1.0266398e-20	0	26.13
324.261	564.166						198208525	1.0274592e-20	0	26.19
246.181	79.0486	M+H+	M0	C11H23N3O3;	Lysylvaline; Valyllysine;	Lysylvaline; Valyllysine;	1152778900	1.0309902e-20	0	27.08
245.226	761.003	M+H+	M0				233218313	1.0659594e-20	0	26.33
245.233	70.3469	M+H+	M0	C12H28N4O;	N1-Acetylspermine;	HMDB0001186;	331638385	1.0668173e-20	0	26.44
399.321	581.465						74198060	1.0722832e-20	0	25.73
321.261	650.668	ACN	13C/12C	C18H30O2;	alpha-Linolenic acid; gamma-Linolenic acid; Calendic acid; Punicic acid; Linolenelaidic acid;	alpha-Linolenic acid; gamma-Linolenic acid; Calendic acid; Punicic acid; Linolenelaidic acid;	398068398	1.0788069e-20	0	26.64
231.112	458.186	M+H+	M0	C13H14N2O2;	cyclic Melatonin; 1xi,3xi-1,2,3,4-Tetrahydro-1-methyl-beta-carboline-3-carboxylic acid;	cyclic Melatonin; 1xi,3xi-1,2,3,4-Tetrahydro-1-methyl-beta-carboline-3-carboxylic acid;	574672452	1.0800392e-20	0	26.96
268.137	293.771	M+H+	13C/12C	C13H18N2O4;	Phenylalanylthreonine; Threonylphenylalanine; N5-4-Methoxybenzylglutamine; 2E-N-4-amino-2,3-dihydroxybutyl-3-4-hydroxyphenylprop-2-enimidic acid; N-4-amino-2-hydroxybutyl-3-3,4-dihydroxyphenylprop-2-enimidic acid;	Phenylalanylthreonine; Threonylphenylalanine; N5-4-Methoxybenzylglutamine; 2E-N-4-amino-2,3-dihydroxybutyl-3-4-hydroxyphenylprop-2-enimidic acid; N-4-amino-2-hydroxybutyl-3-3,4-dihydroxyphenylprop-2-enimidic acid;	314506974	1.0814956e-20	0	26.68
288.134	452.769						48052437	1.0904773e-20	0	25.17
527.307	516.578						222150493	1.1037597e-20	0	26.16
430.316	592.286	M+H+	13C/12C				849182904	1.1050381e-20	0	27.66
257.124	84.4681	ACN	M0				195622965	1.1107391e-20	0	26.02
356.226	486.308	M+H+	13C/12C				107764729	1.1159994e-20	0	25.77
222.098	79.0486	M+H+	M0	C9H11N5O2;	2'-Deoxysepiapterin;	HMDB0000389;	109996277	1.1290367e-20	0	25.8
393.238	676.626						115002092	1.1392817e-20	0	25.88
524.332	614.991						141891346	1.1435004e-20	0	25.95
411.321	567.408						93017486	1.1723865e-20	0	25.65
255.076	672.299						215220095	1.1786599e-20	0	26.27
379.186	504.686						110010011	1.1879808e-20	0	25.74
189.024	72.5198						559560311	1.2025101e-20	0	26.71
388.186	476.573	ACN	M0				37782052	1.2038777e-20	0	25.03
381.079	72.5198	M+H+	M0				289171064	1.2082028e-20	0	26.28
315.134	613.91	K/H	M0				21350994	1.2107634e-20	0	24.62
226.987	62.7483	K/H	M0				274718230	1.2207098e-20	0	26.24
318.172	661.485	M+H+	M0				353634342	1.2219174e-20	0	26.52
458.285	523.068						110909093	1.2235502e-20	0	25.8
655.882	539.291						730903976	1.2544669e-20	0	27.42
379.305	503.606	M+H+	M0				160150494	1.2587524e-20	0	26.21
215.164	634.453						120055652	1.2616535e-20	0	25.81
424.305	715.562	M+H+	M0				177138968	1.2658277e-20	0	26
441.295	590.121	M+H+	M0				404814097	1.3067896e-20	0	26.57
152.019	72.5198						79843876	1.3070697e-20	0	25.4
349.15	387.719	M+H+	M0				271237484	1.3143044e-20	0	26.33
190.988	62.7483	K/H	M0				72377369	1.3208057e-20	0	25.32
281.238	789.134	M+H+	13C/12C*2	C18H30O2;	alpha-Linolenic acid; gamma-Linolenic acid; Calendic acid; Punicic acid; Linolenelaidic acid;	alpha-Linolenic acid; gamma-Linolenic acid; Calendic acid; Punicic acid; Linolenelaidic acid;	67202645	1.3429468e-20	0	29.53
363.191	426.762						255212904	1.3538819e-20	0	26.32
283.201	443.015						205636093	1.362308e-20	0	26.2
525.353	698.256	ACN	M0				629777540	1.3800529e-20	0	26.89
493.326	593.367	Na/H	M0	C30H46O4;	Glycyrrhetinic acid; Murrayenol; 3alpha,20R,24Z-3-Hydroxy-21-oxoeupha-8,24-dien-26-oic acid; 6beta-Hydroxy-3-oxo-12-oleanen-28-oic acid; beta-Glycyrrhetinic acid; 23-Hydroxy-3-oxocycloart-24-en-26-oic acid; 3beta-3,24-Dihydroxy-911,12-oleanadien-30-oic ac	Glycyrrhetinic acid; Murrayenol; 3alpha,20R,24Z-3-Hydroxy-21-oxoeupha-8,24-dien-26-oic acid; 6beta-Hydroxy-3-oxo-12-oleanen-28-oic acid; beta-Glycyrrhetinic acid; 23-Hydroxy-3-oxocycloart-24-en-26-oic acid; 3beta-3,24-Dihydroxy-911,12-oleanadien-30-oic ac	64947240	1.3834752e-20	0	25.37
203.139	81.2132	M+H+	M0	C9H18N2O3;	Alanylisoleucine; Alanylleucine; Isoleucyl-Alanine; Leucylalanine; N-Acetylisoputreanine;	Alanylisoleucine; Alanylleucine; Isoleucyl-Alanine; Leucylalanine; N-Acetylisoputreanine;	595139052	1.3845864e-20	0	26.71
670.414	762.085						48965087	1.3939246e-20	0	25.65
699.909	544.695						755668739	1.402122e-20	0	27.39
163.058	426.762	M+H+	13C/12C	C9H7NO2;	Quinoline-4,8-diol; 2-Indolecarboxylic acid; Indole-3-carboxylic acid; 4,6-Dihydroxyquinoline; 3-Formyl-6-hydroxyindole; 2,8-Quinolinediol;	Quinoline-4,8-diol; 2-Indolecarboxylic acid; Indole-3-carboxylic acid; 4,6-Dihydroxyquinoline; 3-Formyl-6-hydroxyindole; 2,8-Quinolinediol;	78614918	1.4303275e-20	0	26.63
219.035	72.5198	M+H+	M0				1121334880	1.4313311e-20	0	31.62
415.186	496.038						96048312	1.4449683e-20	0	29.77
289.154	524.148						144455651	1.4541003e-20	0	25.77
344.316	562.001	M+H+	M0				298143558	1.4745462e-20	0	26.4
331.248	716.643						50433207	1.4810606e-20	0	25.59
329.145	119.216	M+H+	M0				290959576	1.4846021e-20	0	26.32
214.086	440.841						178626817	1.506866e-20	0	26.09
416.275	613.91	M+H+	M0				97387232	1.5109802e-20	0	25.68
389.243	706.912	M+H+	13C/12C*2	C20H34O7;	10,11-dihydro-20-trihydroxy-leukotriene B4;	HMDB0012503;	47401756	1.5114962e-20	0	25.44
272.128	590.121	M+H+	M0				113579715	1.5119302e-20	0	25.75
267.031	67.0841	ACN	M0				94925114	1.5416374e-20	0	37.04
377.17	597.695						49926469	1.5686663e-20	0	25.21
276.123	452.769						118164777	1.5751885e-20	0	25.79
405.248	680.952						99955446	1.5780139e-20	0	25.79
340.256	750.181	M+H+	13C/12C	C20H34O4;	15-Hydroperoxyeicosa-8Z,11Z,13E-trienoate; 14,15-DiHETrE; 8,9-DiHETrE; 11,12-DiHETrE; 5,6-DHET; 12-Keto-tetrahydro-leukotriene B4; 10,11-dihydro-leukotriene B4; 6,7-dihydro-12-epi-LTB4; Sterebin E;	15-Hydroperoxyeicosa-8Z,11Z,13E-trienoate; 14,15-DiHETrE; 8,9-DiHETrE; 11,12-DiHETrE; 5,6-DHET; 12-Keto-tetrahydro-leukotriene B4; 10,11-dihydro-leukotriene B4; 6,7-dihydro-12-epi-LTB4; Sterebin E;	183046598	1.5850314e-20	0	26.37
474.293	718.804						51610487	1.6067824e-20	0	28.84
445.187	785.885	M+H+	13C/12C				143071951	1.6143988e-20	0	30.17
188.103	81.2132	M+H+	M0				125905165	1.6267673e-20	0	25.73
422.29	650.668						135967353	1.6281586e-20	0	25.93
656.435	663.648	M+H+	M0				34734799	1.6288866e-20	0	25.47
324.261	643.104						75922297	1.6317315e-20	0	25.63
375.274	642.021						90247927	1.6361418e-20	0	25.69
548.262	518.74	K/H	M0				280270671	1.6549936e-20	0	26.3
217.133	1494.81						6064718	1.6568951e-20	0	23.26
425.264	585.792	M+H+	M0	C20H41O7P;	1-heptadecanoyl-glycero-3-phosphate;	HMDB0062318;	311534371	1.6634506e-20	0	26.41
480.306	637.696						274194242	1.6937607e-20	0	26.41
373.273	740.448	M+H+	M0				48562591	1.6958002e-20	0	25.65
314.24	705.829	M+H+	13C/12C	C18H32O4;	11-HpODE; 10E,12Z-9S-9-Hydroperoxyoctadeca-10,12-dienoic acid; 13-HPODE1-; 13-L-Hydroperoxylinoleic acid; 8R-Hydroperoxylinoleic acid; 9S-HPODE; 12,13-DiHODE; 15,16-DiHODE; 9,10-DiHODE; Â±-E-13-Hydroxy-10-oxo-11-octadecenoic acid;	11-HpODE; 10E,12Z-9S-9-Hydroperoxyoctadeca-10,12-dienoic acid; 13-HPODE1-; 13-L-Hydroperoxylinoleic acid; 8R-Hydroperoxylinoleic acid; 9S-HPODE; 12,13-DiHODE; 15,16-DiHODE; 9,10-DiHODE; Â±-E-13-Hydroxy-10-oxo-11-octadecenoic acid;	283454565	1.717622e-20	0	26.41
233.095	123.575						104755342	1.7245029e-20	0	25.68
341.215	659.322	M+H+	13C/12C				55155846	1.730418e-20	0	25.34
308.222	503.606						96596090	1.7371206e-20	0	25.96
408.274	600.936	M+H+	M0				836009273	1.739875e-20	0	27.54
433.233	682.034						67267867	1.7403664e-20	0	25.52
302.149	421.344						77053304	1.7490034e-20	0	25.55
213.106	106.168	M+H+	13C/12C	C9H13N3O3;	Zalcitabine; N-Acetyl-1-methylhistidine; N-Acetyl-3-methylhistidine;	Zalcitabine; N-Acetyl-1-methylhistidine; N-Acetyl-3-methylhistidine;	470993497	1.7628178e-20	0	26.6
327.301	751.264						5008551	1.7786534e-20	0	60.53
660.503	812.973	M+H+	M0				146346597	1.785698e-20	0	30.34
184.116	122.48						52772410	1.785808e-20	0	25.11
429.263	730.708	M+H+	M0	C26H36O5;	2-Angeloyl-9-3-methyl-2E-pentenoyl-2b,9a-dihydroxy-4Z,1014-oplopadien-3-one;	HMDB0034064;	200439867	1.7976708e-20	0	26.19
175.152	81.2132						27019865	1.8170253e-20	0	41.68
710.378	752.345	M+H+	13C/12C				53200498	1.8253566e-20	0	25.27
150.058	569.571						147279517	1.8393547e-20	0	25.96
215.081	428.928						136907117	1.8418367e-20	0	25.97
456.244	425.677						114678878	1.8465451e-20	0	25.99
345.3	599.856	M+H+	M0	C20H40O4;	MGi-17:0/0:0/0:0; MG0:0/a-17:0/0:0[rac]; MGa-17:0/0:0/0:0[rac]; MG0:0/i-17:0/0:0; MG17:0/0:0/0:0; MG0:0/17:0/0:0; 10,20-Dihydroxyeicosanoic acid;	MGi-17:0/0:0/0:0; MG0:0/a-17:0/0:0[rac]; MGa-17:0/0:0/0:0[rac]; MG0:0/i-17:0/0:0; MG17:0/0:0/0:0; MG0:0/17:0/0:0; 10,20-Dihydroxyeicosanoic acid;	628194350	1.8650781e-20	0	26.88
311.204	803.211	M+H+	M0				87146901	1.8653515e-20	0	29.7
340.158	426.762	M+H+	13C/12C	C16H22N2O6;	Nicotine glucuronide;	HMDB0001272;	69898952	1.9116589e-20	0	25.49
265.191	490.632						137792025	1.9241969e-20	0	25.96
417.34	605.265						117993149	1.9308748e-20	0	25.88
185.049	75.7826						30051841	1.9386946e-20	0	35.63
383.326	642.021	M+H+	M0				561639710	1.9610592e-20	0	27
560.327	480.896	M+H+	M0				640118541	2.0227546e-20	0	14.3
325.187	420.261	M+H+	M0				110598931	2.0595666e-20	0	26.34
376.186	392.067						113414643	2.0665432e-20	0	25.73
255.178	605.265	M+H+	13C/12C				138576811	2.0675896e-20	0	25.95
347.123	441.928						74621233	2.0751906e-20	0	25.46
318.214	670.138	M+H+	13C/12C	C20H28O3;	5,6-Epoxy-13-cis-retinoic acid; 5,8-Epoxy-13-cis-retinoic acid; 2-Methoxyestradiol-3-methylether; 15-Deoxy-d-12,14-PGJ2; 6b-Hydroxymethandienone; 4-Hydroxyretinoic acid; all-trans-5,6-Epoxyretinoic acid; all-trans-18-Hydroxyretinoic acid; Phytocassane E;	5,6-Epoxy-13-cis-retinoic acid; 5,8-Epoxy-13-cis-retinoic acid; 2-Methoxyestradiol-3-methylether; 15-Deoxy-d-12,14-PGJ2; 6b-Hydroxymethandienone; 4-Hydroxyretinoic acid; all-trans-5,6-Epoxyretinoic acid; all-trans-18-Hydroxyretinoic acid; Phytocassane E;	58173801	2.0761039e-20	0	25.34
185.046	72.5198	M+H+	M0				56077225	2.080306e-20	0	36.42
422.32	771.822	M+H+	13C/12C				902259437	2.1157236e-20	0	27.08
155.019	73.6058	M+H+	M0	C4H10O2S2;	1,4-Dithiothreitol;	HMDB0013593;	224492591	2.1167645e-20	0	30.45
369.246	706.912	M+H+	13C/12C				58037749	2.1415874e-20	0	29.44
383.254	493.876						361430154	2.1527738e-20	0	26.18
202.118	96.4202						299991066	2.1601218e-20	0	26.32
525.353	816.227	M+H+	M0				145617730	2.1612802e-20	0	26.51
413.264	524.148	M+H+	M0				144337460	2.168405e-20	0	25.91
324.261	736.121	M+H+	13C/12C	C20H34O3;	8-HETrE; 3,4-Dimethyl-5-pentyl-2-furannonanoic acid; 3,â€‹4-â€‹Dimethyl-â€‹5-â€‹propyl-2-â€‹furanundecanoic acid; 12R-hydroxy-5Z,8Z,12Z-eicosatrienoic acid; 12S-HETrE; 15S-Hydroxyeicosatrienoic acid; Austroinulin; 5-Heptyl-3,4-dimethyl-2-furanheptanoic ac	8-HETrE; 3,4-Dimethyl-5-pentyl-2-furannonanoic acid; 3,â€‹4-â€‹Dimethyl-â€‹5-â€‹propyl-2-â€‹furanundecanoic acid; 12R-hydroxy-5Z,8Z,12Z-eicosatrienoic acid; 12S-HETrE; 15S-Hydroxyeicosatrienoic acid; Austroinulin; 5-Heptyl-3,4-dimethyl-2-furanheptanoic ac	130291818	2.1780053e-20	0	26.28
497.331	682.034						89767241	2.1807733e-20	0	29.72
195.121	109.427						181581465	2.1809239e-20	0	26.05
357.238	492.796						91871724	2.2295947e-20	0	25.66
440.238	491.714						100074120	2.2324994e-20	0	25.74
370.149	124.673						111594214	2.243633e-20	0	25.76
225.159	422.427	M+H+	M0				373041770	2.2501464e-20	0	26.55
438.275	607.428	M+H+	13C/12C*2				75732165	2.2537731e-20	0	25.57
723.444	761.003	HCl	M0				203830422	2.2574633e-20	0	30.4
249.168	454.936	ACN	13C/12C	C13H18O2;	Ibuprofen; Eremopetasinorone A; Benzyl hexanoate; E-6-Methyl-6-5-methyl-2-furanyl-3-hepten-2-one; 2-Phenylpropyl butyrate; 2-Phenylpropyl isobutyrate; 3-Phenylpropyl 2-methylpropanoate; 3-Acetoxy-3-methyl-1-phenylbutane; 3-Methylbutyl phenylacetate; 2-Phe	Ibuprofen; Eremopetasinorone A; Benzyl hexanoate; E-6-Methyl-6-5-methyl-2-furanyl-3-hepten-2-one; 2-Phenylpropyl butyrate; 2-Phenylpropyl isobutyrate; 3-Phenylpropyl 2-methylpropanoate; 3-Acetoxy-3-methyl-1-phenylbutane; 3-Methylbutyl phenylacetate; 2-Phe	284684448	2.2603137e-20	0	26.38
260.128	146.576						66968564	2.2753694e-20	0	25.39
269.186	458.186	HCl	M0				165743010	2.3107746e-20	0	26.05
349.258	573.897	ACN	M0				94542889	2.3158963e-20	0	25.66
381.238	613.91	M+H+	M0				543567004	2.3162008e-20	0	26.78
279.145	405.097						143802945	2.3183572e-20	0	25.88
524.332	592.286	M+H+	M0				117165233	2.3550578e-20	0	25.8
244.165	404.013						237746916	2.366246e-20	0	26.24
215.087	67.0841						197405105	2.3879171e-20	0	26.08
348.155	464.685						142987961	2.4010956e-20	0	25.94
311.091	543.614						331562220	2.4020225e-20	0	26.4
376.284	683.115						148498461	2.4104183e-20	0	26.16
407.228	446.265						247865977	2.4164967e-20	0	26.35
364.22	688.526	M+H+	13C/12C	C21H30O5;	Cortisol; 18-Hydroxycorticosterone; 17a,21-Dihydroxy-5b-pregnane-3,11,20-trione; Isohumulone A; Adhumulone; 5-Hydroxy-4-methoxy-5-1-oxo-9,12,15-hexadecatrienyl-25H-furanone; R-Humulone;	Cortisol; 18-Hydroxycorticosterone; 17a,21-Dihydroxy-5b-pregnane-3,11,20-trione; Isohumulone A; Adhumulone; 5-Hydroxy-4-methoxy-5-1-oxo-9,12,15-hexadecatrienyl-25H-furanone; R-Humulone;	21686064	2.4384123e-20	0	24.5
773.492	771.822	Na/H	M0				775895976	2.4474807e-20	0	27.83
368.279	648.508	M+H+	13C/12C*2				24521144	2.4625047e-20	0	28.64
346.201	704.746						102146802	2.5003472e-20	0	29.87
523.302	520.902	M+H+	M0				564053699	2.5014141e-20	0	26.74
202.056	72.5198	ACN	M0				90953569	2.502778e-20	0	33.51
399.212	408.349						234261926	2.525762e-20	0	26.26
248.132	99.6691						166775295	2.5261824e-20	0	25.94
581.02	558.757	M+H+	M0				797816564	2.5599669e-20	0	27.02
380.279	590.121	M+H+	13C/12C*2				70365150	2.5607607e-20	0	25.64
357.202	439.759	M+H+	M0				287778855	2.5677563e-20	0	26.41
440.238	505.766						88664998	2.5735565e-20	0	25.63
359.16	646.347	K/H	M0	C19H28O4;	5'-Carboxy-alpha-chromanol; Oryzalide A; Oryzalide B; [8]-Gingerdione; 10-Acetylpanaxytriol; 4E-6-hydroxy-1-4-hydroxy-3-methoxyphenyldodec-4-en-3-one; 1-3-heptyloxiran-2-yl-3-4-hydroxy-3-methoxyphenylpropan-1-one; 4E-12-hydroxy-1-4-hydroxy-3-methoxyphenyl	5'-Carboxy-alpha-chromanol; Oryzalide A; Oryzalide B; [8]-Gingerdione; 10-Acetylpanaxytriol; 4E-6-hydroxy-1-4-hydroxy-3-methoxyphenyldodec-4-en-3-one; 1-3-heptyloxiran-2-yl-3-4-hydroxy-3-methoxyphenylpropan-1-one; 4E-12-hydroxy-1-4-hydroxy-3-methoxyphenyl	36448071	2.580087e-20	0	24.94
321.058	77.9668						90397791	2.623022e-20	0	25.5
273.144	82.2981	ACN	M0	C10H17NO5;	Isovalerylglutamic acid; Suberylglycine;	Isovalerylglutamic acid; Suberylglycine;	369955878	2.665443e-20	0	26.44
282.181	399.672	M+H+	M0				101743202	2.6668494e-20	0	25.81
289.154	446.265						100959234	2.6787535e-20	0	25.72
228.105	662.567						99851903	2.7058937e-20	0	25.84
290.211	605.265						71199446	2.7108478e-20	0	25.61
415.316	541.452						147215370	2.7643507e-20	0	26.06
334.274	667.977	M+H+	M0				412100696	2.7781327e-20	0	26.8
345.18	527.394						121117198	2.7844198e-20	0	25.82
411.293	470.099						249506694	2.7906908e-20	0	26.27
348.253	658.24	M+H+	M0				55078861	2.8322349e-20	0	29.35
343.205	425.677						57162273	2.853522e-20	0	25.48
281.186	415.928	M+H+	M0				287623183	2.854674e-20	0	26.41
311.196	635.534	M+H+	M0				148914468	2.9114445e-20	0	26.16
272.168	411.598	M+H+	13C/12C				1462676441	2.9534873e-20	0	27.38
563.344	574.978						72178242	2.9537948e-20	0	25.47
476.265	566.327	M+H+	M0				76380713	3.0094306e-20	0	25.49
242.186	179.27	M+H+	M0				222964106	3.0153022e-20	0	26.27
455.311	586.875	M+H+	M0				338222299	3.0259533e-20	0	26.5
229.097	449.517						145228992	3.0523202e-20	0	25.95
295.176	415.928						212732263	3.0638962e-20	0	26.19
244.165	440.841						92514444	3.065369e-20	0	25.72
325.183	706.912						35120510	3.0696003e-20	0	25.23
413.239	597.695	Na/H	13C/12C				292965945	3.1146182e-20	0	26.31
282.181	386.631	M+H+	M0				112139884	3.1222665e-20	0	25.88
288.107	106.168						69484126	3.1586896e-20	0	25.33
438.321	698.256						69876713	3.1697079e-20	0	25.55
198.025	72.5198						71964753	3.2531902e-20	0	29.49
395.262	665.812	M+H+	13C/12C				42711048	3.2558333e-20	0	25.26
421.258	520.902	Na/H	M0				678507975	3.2677061e-20	0	27.25
381.311	664.731	M+H+	M0				651751296	3.3236731e-20	0	27.4
356.218	411.598	M+H+	M0				197009159	3.3520299e-20	0	26.19
334.237	633.371						85310909	3.3677598e-20	0	25.66
494.321	656.076	M+H+	M0				332176611	3.3921613e-20	0	26.56
399.212	497.118						158634578	3.4122409e-20	0	26.01
358.233	530.636						248393617	3.4398691e-20	0	26.26
496.203	598.775						109890140	3.4550338e-20	0	25.73
366.227	564.166						504076699	3.4775898e-20	0	13.92
304.154	591.203						75080616	3.478829e-20	0	25.5
419.203	268.386						19367463	3.4825199e-20	0	24.73
507.353	637.696						55612230	3.5025548e-20	0	29.37
244.133	11.6687						3611985	3.6448057e-20	0	32.39
354.202	376.825	M+H+	M0				945714042	3.6670693e-20	0	27.12
249.037	71.4346	M+H+	13C/12C*2	C6H14O6S2;	Busulfan;	HMDB0015143;	270897661	3.7671292e-20	0	30.57
373.147	417.011						75383907	3.7703658e-20	0	25.58
260.16	243.065	M+H+	M0	C11H21N3O4;	Glutaminylisoleucine; Glutaminylleucine; Hydroxyprolyl-Lysine; Isoleucyl-Glutamine; Isoleucyl-Gamma-glutamate; Leucyl-Glutamine; Leucyl-Gamma-glutamate; Lysylhydroxyproline;	Glutaminylisoleucine; Glutaminylleucine; Hydroxyprolyl-Lysine; Isoleucyl-Glutamine; Isoleucyl-Gamma-glutamate; Leucyl-Glutamine; Leucyl-Gamma-glutamate; Lysylhydroxyproline;	1135910135	3.8458032e-20	0	27.79
363.155	422.427						629814482	3.8568338e-20	0	26.85
203.15	79.0486	M+H+	M0	C8H18N4O2;	Asymmetric dimethylarginine; Symmetric dimethylarginine;	Asymmetric dimethylarginine; Symmetric dimethylarginine;	471345028	3.8890783e-20	0	26.58
513.353	591.203						46858130	3.9056517e-20	0	25.12
325.183	599.856						37084323	3.9448737e-20	0	25.03
256.081	110.518						143255727	3.9871638e-20	0	25.87
567.328	527.394	M+H+	M0				705647223	4.1493152e-20	0	27.17
488.345	703.666						48055808	4.1510878e-20	0	29.18
304.165	494.958	HCl	M0				275876324	4.1571428e-20	0	26.34
306.137	512.25						191810362	4.1942434e-20	0	26.18
313.187	426.762	M+H+	M0				639772154	4.2567461e-20	0	26.94
437.264	750.181	HCl	M0				147318923	4.2815594e-20	0	26.28
225.159	399.672						111693637	4.2964861e-20	0	25.74
362.207	557.676	M+H+	M0				497512792	4.3210428e-20	0	27.6
309.188	504.686	M+H+	13C/12C	C17H25NO4;	Ibopamine;	HMDB0041906;	97700801	4.3748011e-20	0	25.68
351.166	408.349						293275727	4.4670129e-20	0	26.36
373.175	458.186	M+H+	13C/12C*2	C18H26O8;	3,4,5-trihydroxy-6-{[1-4-methoxyphenylpentan-3-yl]oxy}oxane-2-carboxylic acid;	HMDB0133009;	89424082	4.4787116e-20	0	25.61
280.202	84.4681						123836587	4.4837801e-20	0	25.99
307.201	523.068						109236680	4.5056023e-20	0	25.74
275.139	418.095						114808638	4.5186929e-20	0	25.86
369.221	693.933	M+H+	13C/12C	C18H29N3O5;	Bambuterol;	HMDB0015478;	49147890	4.6431854e-20	0	25.51
255.097	97.5021	M+H+	M0	C11H14N2O5;	p-Hydroxyfelbamate; 2-Hydroxyfelbamate; L-Agaridoxin;	p-Hydroxyfelbamate; 2-Hydroxyfelbamate; L-Agaridoxin;	810747250	4.6609075e-20	0	26.9
370.27	607.428						55656785	4.6831402e-20	0	29.32
256.165	399.672	M+H+	M0				178980408	4.7406938e-20	0	26.05
338.196	622.563						276219367	4.7610772e-20	0	11.43
356.218	384.455	M+H+	M0				382954529	4.7849082e-20	0	26.57
411.321	618.235						88486355	4.8077065e-20	0	25.62
540.328	520.902	M+H+	M0	C53H99N3O15P2;	CDP-DGa-17:0/i-24:0; CDP-DGa-21:0/i-20:0; CDP-DGa-25:0/i-16:0; CDP-DGi-16:0/a-25:0; CDP-DGi-17:0/i-24:0; CDP-DGi-19:0/i-22:0; CDP-DGi-20:0/a-21:0; CDP-DGi-20:0/i-21:0; CDP-DGi-21:0/i-20:0; CDP-DGi-22:0/i-19:0; CDP-DGi-24:0/a-17:0; CDP-DGi-24:0/i-17:0;	CDP-DGa-17:0/i-24:0; CDP-DGa-21:0/i-20:0; CDP-DGa-25:0/i-16:0; CDP-DGi-16:0/a-25:0; CDP-DGi-17:0/i-24:0; CDP-DGi-19:0/i-22:0; CDP-DGi-20:0/a-21:0; CDP-DGi-20:0/i-21:0; CDP-DGi-21:0/i-20:0; CDP-DGi-22:0/i-19:0; CDP-DGi-24:0/a-17:0; CDP-DGi-24:0/i-17:0;	848373176	4.8735755e-20	0	27.3
251.15	120.306						92285108	4.8983485e-20	0	25.73
421.243	498.198	M+H+	M0				100381025	4.926773e-20	0	25.71
458.228	604.181						82915201	5.0254703e-20	0	25.58
307.201	486.308						46855283	5.120214e-20	0	25.26
287.135	106.168						147176458	5.126456e-20	0	25.88
410.29	782.639	M+H+	M0				100676068	5.1356837e-20	0	26.32
438.321	608.507						53719171	5.1437527e-20	0	25.41
334.166	521.985						72577564	5.1550844e-20	0	25.53
375.183	629.047						85204523	5.1927467e-20	0	25.47
355.263	697.174						90396563	5.2013484e-20	0	25.86
343.205	479.816	M+H+	13C/12C				86564987	5.2053617e-20	0	25.55
252.204	640.938	M+H+	13C/12C	C16H26O2;	Norambreinolide; 3-Methyl-alpha-ionyl acetate; [2,2-Bis2-methylpropoxyethyl]benzene;	Norambreinolide; 3-Methyl-alpha-ionyl acetate; [2,2-Bis2-methylpropoxyethyl]benzene;	56115061	5.2151046e-20	0	25.34
391.284	712.318						95863355	5.2211656e-20	0	25.84
336.217	516.578						622269771	5.2426242e-20	0	15.34
376.186	517.659	M+H+	M0				122977799	5.2519596e-20	0	25.83
190.05	564.166	M+H+	M0	C10H7NO3;	1-Nitronaphthalene-5,6-oxide; 1-Nitronaphthalene-7,8-oxide; Kynurenic acid;	1-Nitronaphthalene-5,6-oxide; 1-Nitronaphthalene-7,8-oxide; Kynurenic acid;	370530415	5.2626019e-20	0	26.58
202.086	371.353						41236659	5.2857227e-20	0	25.03
405.262	622.563	M+H+	M0	C24H36O5;	7a,12a-Dihydroxy-3-oxo-4-cholenoic acid; Lovastatin; Lucidone C;	7a,12a-Dihydroxy-3-oxo-4-cholenoic acid; Lovastatin; Lucidone C;	405122032	5.4061948e-20	0	26.51
203.139	93.1714						494119650	5.4185603e-20	0	26.64
471.309	657.159						186639209	5.4406653e-20	0	26.2
537.328	554.431						878614072	5.5060251e-20	0	27.03
276.107	146.576						702759489	5.6240047e-20	0	27.06
168.05	63.8309						29690241	5.6448296e-20	0	28.64
372.148	386.631	M+H+	13C/12C				39608289	5.6628603e-20	0	24.95
675.378	503.606	M+H+	M0				512667376	5.7001254e-20	0	26.8
433.243	637.696	M+H+	13C/12C				629021505	5.8206878e-20	0	9.43
370.233	569.571						132544057	5.8933139e-20	0	25.94
397.277	732.874	M+H+	13C/12C	C22H37NO5;	Prostaglandin E2 ethanolamide; PGD2 ethanolamide;	Prostaglandin E2 ethanolamide; PGD2 ethanolamide;	78702403	5.9260497e-20	0	33.39
353.243	504.686						85968275	6.0648911e-20	0	25.59
432.249	579.303	ACN	M0				53809151	6.0714757e-20	0	25.24
413.191	480.896	M+H+	13C/12C	C22H25N3O5; C23H21N7O	Dihydroxyfumitremorgin C; Tasosartan	HMDB0038581; HMDB0015439	141096915	6.2078782e-20	0	25.91
487.362	771.822						366917512	6.2728318e-20	0	26.5
405.274	650.668						51585748	6.2767618e-20	0	25.4
399.212	524.148	ACN	13C/12C				66533420	6.28461e-20	0	25.39
359.257	757.755						62225749	6.3165086e-20	0	29.44
300.228	600.936						122360270	6.3886564e-20	0	25.84
340.256	577.141						129555480	6.4363901e-20	0	25.89
421.305	514.414	M+H+	M0				367069245	6.5020615e-20	0	26.74
315.155	390.98	M+H+	M0				757029688	6.5350076e-20	0	26.9
385.241	651.75	M+H+	13C/12C				65887210	6.5546461e-20	0	25.54
252.178	414.846	M+H+	13C/12C	C14H22N2O2;	3-Hydroxylidocaine; Rivastigmine;	3-Hydroxylidocaine; Rivastigmine;	754588618	6.6057827e-20	0	26.99
402.263	606.345	M+H+	M0				126121783	6.6075007e-20	0	30.1
390.263	583.629	M+H+	M0				404747666	6.6393794e-20	0	26.57
422.29	578.222	M+H+	13C/12C*2				494445078	6.7257131e-20	0	26.68
365.243	536.046						110276883	6.7546952e-20	0	25.75
257.128	602.017						21787705	6.8471871e-20	0	24.51
362.207	437.592	M+H+	M0				8967196	6.8550945e-20	0	25.08
315.253	786.969	M+H+	M0	C18H34O4;	9,10-Epoxyoctadecanoic acid; Octadecanedioic acid; 9,10-DHOME; 12,13-DHOME; Dibutyl decanedioate;	9,10-Epoxyoctadecanoic acid; Octadecanedioic acid; 9,10-DHOME; 12,13-DHOME; Dibutyl decanedioate;	134621900	7.0092643e-20	0	26.19
405.274	659.322						55360950	7.0250702e-20	0	25.52
289.252	670.138						376312132	7.088972e-20	0	26.58
422.228	572.816						162446899	7.0905773e-20	0	26.04
429.234	469.017						99697188	7.1929798e-20	0	25.74
402.296	579.303						120211990	7.2128995e-20	0	25.94
260.196	84.4681						464306068	7.235658e-20	0	26.59
396.31	695.013	M+H+	M0	C23H41NO4;	9,12-Hexadecadienoylcarnitine;	HMDB0013334;	110205413	7.2431965e-20	0	25.99
290.134	83.3846	M+H+	M0	C11H19N3O6;	Ophthalmic acid;	HMDB0005765;	1318583430	7.266822e-20	0	27.18
206.092	124.673						158673812	7.2716356e-20	0	25.99
528.352	746.935	M+H+	M0				236626902	7.3355961e-20	0	11.84
535.337	749.099	ACN	M0				25054184	7.3372663e-20	0	32.3
286.144	598.775						90348099	7.3590092e-20	0	25.56
218.158	111.604						232696112	7.4253174e-20	0	26.35
559.286	686.361						49377026	7.5013769e-20	0	25.64
398.192	438.677	M+H+	M0				942161124	7.5116672e-20	0	27.18
476.239	669.058						202011364	7.5674174e-20	0	26.26
432.331	583.629	M+H+	M0				379231351	7.5896848e-20	0	26.55
399.257	744.771	M+H+	13C/12C				43931638	7.5964947e-20	0	29.17
324.217	480.896						213105534	7.6274807e-20	0	14.4
377.289	634.453	M+H+	M0				111406152	7.6625633e-20	0	26.11
437.253	769.658						157067385	7.6730575e-20	0	30.26
308.222	845.503	M+H+	M0	C18H29NO3;	Betaxolol; Dihydrocapsaicin;	Betaxolol; Dihydrocapsaicin;	162395971	7.702933e-20	0	26.47
445.33	742.61						52175390	7.7218642e-20	0	25.45
304.121	102.92						288514249	7.7397249e-20	0	26.3
437.272	532.8						100064221	7.7418042e-20	0	25.94
396.293	541.452						479462716	7.7451198e-20	0	26.37
516.331	742.61	M+H+	M0				52735271	7.8073308e-20	0	36.36
232.136	571.732	M+H+	M0				239230862	7.8211479e-20	0	26.29
497.301	703.666	HCl	M0				216859026	7.8540833e-20	0	26.28
435.223	431.094						130534004	7.8827022e-20	0	25.4
269.186	501.443						185741169	7.8874218e-20	0	26.07
[truncated: 14,384 more rows]

## Sheet: Table S17
Table S17.Significantly dyregulated metabolites as determine by pairiwse comparison of control cecal metabolomes (n=17) to +PE Fiber cecal metabolomes (n=20) using MetaboAnalyst 6.0.
m/z_RT(s)	FC	log2(FC)	raw.pval	-LOG10(p)	Putative ID		Significantly down dysregulated	Significantly up dysregulated	Infsignificant
152.1513__1065.27	3.6395	1.8637	0.030872	1.5104	Not available	Control vs +PE Fiber	113	73	4724
159.149__109.43	0.46648	-1.1001	0.01656	1.7809	Not available
162.0445__79.05	0.10814	-3.209	0.0011199	2.9508	Not available
173.0419__76.87	0.18049	-2.47	0.00081103	3.091	Not available
173.1646__186.92	0.43596	-1.1977	0.037759	1.423	Not available
174.0384__83.38	0.13194	-2.922	0.021073	1.6763	Not available
174.1275__105.09	0.22108	-2.1773	0.041841	1.3784	Not available
174.1486__102.92	0.16961	-2.5597	3.4468e-09	8.4626	Not available
175.152__81.21	0.058707	-4.0903	2.4052e-09	8.6188	Not available
178.1166__1101.18	0.20423	-2.2917	0.03692	1.4327	Not available
181.1414__127.94	0.29511	-1.7607	0.0025091	2.6005	Mexiletine; 3-Ethyl-2-1-pyrrolidinyl-2-cyclopenten-1-one; 5-Ethyl-2-1-pyrrolidinyl-2-cyclopenten-1-one; 3,4-Dimethyl-2-1-pyrrolidinyl-2-cyclopenten-1-one; 7-Ethyl-2,3,4,5,6,7-hexahydrocyclopent[b]azepin-81H-one; 2,3,4,5,6,7-Hexahydro-6,7-dimethylcyclopent
188.0373__181.47	4.5607	2.1892	0.006677	2.1754	Not available
188.085__148.75	4.8514	2.2784	0.0097205	2.0123	Not available
188.1471__148.75	0.02426	-5.3653	0.02465	1.6082	Not available
188.1471__213.3	0.12425	-3.0086	0.04472	1.3495	Not available
188.1812__72.52	0.41066	-1.284	0.0046601	2.3316	Not available
190.0123__83.38	0.37045	-1.4327	0.029228	1.5342	Not available
190.1823__73.61	0.49176	-1.024	0.0013131	2.8817	Not available
192.1592__84.47	0.11432	-3.1288	1.4453e-07	6.84	Not available
193.1414__254.03	12.978	3.6979	0.043285	1.3637	Phendimetrazine; N,N-Diethylbenzeneacetamide; N-Acetyl-2,6-diethylaniline;
193.1414__268.39	4.6183	2.2074	0.0062931	2.2011	Phendimetrazine; N,N-Diethylbenzeneacetamide; N-Acetyl-2,6-diethylaniline;
193.1625__111.6	0.063614	-3.9745	0.039411	1.4044	Not available
193.1625__84.47	0.058413	-4.0976	1.5113e-06	5.8207	Not available
195.0285__166.18	0.13254	-2.9155	0.044356	1.3531	Not available
199.2247__667.98	0.23275	-2.1031	0.0010664	2.9721	Not available
200.1756__76.87	2.7451	1.4568	0.0069266	2.1595	Diethylcarbamazine
202.1006__250.72	7.7266	2.9498	0.040904	1.3882	Not available
203.0524__72.52	0.49433	-1.0165	0.037692	1.4237	Not available
204.1824__740.45	2.8318	1.5017	0.025792	1.5885	Not available
205.0555__79.05	0.40923	-1.289	0.022269	1.6523	Not available
209.0059__76.87	0.1778	-2.4917	0.022437	1.649	Not available
209.0594__765.33	0.18793	-2.4117	0.0013204	2.8793	Not available
209.9555__69.26	0.20593	-2.2797	0.039728	1.4009	Not available
212.237__877.02	0.12185	-3.0368	0.0012695	2.8964	Not available
213.2072__71.43	0.41836	-1.2572	0.020961	1.6786	Not available
216.0798__229.77	9.7443	3.2846	0.040538	1.3921	Not available
218.1862__72.52	0.40472	-1.305	0.0030947	2.5094	Not available
218.19__581.47	0.21606	-2.2105	0.018213	1.7396	Not available
228.0352__73.61	0.28736	-1.7991	0.037578	1.4251	Not available
230.0788__70.35	0.32298	-1.6305	0.045296	1.3439	Not available
237.6676__359.28	16.682	4.0603	0.038805	1.4111	Not available
239.1467__145.48	5.6833	2.5067	0.0082945	2.0812	Not available
242.2111__658.24	0.40332	-1.31	0.049119	1.3087	Not available
246.2424__618.24	0.3205	-1.6416	0.001626	2.7889	Not available
248.095__353.77	13.911	3.7981	0.00165	2.7825	Not available
250.9497__68.17	0.40807	-1.2931	0.010545	1.977	Not available
251.0354__70.35	3.0385	1.6034	0.021762	1.6623	Not available
251.1729__117.04	10.279	3.3616	0.029808	1.5257	Not available
258.0903__220.98	25.127	4.6511	0.0092899	2.032	Not available
258.6825__338.24	76.446	6.2564	0.032326	1.4904	Not available
262.1911__318.23	13.481	3.7529	0.0073573	2.1333	Not available
263.0811__832.49	0.23438	-2.0931	0.0096999	2.0132	Not available
265.0967__692.85	0.36667	-1.4475	0.041161	1.3855	Perlolyrine
268.9603__69.26	0.43513	-1.2005	0.01231	1.9098	Not available
269.1004__503.61	0.22685	-2.1402	0.040376	1.3939	Not available
273.2614__877.02	0.22048	-2.1813	0.00070873	3.1495	Not available
273.2614__897.67	0.23751	-2.0739	0.0072257	2.1411	Not available
278.1672__368.07	3.356	1.7467	0.021925	1.6591	Not available
281.0847__319.33	11.899	3.5728	0.0092562	2.0336	Not available
281.0847__346.04	2.4713	1.3053	0.039386	1.4047	Not available
281.0847__364.78	2.949	1.5602	0.010713	1.9701	Not available
285.094__818.4	0.22561	-2.1481	0.0055106	2.2588	Not available
285.094__866.15	0.22956	-2.123	0.0040837	2.3889	Not available
285.094__881.37	0.24882	-2.0068	0.0047459	2.3237	Not available
288.253__792.38	0.35048	-1.5126	0.048077	1.3181	Lauroyl diethanolamide
293.1605__444.1	2.0434	1.031	0.010081	1.9965	Not available
300.0412__74.7	3.0752	1.6207	0.021632	1.6649	Not available
300.7075__414.85	3.7332	1.9004	0.022796	1.6421	Not available
301.2595__79.05	0.36207	-1.4657	0.024206	1.6161	Not available
302.305__736.12	0.40089	-1.3187	0.0019342	2.7135	Sphinganine
304.2632__695.01	0.47795	-1.0651	0.027949	1.5536	Not available
306.0212__71.43	0.30242	-1.7254	0.037433	1.4267	Not available
306.2789__713.4	0.49432	-1.0165	0.043642	1.3601	Not available
306.2789__933.57	0.28734	-1.7991	0.015419	1.8119	Not available
306.2789__993.44	0.063273	-3.9823	0.021221	1.6732	Not available
308.2176__61.67	3.1102	1.637	0.011891	1.9248	Not available
309.1997__230.86	18.686	4.2239	0.011675	1.9328	Not available
309.1997__256.27	10.634	3.4106	0.024692	1.6075	Not available
309.1997__355.98	8.8649	3.1481	0.0084744	2.0719	Not available
309.1997__401.84	3.1452	1.6531	0.038535	1.4141	Not available
309.2209__60.59	3.3257	1.7337	0.0067274	2.1722	Not available
310.2738__956.44	0.18997	-2.3961	0.0032364	2.4899	Not available
314.0689__338.24	0.020473	-5.6101	0.033956	1.4691	Not available
316.2843__730.71	0.27368	-1.8694	0.019166	1.7175	Not available
316.9944__73.61	0.21441	-2.2216	0.018371	1.7359	Not available
321.1954__77.97	2.642	1.4016	0.03628	1.4403	Not available
323.2409__636.62	2.3313	1.2211	0.040362	1.394	Not available
324.2894__817.31	0.29099	-1.7809	0.020933	1.6792	Not available
325.2928__947.72	0.30125	-1.731	0.0010934	2.9612	Linoleoyl ethanolamide
326.123__97.5	2.7236	1.4455	0.042484	1.3718	Arginylaspartic acid; Aspartyl-Arginine;
327.2679__809.72	0.41747	-1.2603	0.043987	1.3567	Not available
327.3084__1006.5	0.38556	-1.375	0.0031453	2.5023	Oleoylethanolamide
327.3084__969.51	0.067556	-3.8878	0.011716	1.9312	Oleoylethanolamide
331.3034__908.54	0.21486	-2.2185	0.0086515	2.0629	Not available
333.0154__71.43	0.37086	-1.431	0.037249	1.4289	Not available
356.1026__792.38	0.33324	-1.5854	0.027217	1.5652	Not available
360.3105__882.46	0.085101	-3.5547	0.030612	1.5141	Not available
367.3316__666.89	0.42412	-1.2374	0.03652	1.4375	Not available
367.3356__945.54	0.098969	-3.3369	0.018617	1.7301	Not available
368.3157__924.87	0.17456	-2.5182	0.0027159	2.5661	N-Oleoyl GABA
371.2786__871.59	0.37591	-1.4115	0.0044209	2.3545	Not available
372.2819__871.59	0.16454	-2.6035	0.030825	1.5111	Not available
374.2109__189.12	0.077326	-3.6929	0.0066697	2.1759	Not available
374.2109__201.16	0.20886	-2.2594	0.032119	1.4932	Not available
374.2109__354.88	0.29515	-1.7605	0.0070148	2.154	Not available
374.2109__374.64	0.07653	-3.7078	0.00080337	3.0951	Not available
376.3206__1002.15	0.38544	-1.3754	0.0025442	2.5945	Not available
385.3421__652.83	0.35937	-1.4765	0.036421	1.4387	Not available
387.2638__898.75	0.17271	-2.5336	0.0064754	2.1887	Not available
391.2951__589.04	0.25982	-1.9444	0.001569	2.8044	Not available
391.3677__855.28	0.22679	-2.1406	0.048744	1.3121	Not available
394.2701__771.82	0.36916	-1.4377	0.0068404	2.1649	Not available
395.0947__79.05	2.9301	1.5509	0.0067932	2.1679	4-O-Methylgalactinol; Galactopinitol B; Galactopinitol A; D-Pinitol 2-O-alpha-D-Galactopyranosyl;
396.2932__771.82	0.4474	-1.1604	0.020783	1.6823	Not available
397.3095__973.85	0.48181	-1.0535	0.013183	1.88	Not available
399.3252__1050.02	0.36022	-1.4731	0.010209	1.991	Not available
400.1863__436.51	2.9435	1.5575	0.015752	1.8027	Not available
401.2626__604.18	0.39527	-1.3391	0.023678	1.6257	Not available
402.3401__606.34	0.33823	-1.5639	0.013904	1.8569	Not available
402.3401__618.24	0.47157	-1.0845	0.042826	1.3683	Not available
409.3095__1011.94	0.45013	-1.1516	0.0066898	2.1746	Ganodosterone
411.293__783.72	6.0955	2.6077	0.00017124	3.7664	Not available
411.3575__1005.41	0.0094931	-6.7189	0.027986	1.5531	Not available
411.3575__819.48	0.49166	-1.0243	0.023288	1.6329	Not available
416.2121__788.05	0.4324	-1.2096	0.016219	1.79	Not available
416.2791__664.73	2.0089	1.0064	0.020978	1.6782	Not available
421.3088__984.73	0.38736	-1.3683	0.027347	1.5631	Not available
424.1582__515.5	0.20933	-2.2561	0.038976	1.4092	Not available
426.3442__1027.16	0.35916	-1.4773	0.043323	1.3633	alpha-Tocotrienol; 22E,24R-Stigmasta-4,22-diene-3,6-dione;
429.3631__1002.15	0.39995	-1.3221	0.0061036	2.2144	Not available
431.2996__838.99	0.26837	-1.8977	0.0021018	2.6774	Not available
438.3402__671.22	3.085	1.6253	0.00042468	3.3719	Not available
438.3402__693.93	2.8015	1.4862	0.00048132	3.3176	9,12-Hexadecadienoylcarnitine
438.3442__870.5	0.32394	-1.6262	0.049945	1.3015	Demethylphylloquinone; Manglupenone; Ganoderal A;
443.3514__1072.88	0.29512	-1.7606	0.0004476	3.3491	Not available
444.2894__483.06	0.15401	-2.6989	0.018219	1.7395	Not available
445.3152__871.59	0.2185	-2.1943	0.0069357	2.1589	Stearyl citrate; 2-Stearyl citrate;
445.7891__531.72	0.23678	-2.0784	0.016883	1.7726	Not available
457.371__1015.2	0.19255	-2.3767	0.039816	1.3999	Not available
459.3308__902.01	0.32388	-1.6265	0.0065586	2.1832	Not available
460.3052__729.63	6.1087	2.6109	4.7281e-05	4.3253	Not available
473.3447__933.57	0.24279	-2.0422	0.029237	1.5341	Not available
486.1941__725.3	6.4589	2.6913	0.0067173	2.1728	Not available
489.3247__589.04	2.5966	1.3766	0.02038	1.6908	Not available
512.3432__631.21	4.7561	2.2498	0.020007	1.6988	Not available
519.8127__558.76	4.1835	2.0647	0.024259	1.6151	Not available
534.3478__956.44	0.18256	-2.4536	0.049745	1.3032	Not available
544.3257__765.33	4.3035	2.1055	0.028703	1.5421	Not available
568.3585__566.33	2.71	1.4383	0.02049	1.6885	Not available
568.3585__594.45	5.0251	2.3292	0.024741	1.6066	Not available
569.3803__1005.41	0.31445	-1.6691	0.029952	1.5236	endo-1,4-beta-Xylanase
578.4041__856.37	0.36686	-1.4467	0.044019	1.3564	Not available
581.4029__1034.78	2.5936	1.375	0.044987	1.3469	Not available
583.4012__696.09	6.8367	2.7733	0.0085255	2.0693	Not available
583.4012__730.71	3.5993	1.8477	0.023492	1.6291	Not available
583.4012__761	4.781	2.2573	0.028881	1.5394	Not available
583.4012__786.97	3.5631	1.8331	0.022994	1.6384	Not available
583.4012__805.38	3.9625	1.9864	0.02418	1.6165	Not available
583.4012__940.1	3.0609	1.614	0.021251	1.6726	Not available
585.416__804.3	4.0072	2.0026	0.037644	1.4243	Not available
588.3519__635.53	2.0796	1.0563	0.048872	1.3109	Not available
588.3519__650.67	2.4905	1.3164	0.0047844	2.3202	Not available
588.3519__758.84	2.3068	1.2059	0.034786	1.4586	Not available
588.3519__781.56	5.1555	2.3661	0.00023945	3.6208	Not available
600.1702__905.27	0.14437	-2.7922	0.04446	1.352	Not available
604.2928__192.38	0.1738	-2.5245	0.04471	1.3496	Not available
604.2928__371.35	0.13706	-2.8672	0.047033	1.3276	Not available
613.4147__748.02	0.26901	-1.8943	0.040109	1.3968	Not available
616.4621__867.24	0.47989	-1.0592	0.02799	1.553	Not available
627.3496__462.52	0.13458	-2.8935	0.046342	1.334	Not available
631.2054__955.35	0.2282	-2.1316	0.027307	1.5637	Not available
635.3762__801.04	0.40601	-1.3004	0.029353	1.5323	Not available
636.3787__802.13	0.34523	-1.5344	0.0068799	2.1624	Not available
641.4615__757.75	5.9716	2.5781	0.00030843	3.5108	Not available
641.4615__778.31	5.0315	2.331	0.0026815	2.5716	Not available
641.4615__795.63	5.4654	2.4503	0.00046363	3.3338	Not available
645.3975__566.33	0.43976	-1.1852	0.021519	1.6672	O-Methylganoderic acid O
650.3943__966.24	0.28022	-1.8353	0.022364	1.6505	Phytolaccoside A; Tragopogonsaponin A; 2a-Hydroxygypsogenin 3-O-b-D-glucoside;
661.4871__768.58	2.9129	1.5424	0.012389	1.907	Not available
661.4871__777.23	3.0772	1.6216	0.0030139	2.5209	Not available
675.4668__763.17	2.6513	1.4067	0.043883	1.3577	Not available
683.3347__254.03	0.38462	-1.3785	0.012478	1.9038	Not available
713.7704__572.82	2.4783	1.3093	0.032212	1.492	Not available
726.4778__810.8	2.2614	1.1772	0.040719	1.3902	Not available
754.2863__301.58	0.078126	-3.678	0.048861	1.311	Not available
765.2815__439.76	0.12695	-2.9777	0.0020824	2.6814	Not available
769.4726__728.54	7.2711	2.8622	0.00021885	3.6598	Not available
789.4658__772.9	0.35149	-1.5084	0.045051	1.3463	Not available
819.3623__392.07	0.22728	-2.1375	0.039366	1.4049	Not available
849.4746__768.58	3.8176	1.9327	0.00077025	3.1134	Not available
849.4746__795.63	4.8953	2.2914	0.0019443	2.7112	Not available
854.437__651.75	2.0934	1.0658	0.037642	1.4243	Not available
901.3202__744.77	0.12787	-2.9673	0.048356	1.3155	Not available
960.5878__564.17	2.5622	1.3574	0.0071885	2.1434	Not available
968.5062__795.63	3.4824	1.8001	0.027266	1.5644	Not available

## Sheet: Table S18
Table S18.Significantly dyregulated metabolites as determine by volcano plot analysis in Compound Discoverer comparing control cecal metabolomes (n=17) to +PE Fiber cecal metabolomes (n=20).
Name	Log2 Fold Change: (control) / (PE fiber)	P-value: (control) / (PE fiber)
Not Available	-8.15	Not Available
Not Available	-7.58	Not Available
Not Available	-7.16	Not Available
Not Available	-6.8	Not Available
Not Available	-6.76	Not Available
Not Available	-6.7	Not Available
Not Available	-6.58	Not Available
Not Available	-6.42	Not Available
Not Available	-6.42	Not Available
Not Available	-6.38	Not Available
Not Available	-6.36	Not Available
Not Available	-6.25	Not Available
Not Available	-6.24	Not Available
Not Available	-6.08	Not Available
Not Available	-6.06	Not Available
2-[(2-Amino-2-carboxyethyl)thio]butanedioic acid	-6.04	Not Available
β-D-Ethyl glucuronide	-5.88	Not Available
phosphopantothenic acid	-5.65	Not Available
Not Available	-5.59	1.14e-09
Not Available	-5.59	Not Available
Not Available	-5.53	Not Available
Not Available	-5.42	Not Available
Not Available	-5.38	Not Available
DL-Arginine	-5.3	Not Available
Not Available	-5.24	Not Available
Not Available	-5.23	Not Available
Not Available	-5.2	Not Available
n-Ribosylhistidine	-5.16	Not Available
Not Available	-5.16	Not Available
Not Available	-5.15	Not Available
Not Available	-5.12	Not Available
Not Available	-5.1	Not Available
Not Available	-5.09	Not Available
Not Available	-5.06	Not Available
Not Available	-5.04	Not Available
Not Available	-5	0.274241
Not Available	-4.92	Not Available
Not Available	-4.91	Not Available
Not Available	-4.83	0.355341
Not Available	-4.83	Not Available
trp-asn	-4.82	Not Available
Not Available	-4.73	Not Available
Not Available	-4.72	Not Available
Not Available	-4.64	Not Available
Not Available	-4.64	Not Available
Not Available	-4.62	Not Available
Not Available	-4.6	Not Available
Not Available	-4.59	Not Available
Not Available	-4.58	Not Available
Not Available	-4.57	Not Available
Not Available	-4.56	Not Available
Not Available	-4.53	0.102202
Not Available	-4.53	0.432721
Not Available	-4.51	Not Available
Homovanillic acid sulfate	-4.48	Not Available
Lysylvaline	-4.45	Not Available
Azelaic acid	-4.44	Not Available
Not Available	-4.43	Not Available
Not Available	-4.42	Not Available
Not Available	-4.41	Not Available
Uplandicine	-4.39	Not Available
Not Available	-4.35	Not Available
Not Available	-4.33	Not Available
Not Available	-4.32	Not Available
Not Available	-4.32	Not Available
Not Available	-4.29	Not Available
(−)-Lupinine	-4.26	Not Available
Not Available	-4.24	Not Available
Not Available	-4.22	Not Available
NP-022229	-4.21	Not Available
Not Available	-4.21	Not Available
Not Available	-4.21	Not Available
Not Available	-4.19	Not Available
Not Available	-4.18	Not Available
Not Available	-4.18	Not Available
Not Available	-4.17	Not Available
intercept	-4.13	Not Available
Not Available	-4.13	0.161885
Not Available	-4.12	Not Available
Not Available	-4.11	Not Available
Not Available	-4.1	Not Available
Protirelin	-4.07	Not Available
4β-methylzymosterol-4-carbaldehyde	-4.06	Not Available
Not Available	-4.05	Not Available
Not Available	-4.02	Not Available
2-Amino-6-[(E)-(5-amino-5-carboxy-2-hydroxypentylidene)amino]-5-hydroxyhexanoic acid (non-preferred name)	-4.01	Not Available
Metronidazole	-3.89	Not Available
Not Available	-3.89	Not Available
dihydroxyphenylalanine	-3.86	0.0246549
Not Available	-3.84	Not Available
Not Available	-3.82	Not Available
Not Available	-3.8	Not Available
Not Available	-3.8	Not Available
Not Available	-3.79	Not Available
Not Available	-3.78	Not Available
NP-002047	-3.76	Not Available
Not Available	-3.76	Not Available
Not Available	-3.75	Not Available
Not Available	-3.74	Not Available
Not Available	-3.73	Not Available
Not Available	-3.72	Not Available
Not Available	-3.7	Not Available
Linoleoyl Ethanolamide	-3.69	Not Available
Not Available	-3.69	Not Available
Not Available	-3.69	Not Available
Bisucaberin	-3.68	Not Available
NP-021292	-3.68	Not Available
Not Available	-3.68	Not Available
Not Available	-3.67	Not Available
Not Available	-3.65	Not Available
Not Available	-3.65	Not Available
Not Available	-3.63	Not Available
Not Available	-3.63	Not Available
Not Available	-3.62	Not Available
Not Available	-3.62	Not Available
Estradiol undecylate	-3.61	Not Available
Not Available	-3.61	0.162775
Not Available	-3.61	Not Available
Not Available	-3.61	Not Available
Not Available	-3.59	Not Available
Z-Maleylacetic acid	-3.58	0.767094
Not Available	-3.58	Not Available
Not Available	-3.57	Not Available
Not Available	-3.56	Not Available
Not Available	-3.56	Not Available
Not Available	-3.54	Not Available
Not Available	-3.54	Not Available
Not Available	-3.53	Not Available
methyl 3-hydroxypalmitate	-3.52	0.0248891
Not Available	-3.52	Not Available
Not Available	-3.51	Not Available
Butobarbital	-3.5	Not Available
PC(18:1/0:0)	-3.5	Not Available
Not Available	-3.5	Not Available
Not Available	-3.5	Not Available
Not Available	-3.49	Not Available
Not Available	-3.48	Not Available
Not Available	-3.48	Not Available
2-Decylfuran	-3.47	Not Available
Not Available	-3.47	Not Available
Schradan	-3.45	Not Available
Not Available	-3.45	Not Available
1,3-Dihydroxy-2-propanyl (7Z,10Z,13Z,16Z)-7,10,13,16-docosatetraenoate	-3.44	0.0168125
Carbetamide	-3.42	Not Available
Not Available	-3.42	Not Available
N-(3-methoxypropyl)-N'-[3-(methylthio)phenyl]-N-(3,4,5-trimethoxybenzyl)thiourea	-3.41	1.12e-08
Not Available	-3.41	Not Available
Not Available	-3.4	0.168881
Not Available	-3.4	Not Available
Choline O-Sulfate	-3.39	Not Available
Not Available	-3.37	Not Available
Not Available	-3.37	Not Available
Not Available	-3.37	Not Available
Not Available	-3.36	Not Available
Not Available	-3.35	0.401554
Not Available	-3.34	Not Available
Not Available	-3.34	Not Available
Not Available	-3.33	Not Available
Not Available	-3.32	Not Available
Not Available	-3.32	Not Available
Not Available	-3.3	Not Available
15S-hydroxyeicosatrienoic acid	-3.28	Not Available
N-(3-methoxypropyl)-N'-[3-(methylthio)phenyl]-N-(3,4,5-trimethoxybenzyl)thiourea	-3.28	1.23e-11
Not Available	-3.28	Not Available
Not Available	-3.26	Not Available
Not Available	-3.25	Not Available
Not Available	-3.24	Not Available
Not Available	-3.24	Not Available
Not Available	-3.23	Not Available
Not Available	-3.22	0.0470601
Not Available	-3.22	0.196501
Not Available	-3.22	Not Available
Not Available	-3.22	Not Available
Not Available	-3.22	Not Available
2,4-Diacetamido-3-O-(2-acetamido-2-deoxy-α-D-galactopyranosyl)-2,4,6-trideoxy-1-O-{hydroxy[(hydroxy{[(2Z,6Z,10Z,14Z,18Z,22Z,26Z,30E,34E,38E)-3,7,11,15,19,23,27,31,35,39,43-undecamethyl-2,6,10,14,1;8,22,26,30,34,38,42-tetratetracontaundecaen-1-yl]oxy}phosphoryl)oxy]phosphoryl}-α-D-glucopyranose	-3.21	Not Available
D-ribosylnicotinate	-3.21	Not Available
Tetraacetylethylenediamine	-3.2	Not Available
Not Available	-3.19	Not Available
Not Available	-3.19	Not Available
Not Available	-3.18	Not Available
Not Available	-3.18	Not Available
Not Available	-3.17	0.262333
(Z,E)-9,12-Tetradecadienyl acetate	-3.16	Not Available
Not Available	-3.16	Not Available
Not Available	-3.14	Not Available
Not Available	-3.12	Not Available
Not Available	-3.11	Not Available
Not Available	-3.11	Not Available
Not Available	-3.11	Not Available
Not Available	-3.1	0.493886
Not Available	-3.1	Not Available
imazamethabenz-methyl	-3.09	Not Available
Not Available	-3.09	Not Available
Not Available	-3.08	0.00251346
Not Available	-3.08	Not Available
Not Available	-3.08	Not Available
Not Available	-3.07	Not Available
4,8a-dimethyl-decahydronaphthalen-4a-ol	-3.06	Not Available
Mandenol	-3.06	Not Available
Pentoxyverine	-3.06	Not Available
Butabarbital	-3.05	0.0837078
Not Available	-3.04	0.039451
Not Available	-3.04	Not Available
Not Available	-3.04	Not Available
Cadralazine	-3.03	0.658548
Leu-pro	-3.03	Not Available
Not Available	-3.03	Not Available
Not Available	-3.03	Not Available
(3s,6R,7S)-6,7-Dihydroxy-8-methyl-8-azabicyclo[3.2.1]oct-3-yl (2E)-2-methyl-2-butenoate	-3.02	Not Available
Not Available	-3	Not Available
Not Available	-2.99	Not Available
Not Available	-2.99	Not Available
Not Available	-2.98	Not Available
Not Available	-2.97	Not Available
Doronine	-2.96	Not Available
(2S,3R)-epoxiconazole	-2.95	Not Available
4-tert-octylphenol	-2.95	Not Available
Not Available	-2.95	Not Available
Not Available	-2.94	Not Available
Not Available	-2.94	Not Available
Not Available	-2.94	Not Available
N-(1,1-dioxotetrahydro-1H-1lambda~6~-thiophen-3-yl)-5-methyl-2-phenyl-2H-1,2,3-triazole-4-carboxamide	-2.93	Not Available
Not Available	-2.92	Not Available
Not Available	-2.92	Not Available
thymol sulfate	-2.91	Not Available
Not Available	-2.9	Not Available
Not Available	-2.89	Not Available
Not Available	-2.89	Not Available
Not Available	-2.89	Not Available
Not Available	-2.86	Not Available
(Z,E)-9,12-Tetradecadienyl acetate	-2.85	Not Available
Temodox	-2.84	Not Available
Not Available	-2.84	Not Available
Not Available	-2.84	Not Available
Not Available	-2.84	Not Available
4-(4-methoxyphenyl)-2-(methylanilino)-6-oxo-1,6-dihydropyrimidine-5-carbonitrile	-2.83	Not Available
Not Available	-2.83	Not Available
Not Available	-2.82	0.0779727
Not Available	-2.82	Not Available
Juniperic acid	-2.81	Not Available
Reproterol	-2.81	Not Available
Stigmatellin Y	-2.81	Not Available
Not Available	-2.8	Not Available
Not Available	-2.8	Not Available
Not Available	-2.79	Not Available
Not Available	-2.79	Not Available
Not Available	-2.79	Not Available
Not Available	-2.78	Not Available
Not Available	-2.78	Not Available
Not Available	-2.78	Not Available
Not Available	-2.78	Not Available
1,3,16,20,24-Pentahydroxy-24-(hydroxymethyl)-9,19-cyclolanostan-28-oic acid	-2.76	Not Available
4-(4-methoxyphenyl)-2-(methylanilino)-6-oxo-1,6-dihydropyrimidine-5-carbonitrile	-2.76	Not Available
Penciclovir	-2.76	Not Available
Not Available	-2.76	Not Available
Not Available	-2.76	Not Available
Ethyl benzoylacetate	-2.75	Not Available
Not Available	-2.75	Not Available
adrenaline	-2.74	Not Available
NP-016234	-2.74	Not Available
Not Available	-2.74	Not Available
Not Available	-2.74	Not Available
Not Available	-2.74	Not Available
Not Available	-2.74	Not Available
Not Available	-2.74	Not Available
Loxoribine	-2.73	Not Available
Not Available	-2.73	Not Available
Not Available	-2.73	Not Available
Not Available	-2.73	Not Available
4-(3,5-Diphenylcyclohexyl)phenol	-2.72	Not Available
Not Available	-2.72	Not Available
Not Available	-2.72	Not Available
Not Available	-2.72	Not Available
Not Available	-2.71	Not Available
Not Available	-2.7	Not Available
Not Available	-2.7	Not Available
Not Available	-2.69	Not Available
Not Available	-2.69	Not Available
Not Available	-2.69	Not Available
Not Available	-2.69	Not Available
mebutamate	-2.68	0.496454
Not Available	-2.68	Not Available
Not Available	-2.68	Not Available
Not Available	-2.68	Not Available
2-Hydroxy-N-{2-[2-(1H-imidazol-5-yl)ethyl]-5-methyl-3-oxo-1,2-oxazolidin-4-yl}benzamide	-2.67	Not Available
2-Isocapryloyl-3R-hydroxymethyl-γ-butyrolactone	-2.67	Not Available
Lycocernuine	-2.67	Not Available
Not Available	-2.67	0.0961779
Not Available	-2.67	Not Available
Not Available	-2.67	Not Available
N-Acetyl-L-histidine	-2.66	0.234622
Not Available	-2.66	0.0204047
Not Available	-2.66	Not Available
Not Available	-2.66	Not Available
Not Available	-2.65	Not Available
5-Hydantoinpropionic acid	-2.64	Not Available
Not Available	-2.64	Not Available
Not Available	-2.63	Not Available
Not Available	-2.62	0.18337
Not Available	-2.62	Not Available
(+)-Lacosamide	-2.61	Not Available
6-Deoxy-α-L-galactopyranosyl-(1->2)-β-D-galactopyranosyl-(1->3)-2-acetamido-2-deoxy-α-D-galactopyranosyl-(1->3)-2-acetamido-2-deoxy-1-O-{hydroxy[(hydroxy{[(2Z,6Z,10Z,14Z,18Z,22Z,26Z,30Z,34E;,38E)-3,7,11,15,19,23,27,31,35,39,43-undecamethyl-2,6,10,14,18,22,26,30,34,38,42-tetratetracontaundecaen-1-yl]oxy}phosphoryl)oxy]phosphoryl}-α-D-galactopyranose	-2.61	Not Available
Not Available	-2.61	0.160549
Not Available	-2.61	Not Available
2-[(4-Nitrophenoxy)methyl]oxirane	-2.6	Not Available
2-arachidonoylglycerol	-2.6	0.0157251
NP-020439	-2.6	0.796213
Oleic acid	-2.6	Not Available
val-asn	-2.6	Not Available
Vitamin C	-2.59	0.000683061
Not Available	-2.59	Not Available
12-HSA	-2.58	Not Available
3-[(3-Hydroxyundecanoyl)oxy]-4-(trimethylammonio)butanoate	-2.58	Not Available
Glu-Lys	-2.58	Not Available
Not Available	-2.58	Not Available
Aesculin	-2.57	Not Available
carisoprodol	-2.57	Not Available
Not Available	-2.57	Not Available
Not Available	-2.57	Not Available
Not Available	-2.57	Not Available
Glucuronolactone	-2.56	0.00704004
Not Available	-2.56	Not Available
Not Available	-2.56	Not Available
Not Available	-2.56	Not Available
Not Available	-2.56	Not Available
4-Acetamido-2-amino-6-nitrotoluene	-2.55	Not Available
Not Available	-2.55	0.0430737
Not Available	-2.55	Not Available
Not Available	-2.55	Not Available
N-(2-OXOOXOLAN-3-YL)HEXANAMIDE	-2.54	Not Available
Not Available	-2.54	Not Available
Not Available	-2.54	Not Available
pretyrosine	-2.53	Not Available
trans-13-Octadecenoic acid	-2.53	Not Available
Not Available	-2.52	Not Available
Not Available	-2.51	Not Available
Not Available	-2.51	Not Available
Not Available	-2.51	Not Available
Not Available	-2.5	Not Available
Not Available	-2.5	Not Available
N1-(3,4-dimethylphenyl)-2-[(2-propoxyphenyl)methylene]-1-hydrazinecarbothioamide	-2.49	Not Available
promolate	-2.49	Not Available
Not Available	-2.49	Not Available
Not Available	-2.49	Not Available
Not Available	-2.49	Not Available
Not Available	-2.49	Not Available
Not Available	-2.49	Not Available
Not Available	-2.49	Not Available
Glycylprolylhydroxyproline	-2.48	Not Available
LINALYL BUTYRATE	-2.48	Not Available
Marimastat	-2.48	Not Available
N-Benzoylaspartic acid	-2.48	Not Available
Not Available	-2.48	0.693748
Not Available	-2.48	Not Available
Not Available	-2.48	Not Available
Not Available	-2.48	Not Available
Not Available	-2.47	0.26654
Not Available	-2.47	Not Available
Not Available	-2.47	Not Available
Not Available	-2.47	Not Available
Not Available	-2.47	Not Available
Not Available	-2.47	Not Available
(−)-α-Santonin	-2.46	Not Available
2,2,4-Trimethyl-1,3-pentadienol diisobutyrate	-2.46	0.047509
Lotaustralin	-2.46	Not Available
Not Available	-2.46	Not Available
Not Available	-2.46	Not Available
Not Available	-2.46	Not Available
Not Available	-2.46	Not Available
Not Available	-2.46	Not Available
Not Available	-2.45	0.0436688
Not Available	-2.45	Not Available
Not Available	-2.45	Not Available
Not Available	-2.45	Not Available
Not Available	-2.45	Not Available
Not Available	-2.45	Not Available
Not Available	-2.45	Not Available
Not Available	-2.44	Not Available
Not Available	-2.44	Not Available
N-{3-[(4-Acetamidobutyl)amino]propyl}acetamide	-2.43	0.090172
Not Available	-2.43	Not Available
Not Available	-2.43	Not Available
arg-leu	-2.42	0.0340235
Benzyl succinate	-2.42	0.0435214
Not Available	-2.41	3.12e-06
Not Available	-2.41	0.0676907
Not Available	-2.41	0.111127
Not Available	-2.41	Not Available
Not Available	-2.41	Not Available
hydroprene	-2.4	Not Available
Lisuride	-2.4	Not Available
1-(5-Amino-5-carboxypentyl)-5-oxoproline	-2.39	0.300065
Not Available	-2.39	0.0838314
Not Available	-2.39	Not Available
Not Available	-2.39	Not Available
Not Available	-2.39	Not Available
dapdiamide A	-2.38	Not Available
Not Available	-2.38	Not Available
12S-HHTrE	-2.37	Not Available
Adrenochrome	-2.37	Not Available
Not Available	-2.37	Not Available
Not Available	-2.37	Not Available
Not Available	-2.37	Not Available
Not Available	-2.37	Not Available
Formoterol	-2.36	Not Available
miglustat	-2.36	Not Available
Not Available	-2.36	0.0840093
Not Available	-2.36	Not Available
Not Available	-2.36	Not Available
Not Available	-2.36	Not Available
Juniperic acid	-2.35	0.0588723
Not Available	-2.35	0.233788
Not Available	-2.34	Not Available
Not Available	-2.34	Not Available
Not Available	-2.34	Not Available
Not Available	-2.33	Not Available
Not Available	-2.33	Not Available
Not Available	-2.33	Not Available
Not Available	-2.33	Not Available
Not Available	-2.32	0.138212
Not Available	-2.32	Not Available
Not Available	-2.32	Not Available
Not Available	-2.32	Not Available
fagaramide	-2.31	Not Available
1-(4-Amino-4-deoxy-β-D-glucopyranuronosyl)-4-imino-1,4-dihydro-2-pyrimidinol	-2.3	Not Available
2-methylcitric acid	-2.3	0.0257619
Not Available	-2.3	Not Available
Not Available	-2.3	Not Available
(14R)-3β,5,6β,10,16-pentahydroxygrayanotoxan-14-yl acetate	-2.29	Not Available
4,5-Dihydroxyphthalic acid	-2.29	Not Available
Amide C18	-2.29	Not Available
Not Available	-2.29	Not Available
Not Available	-2.29	Not Available
octinoxate	-2.28	Not Available
Not Available	-2.28	Not Available
Not Available	-2.28	Not Available
Not Available	-2.28	Not Available
Piromidic acid	-2.27	Not Available
Not Available	-2.27	0.00798884
Not Available	-2.27	Not Available
Not Available	-2.27	Not Available
isopropalin	-2.26	Not Available
Not Available	-2.26	0.00286419
Not Available	-2.26	0.039156
Not Available	-2.26	0.123359
Not Available	-2.26	0.624667
Not Available	-2.26	Not Available
Not Available	-2.26	Not Available
Not Available	-2.26	Not Available
Not Available	-2.25	Not Available
Not Available	-2.25	Not Available
Levocabastine	-2.24	Not Available
Not Available	-2.24	0.0911791
Not Available	-2.24	Not Available
Not Available	-2.24	Not Available
Not Available	-2.24	Not Available
D-Glucono-δ-lactone	-2.23	0.250842
Levetiracetam	-2.23	Not Available
Otonecine	-2.23	Not Available
trimetozine	-2.23	Not Available
Not Available	-2.23	0.0745248
Not Available	-2.23	Not Available
Not Available	-2.23	Not Available
4-(9H-β-Carbolin-1-yl)-1,2,4-butanetriol	-2.22	Not Available
Not Available	-2.22	Not Available
Not Available	-2.22	Not Available
Not Available	-2.22	Not Available
Not Available	-2.22	Not Available
Not Available	-2.22	Not Available
Not Available	-2.21	0.0708575
Not Available	-2.21	Not Available
Not Available	-2.2	0.269985
Not Available	-2.2	Not Available
Not Available	-2.2	Not Available
5-carboxyvanillic acid	-2.19	Not Available
Not Available	-2.19	Not Available
Not Available	-2.19	Not Available
Not Available	-2.19	Not Available
3-{[(2E)-4-Methoxy-4-oxo-2-butenoyl]amino}-L-alanyl-L-leucine	-2.18	Not Available
Not Available	-2.18	Not Available
Not Available	-2.18	Not Available
apronalide	-2.17	0.216136
N,N-Dimethylsphingosine	-2.17	0.322967
Not Available	-2.17	Not Available
Not Available	-2.17	Not Available
(4E)-7-(4-Hydroxy-3,5-dimethoxyphenyl)-1-(4-hydroxy-3-methoxyphenyl)-4-hepten-3-one	-2.16	0.028469
Not Available	-2.16	Not Available
Not Available	-2.16	Not Available
Not Available	-2.16	Not Available
Not Available	-2.15	Not Available
Not Available	-2.15	Not Available
Not Available	-2.15	Not Available
Not Available	-2.15	Not Available
Not Available	-2.15	Not Available
Not Available	-2.15	Not Available
Not Available	-2.15	Not Available
THIODIPROPIONIC ACID	-2.14	0.45404
Not Available	-2.14	Not Available
Not Available	-2.14	Not Available
Not Available	-2.14	Not Available
Not Available	-2.14	Not Available
Not Available	-2.14	Not Available
Not Available	-2.13	Not Available
Not Available	-2.13	Not Available
Not Available	-2.13	Not Available
Not Available	-2.13	Not Available
1-(malonylamino)cyclopropane-1-carboxylic acid	-2.12	0.268082
oleandolide	-2.12	Not Available
Not Available	-2.12	0.1852
Not Available	-2.12	Not Available
Not Available	-2.12	Not Available
Not Available	-2.12	Not Available
Thiethylperazine	-2.11	Not Available
Not Available	-2.11	Not Available
Not Available	-2.11	Not Available
Not Available	-2.11	Not Available
mycosporine	-2.1	Not Available
N-[2-Hydroxy-4-(sulfooxy)phenyl]acetamide	-2.1	Not Available
NP-020521	-2.1	Not Available
NP-020521	-2.1	Not Available
Not Available	-2.1	Not Available
Not Available	-2.1	Not Available
Not Available	-2.1	Not Available
Not Available	-2.1	Not Available
2-Docosahexaenoyl glycerol	-2.09	0.185154
4-(Nitrosoamino)-1-(3-pyridinyl)-1-butanol	-2.09	Not Available
Not Available	-2.09	Not Available
Not Available	-2.09	Not Available
Not Available	-2.09	Not Available
Not Available	-2.09	Not Available
Not Available	-2.08	Not Available
Not Available	-2.07	Not Available
Not Available	-2.07	Not Available
Not Available	-2.07	Not Available
Not Available	-2.07	Not Available
Not Available	-2.07	Not Available
Not Available	-2.06	0.264973
4-oxo-4-(5,6,7,8-tetrahydronaphthalen-1-ylamino)but-2-enoic acid	-2.05	Not Available
NP-016234	-2.05	Not Available
Not Available	-2.05	0.141544
Not Available	-2.05	Not Available
Not Available	-2.05	Not Available
Not Available	-2.05	Not Available
2-(6-Amino-9H-purin-9-yl)-6-deoxy-D-erythro-hex-5-en-2-ulofuranosyl	-2.04	Not Available
Deidaclin	-2.04	0.0470546
Lisadimate	-2.04	Not Available
Not Available	-2.04	Not Available
Not Available	-2.04	Not Available
Not Available	-2.04	Not Available
Ala-Tyr	-2.03	Not Available
nitecapone	-2.03	0.157545
Not Available	-2.03	0.0532006
Not Available	-2.03	Not Available
Not Available	-2.03	Not Available
Not Available	-2.03	Not Available
Not Available	-2.03	Not Available
Furfuryl isopropyl sulfide	-2.02	Not Available
gitogenin	-2.02	0.130005
Metirosine	-2.02	Not Available
Not Available	-2.02	Not Available
Not Available	-2.02	Not Available
4-Hydroxy-3-nitrosobenzamide	-2.01	Not Available
Allyl-α-ionone	-2.01	Not Available
Not Available	-2.01	Not Available
Not Available	-2.01	Not Available
Not Available	-2.01	Not Available
Not Available	-2	0.000383937
Not Available	-2	Not Available
Not Available	-2	Not Available
Not Available	-2	Not Available
Not Available	-1.99	0.0353605
Not Available	-1.99	Not Available
Not Available	-1.99	Not Available
Not Available	-1.99	Not Available
Not Available	-1.99	Not Available
Not Available	-1.99	Not Available
Not Available	-1.98	0.109171
Not Available	-1.98	0.211492
Not Available	-1.98	0.301052
Not Available	-1.98	0.511889
Not Available	-1.98	Not Available
Not Available	-1.98	Not Available
Not Available	-1.98	Not Available
Not Available	-1.98	Not Available
Not Available	-1.98	Not Available
Not Available	-1.98	Not Available
Prazosin	-1.97	Not Available
Not Available	-1.97	Not Available
Not Available	-1.97	Not Available
Not Available	-1.97	Not Available
Not Available	-1.97	Not Available
Not Available	-1.97	Not Available
Not Available	-1.97	Not Available
(+)-castanospermine	-1.96	Not Available
5-Nitro-2-anisidine	-1.96	Not Available
Befunolol	-1.96	Not Available
Calcitriol	-1.96	Not Available
Not Available	-1.96	0.112889
Not Available	-1.96	0.214076
Not Available	-1.96	Not Available
Not Available	-1.96	Not Available
Not Available	-1.96	Not Available
Not Available	-1.96	Not Available
Not Available	-1.96	Not Available
HMBA	-1.95	Not Available
Olodaterol	-1.95	Not Available
Not Available	-1.95	0.00410432
Not Available	-1.95	Not Available
Not Available	-1.95	Not Available
Not Available	-1.95	Not Available
Not Available	-1.95	Not Available
Not Available	-1.95	Not Available
Leu-pro	-1.94	Not Available
Not Available	-1.94	Not Available
Not Available	-1.94	Not Available
Not Available	-1.94	Not Available
Not Available	-1.94	Not Available
Ibopamine	-1.93	Not Available
Oleanolic acid	-1.93	Not Available
Not Available	-1.93	Not Available
Not Available	-1.93	Not Available
Not Available	-1.93	Not Available
Not Available	-1.93	Not Available
(2S)-4-Methyl-2-({[(3S,4S,5R)-2,3,4-trihydroxy-5-(hydroxymethyl)tetrahydro-2-furanyl]methyl}amino)pentanoic acid (non-preferred name)	-1.92	Not Available
3-(1,1,2,3,3,3-hexafluoropropyl)adamantane-1-carboxylic acid	-1.92	0.593563
diacetylphloroglucinol	-1.92	Not Available
Galarose	-1.92	Not Available
theodrenaline	-1.92	Not Available
Not Available	-1.92	0.104875
Not Available	-1.92	Not Available
Not Available	-1.92	Not Available
Not Available	-1.92	Not Available
Leu-Val	-1.91	Not Available
NP-005982	-1.91	Not Available
Not Available	-1.91	0.207959
Not Available	-1.91	0.23534
Not Available	-1.91	0.445151
Not Available	-1.91	Not Available
Not Available	-1.91	Not Available
Not Available	-1.91	Not Available
Not Available	-1.91	Not Available
Not Available	-1.91	Not Available
feruloylserotonin	-1.9	Not Available
Olodaterol	-1.9	0.0772935
Not Available	-1.9	0.0205876
Not Available	-1.9	0.0885929
Not Available	-1.9	Not Available
Not Available	-1.9	Not Available
Not Available	-1.9	Not Available
Not Available	-1.9	Not Available
Not Available	-1.9	Not Available
Not Available	-1.9	Not Available
(3β,5ξ,9ξ)-3-Hydroxy-13,28-epoxyursan-28-one	-1.89	0.109184
4-[Amino(carboxy)methyl]-5-oxoproline	-1.89	Not Available
L-coprine	-1.89	Not Available
Not Available	-1.89	0.193971
Not Available	-1.89	0.19623
Not Available	-1.89	0.19732
Not Available	-1.89	0.412935
Not Available	-1.89	Not Available
(Z)-3-butylidenephthalide	-1.88	0.10802
Not Available	-1.88	0.765584
Not Available	-1.88	Not Available
Not Available	-1.88	Not Available
Not Available	-1.88	Not Available
Not Available	-1.88	Not Available
Not Available	-1.88	Not Available
Not Available	-1.88	Not Available
3,4-dihydroxyphenylacetic acid	-1.87	Not Available
Palmitic Acid	-1.87	0.00670563
Not Available	-1.87	0.010672
Not Available	-1.87	0.336353
Not Available	-1.87	Not Available
Not Available	-1.87	Not Available
Not Available	-1.87	Not Available
Not Available	-1.87	Not Available
Not Available	-1.87	Not Available
Not Available	-1.87	Not Available
(±)-Metanephrine	-1.86	Not Available
2-Hydroxy-3-(phosphonooxy)propyl 10-methyldodecanoate	-1.86	Not Available
Gramine	-1.86	0.00629021
Not Available	-1.86	Not Available
Not Available	-1.86	Not Available
Not Available	-1.86	Not Available
Not Available	-1.86	Not Available
Not Available	-1.86	Not Available
Not Available	-1.86	Not Available
(3β,5ξ,9ξ)-3-Hydroxyursa-12,20(30)-dien-28-oic acid	-1.85	Not Available
2,6-di-tert-butylhydroquinone	-1.85	Not Available
Leu-pro	-1.85	Not Available
Not Available	-1.85	0.00387993
Not Available	-1.85	0.192207
Not Available	-1.85	0.498451
Not Available	-1.85	Not Available
Not Available	-1.85	Not Available
Not Available	-1.85	Not Available
Not Available	-1.85	Not Available
[3-(Hydroxymethyl)-3-methyl-2-oxobicyclo[2.2.1]hept-1-yl]methyl hexopyranoside	-1.84	0.263277
10-GINGEROL	-1.84	0.0613017
Eglumetad	-1.84	0.11003
Not Available	-1.84	0.464634
Not Available	-1.84	Not Available
Not Available	-1.84	Not Available
Not Available	-1.84	Not Available
Not Available	-1.84	Not Available
Not Available	-1.84	Not Available
Not Available	-1.84	Not Available
cypendazole	-1.83	Not Available
Hymexazol O-glucoside	-1.83	0.0747968
Not Available	-1.83	0.0529499
Not Available	-1.83	0.356096
Not Available	-1.83	Not Available
Not Available	-1.83	Not Available
Not Available	-1.83	Not Available
2-{[(1-methyl-1H-pyrazol-5-yl)amino]methylene}malononitrile	-1.82	0.0269224
3-(Sulfooxy)butanoic acid	-1.82	Not Available
Methandriol dipropionate	-1.82	Not Available
Otonecine	-1.82	Not Available
Zeatin riboside	-1.82	0.320895
Not Available	-1.82	Not Available
Not Available	-1.82	Not Available
Not Available	-1.82	Not Available
Not Available	-1.82	Not Available
Not Available	-1.82	Not Available
.alpha.-Aminoadipic acid	-1.81	Not Available
3-Hydroxy-cis-5-tetradecenoylcarnitine	-1.81	Not Available
APC	-1.81	Not Available
Diethyl tartrate	-1.81	0.230353
DL-Arginine	-1.81	0.131619
Gemfibrozil	-1.81	Not Available
TBHQ	-1.81	Not Available
Not Available	-1.81	0.0240878
Not Available	-1.81	Not Available
Not Available	-1.81	Not Available
3-hydroxyoctanoylcarnitine	-1.8	Not Available
Not Available	-1.8	0.272045
Not Available	-1.8	Not Available
Not Available	-1.8	Not Available
Not Available	-1.8	Not Available
Not Available	-1.8	Not Available
Not Available	-1.8	Not Available
Not Available	-1.8	Not Available
Not Available	-1.8	Not Available
Not Available	-1.8	Not Available
Not Available	-1.8	Not Available
Not Available	-1.8	Not Available
1,3,4,5-Tetrahydroxycyclohexanecarboxylic acid	-1.79	Not Available
4-Methyleneglutamic acid	-1.79	0.0757768
Oleoylethanolamide	-1.79	0.239637
Not Available	-1.79	0.283556
Not Available	-1.79	0.45204
Not Available	-1.79	Not Available
Not Available	-1.79	Not Available
Not Available	-1.79	Not Available
Not Available	-1.79	Not Available
Not Available	-1.79	Not Available
Not Available	-1.79	Not Available
Not Available	-1.79	Not Available
N-COUMAROYL-L-ASPARTIC ACID	-1.78	Not Available
Palmitelaidic acid	-1.78	0.162293
Not Available	-1.78	0.00238557
Not Available	-1.78	0.163659
Not Available	-1.78	0.207477
Not Available	-1.78	Not Available
Not Available	-1.78	Not Available
Not Available	-1.78	Not Available
4,4′-Methylenebis(2,6-di-tert-butylphenol)	-1.77	0.158823
4β-Phorbol	-1.77	Not Available
methocarbamol	-1.77	Not Available
Not Available	-1.77	0.10564
Not Available	-1.77	0.144094
Not Available	-1.77	0.304545
Not Available	-1.77	Not Available
Not Available	-1.77	Not Available
Not Available	-1.77	Not Available
3-Hydroxypentadecanoic acid	-1.76	0.55447
5α-Androstane-3α,17β-diol dipropionate	-1.76	0.123417
Hycanthone	-1.76	Not Available
Leucylasparagine	-1.76	Not Available
Not Available	-1.76	0.130616
Not Available	-1.76	0.145678
Not Available	-1.76	0.180471
Not Available	-1.76	Not Available
Not Available	-1.76	Not Available
Not Available	-1.76	Not Available
Not Available	-1.76	Not Available
Not Available	-1.76	Not Available
Not Available	-1.76	Not Available
Not Available	-1.76	Not Available
Not Available	-1.75	0.0650011
Not Available	-1.75	0.085929
Not Available	-1.75	0.273311
Not Available	-1.75	0.295331
Not Available	-1.75	0.55334
Not Available	-1.75	0.663386
Not Available	-1.75	Not Available
Not Available	-1.75	Not Available
Not Available	-1.75	Not Available
Not Available	-1.75	Not Available
Not Available	-1.75	Not Available
Not Available	-1.75	Not Available
Not Available	-1.75	Not Available
Not Available	-1.75	Not Available
(±)9-HpODE	-1.74	Not Available
{4,6-Dihydroxy-3-[(2E)-4-hydroxy-3-methyl-2-buten-1-yl]-2-methoxyphenyl}acetic acid	-1.74	Not Available
Not Available	-1.74	Not Available
Not Available	-1.74	Not Available
Not Available	-1.74	Not Available
Not Available	-1.74	Not Available
Not Available	-1.74	Not Available
Bamethan	-1.73	Not Available
bendiocarb	-1.73	Not Available
Oleandrin	-1.73	Not Available
Not Available	-1.73	Not Available
Not Available	-1.73	Not Available
Not Available	-1.73	Not Available
Not Available	-1.73	Not Available
Not Available	-1.73	Not Available
Not Available	-1.73	Not Available
Not Available	-1.73	Not Available
C8-Carnitine	-1.72	Not Available
Fenspiride	-1.72	Not Available
gitogenin	-1.72	Not Available
Mebicar	-1.72	Not Available
N-methyl-2-oxoglutaramic acid	-1.72	0.0429057
tranexamic acid	-1.72	Not Available
Not Available	-1.72	0.0981561
Not Available	-1.72	Not Available
Not Available	-1.72	Not Available
Not Available	-1.72	Not Available
Not Available	-1.72	Not Available
Not Available	-1.72	Not Available
(2E,2′E)-N,N′-1,4-Butanediylbis[3-(4-hydroxyphenyl)-N-(3-{[(2E)-3-(4-hydroxyphenyl)-2-propenoyl]amino}propyl)acrylamide]	-1.71	Not Available
1-(Ethyldisulfanyl)-1-(propylsulfanyl)propane	-1.71	0.439691
LINALYL PROPIONATE	-1.71	Not Available
TKK	-1.71	Not Available
Not Available	-1.71	0.0882587
Not Available	-1.71	0.678896
Not Available	-1.71	Not Available
Not Available	-1.71	Not Available
Not Available	-1.71	Not Available
Not Available	-1.71	Not Available
NP-020156	-1.7	0.0560673
Not Available	-1.7	0.0656005
Not Available	-1.7	0.287552
Not Available	-1.7	0.330366
Not Available	-1.7	Not Available
Not Available	-1.7	Not Available
Ritodrine	-1.69	0.322699
Not Available	-1.69	0.141148
Not Available	-1.69	0.260283
Not Available	-1.69	0.274109
Not Available	-1.69	0.969174
Not Available	-1.69	Not Available
Not Available	-1.69	Not Available
Not Available	-1.69	Not Available
Not Available	-1.69	Not Available
Not Available	-1.69	Not Available
Not Available	-1.69	Not Available
Not Available	-1.69	Not Available
Not Available	-1.69	Not Available
5-Phenyl-2-pyridinamine	-1.68	0.0996399
Not Available	-1.68	0.136666
Not Available	-1.68	Not Available
Not Available	-1.68	Not Available
Not Available	-1.68	Not Available
Not Available	-1.68	Not Available
Not Available	-1.68	Not Available
Not Available	-1.68	Not Available
(E)-Ferulic acid	-1.67	Not Available
dihydrosanguinarine	-1.67	0.0811882
N-[4-(Hydroxymethyl)-3-{[4-(3-pyridinyl)-2-pyrimidinyl]amino}-1,5-cyclohexadien-1-yl]-4-[(4-methyl-1-piperazinyl)methyl]benzamide	-1.67	Not Available
ophthalmic acid	-1.67	0.68218
Not Available	-1.67	0.0268614
Not Available	-1.67	0.237657
Not Available	-1.67	Not Available
Not Available	-1.67	Not Available
Not Available	-1.67	Not Available
Not Available	-1.67	Not Available
Not Available	-1.67	Not Available
3′-Hydroxycotinine, Cis-	-1.66	Not Available
Linalyl isovalerate	-1.66	Not Available
Not Available	-1.66	Not Available
Not Available	-1.66	Not Available
Not Available	-1.66	Not Available
Not Available	-1.66	Not Available
Not Available	-1.66	Not Available
gemopatrilat	-1.65	Not Available
Not Available	-1.65	0.000511581
Not Available	-1.65	0.214913
Not Available	-1.65	0.240926
Not Available	-1.65	0.521412
Not Available	-1.65	Not Available
Not Available	-1.65	Not Available
Not Available	-1.65	Not Available
Not Available	-1.65	Not Available
5,6,7,8-Tetrahydro-2,4-dimethylquinoline	-1.64	Not Available
Axitinib	-1.64	Not Available
Glycol stearate	-1.64	0.233063
Not Available	-1.64	0.12465
Not Available	-1.64	0.271388
Not Available	-1.64	0.487648
Not Available	-1.64	0.497297
Not Available	-1.64	0.815567
Not Available	-1.64	Not Available
Not Available	-1.64	Not Available
Not Available	-1.64	Not Available
Not Available	-1.64	Not Available
(10E,12Z)-10,12-Hexadecadienal	-1.63	Not Available
C8-HSL	-1.63	Not Available
Edoxudine	-1.63	Not Available
Val-Ser	-1.63	0.0333086
Not Available	-1.63	0.133757
Not Available	-1.63	0.188076
Not Available	-1.63	0.309957
Not Available	-1.63	Not Available
Not Available	-1.63	Not Available
Not Available	-1.63	Not Available
Not Available	-1.63	Not Available
Not Available	-1.63	Not Available
Not Available	-1.63	Not Available
(10E,12Z)-10,12-Hexadecadienal	-1.62	Not Available
(Carbamoylamino)(4-hydroxyphenyl)acetic acid	-1.62	Not Available
Dibutyl sebacate	-1.62	Not Available
NP-016234	-1.62	0.0955744
Not Available	-1.62	0.284838
Not Available	-1.62	0.437739
Not Available	-1.62	Not Available
Not Available	-1.62	Not Available
Not Available	-1.62	Not Available
Not Available	-1.62	Not Available
Not Available	-1.62	Not Available
Not Available	-1.62	Not Available
Not Available	-1.62	Not Available
Not Available	-1.62	Not Available
but-1-ene-1,2,4-tricarboxylic acid	-1.61	0.288891
Not Available	-1.61	0.62
Not Available	-1.61	Not Available
Not Available	-1.61	Not Available
Not Available	-1.61	Not Available
Not Available	-1.61	Not Available
Not Available	-1.61	Not Available
Not Available	-1.61	Not Available
1,4-D-xylobiose	-1.6	Not Available
4-(4-methylphenyl)-2-phenyl-1,3-thiazole	-1.6	0.328716
H-(2S,4R)-γ-HYDROXY-GLU-OH	-1.6	0.169352
Tamsulosin	-1.6	0.611402
Not Available	-1.6	0.069317
Not Available	-1.6	0.119292
Not Available	-1.6	0.346575
Not Available	-1.6	0.359161
Not Available	-1.6	0.607215
Not Available	-1.6	Not Available
Not Available	-1.6	Not Available
Not Available	-1.6	Not Available
Not Available	-1.6	Not Available
Not Available	-1.6	Not Available
Not Available	-1.6	Not Available
Not Available	-1.6	Not Available
(10E,12Z)-10,12-Hexadecadienal	-1.59	Not Available
4-Hydroxy-5-methoxy-4-[2-methyl-3-(3-methylbut-2-en-1-yl)oxiran-2-yl]-1-oxaspiro[2.5]octan-6-one	-1.59	0.307938
dinotefuran	-1.59	Not Available
Not Available	-1.59	0.0215115
Not Available	-1.59	0.0477206
Not Available	-1.59	0.166677
Not Available	-1.59	0.216105
Not Available	-1.59	0.495576
Not Available	-1.59	Not Available
Not Available	-1.59	Not Available
Not Available	-1.59	Not Available
Not Available	-1.59	Not Available
Leu-Leu	-1.58	0.0989824
Not Available	-1.58	0.0719015
Not Available	-1.58	Not Available
Not Available	-1.58	Not Available
Not Available	-1.58	Not Available
Dimetotiazine	-1.57	Not Available
DL-Phenylalanine	-1.57	Not Available
Leukotriene B4	-1.57	0.259593
Not Available	-1.57	0.0127485
Not Available	-1.57	0.0344226
Not Available	-1.57	0.0354095
Not Available	-1.57	0.0537689
Not Available	-1.57	Not Available
Not Available	-1.57	Not Available
Not Available	-1.57	Not Available
Not Available	-1.57	Not Available
Not Available	-1.57	Not Available
Not Available	-1.57	Not Available
Not Available	-1.57	Not Available
Not Available	-1.57	Not Available
Not Available	-1.57	Not Available
Not Available	-1.57	Not Available
4,4′-Methylenebis(2,6-di-tert-butylphenol)	-1.56	0.475646
4,8,12-trimethyltrideca 1,3,7,11-tetraene	-1.56	Not Available
Bis(2-ethylhexyl) phthalate	-1.56	0.606174
Not Available	-1.56	0.185914
Not Available	-1.56	Not Available
Not Available	-1.56	Not Available
Not Available	-1.56	Not Available
2-Methoxy-phloroglucinol	-1.55	Not Available
Sinapyl alcohol	-1.55	Not Available
Not Available	-1.55	Not Available
Not Available	-1.55	Not Available
Not Available	-1.55	Not Available
Not Available	-1.55	Not Available
Not Available	-1.55	Not Available
(±)12(13)-DiHOME	-1.54	0.181007
1-Acetylcyclohexyl acetate	-1.54	Not Available
Rivastigmine	-1.54	0.429808
urobilinogen	-1.54	Not Available
Not Available	-1.54	0.257437
Not Available	-1.54	0.737276
Not Available	-1.54	Not Available
Not Available	-1.54	Not Available
Not Available	-1.54	Not Available
Not Available	-1.54	Not Available
Not Available	-1.54	Not Available
(E)-clethodim	-1.53	Not Available
L-γ-Glutamyl-L-valine	-1.53	0.10587
N-OLEOYL-4-AMINOBUTYRIC ACID	-1.53	Not Available
Not Available	-1.53	0.218669
Not Available	-1.53	Not Available
Not Available	-1.53	Not Available
Not Available	-1.53	Not Available
Not Available	-1.53	Not Available
Not Available	-1.53	Not Available
Not Available	-1.53	Not Available
Not Available	-1.53	Not Available
Not Available	-1.53	Not Available
Not Available	-1.53	Not Available
Not Available	-1.53	Not Available
Not Available	-1.53	Not Available
Not Available	-1.53	Not Available
Not Available	-1.53	Not Available
Not Available	-1.53	Not Available
Not Available	-1.53	Not Available
Not Available	-1.53	Not Available
2-Pentyl-4-propylthiazole	-1.52	Not Available
APM	-1.52	Not Available
dibutylnitrosamine	-1.52	0.374124
Palmitoleic Acid	-1.52	Not Available
Pregabalin	-1.52	0.452394
γ-L-glutamyl-L-tyrosine	-1.52	Not Available
Not Available	-1.52	0.0322219
Not Available	-1.52	0.10364
Not Available	-1.52	0.346079
Not Available	-1.52	0.502716
Not Available	-1.52	0.638711
Not Available	-1.52	Not Available
Not Available	-1.52	Not Available
Not Available	-1.52	Not Available
Not Available	-1.52	Not Available
Not Available	-1.52	Not Available
Not Available	-1.52	Not Available
Not Available	-1.52	Not Available
Not Available	-1.52	Not Available
Not Available	-1.52	Not Available
Not Available	-1.52	Not Available
Cystathionine ketimine	-1.51	Not Available
desvenlafaxine	-1.51	Not Available
Not Available	-1.51	0.269554
Not Available	-1.51	Not Available
Not Available	-1.51	Not Available
Not Available	-1.51	Not Available
Not Available	-1.51	Not Available
Not Available	-1.51	Not Available
Not Available	-1.51	Not Available
Not Available	-1.51	Not Available
Not Available	-1.51	Not Available
Not Available	-1.51	Not Available
Not Available	-1.51	Not Available
Not Available	-1.51	Not Available
Not Available	-1.51	Not Available
2,3-Bis(octanoyloxy)propanimidic acid	-1.5	Not Available
FMH	-1.5	Not Available
NEBULARINE	-1.5	Not Available
Not Available	-1.5	0.0494884
Not Available	-1.5	0.128061
Not Available	-1.5	0.195339
Not Available	-1.5	0.221382
Not Available	-1.5	0.460874
Not Available	-1.5	Not Available
Not Available	-1.5	Not Available
Not Available	-1.5	Not Available
Not Available	-1.5	Not Available
Not Available	-1.5	Not Available
Not Available	-1.5	Not Available
(±)-Albuterol	-1.49	Not Available
1-Deoxy-5-O-phosphonopent-2-ulose	-1.49	Not Available
4,8a-dimethyl-decahydronaphthalen-4a-ol	-1.49	Not Available
APM	-1.49	0.700182
Diethyl tartrate	-1.49	Not Available
Marimastat	-1.49	Not Available
N-acetyl-L-2-aminoadipic acid	-1.49	Not Available
Not Available	-1.49	0.543878
Not Available	-1.49	Not Available
Not Available	-1.49	Not Available
Not Available	-1.49	Not Available
Not Available	-1.49	Not Available
Not Available	-1.49	Not Available
Not Available	-1.49	Not Available
Not Available	-1.49	Not Available
Not Available	-1.49	Not Available
Not Available	-1.49	Not Available
Rosmarinine	-1.48	Not Available
Not Available	-1.48	0.0872123
Not Available	-1.48	0.194456
Not Available	-1.48	0.294611
Not Available	-1.48	0.333075
Not Available	-1.48	Not Available
Not Available	-1.48	Not Available
Not Available	-1.48	Not Available
Not Available	-1.48	Not Available
Not Available	-1.48	Not Available
Not Available	-1.48	Not Available
Not Available	-1.48	Not Available
carnosine	-1.47	0.0816795
Not Available	-1.47	0.0115864
Not Available	-1.47	0.113622
Not Available	-1.47	0.247412
Not Available	-1.47	0.263827
Not Available	-1.47	0.426
Not Available	-1.47	0.773018
Not Available	-1.47	Not Available
Not Available	-1.47	Not Available
Not Available	-1.47	Not Available
Not Available	-1.47	Not Available
Not Available	-1.47	Not Available
Not Available	-1.47	Not Available
Not Available	-1.47	Not Available
Farnesylacetone	-1.46	0.149498
Gly-Lys	-1.46	0.216486
NP-021292	-1.46	0.194021
p-dimethylinamyl benzoate	-1.46	Not Available
Not Available	-1.46	0.172756
Not Available	-1.46	Not Available
Not Available	-1.46	Not Available
Not Available	-1.46	Not Available
Not Available	-1.46	Not Available
2-Ethyl-5-oxohexyl phthalate	-1.45	Not Available
4-Acetoxy-2-hexyltetrahydrofuran	-1.45	Not Available
N-Acetyl-ala-ala-ala-methylester	-1.45	Not Available
Not Available	-1.45	0.227372
Not Available	-1.45	0.564756
Not Available	-1.45	Not Available
Not Available	-1.45	Not Available
Not Available	-1.45	Not Available
Not Available	-1.45	Not Available
Not Available	-1.45	Not Available
Not Available	-1.45	Not Available
Not Available	-1.45	Not Available
Not Available	-1.44	0.00250337
Not Available	-1.44	0.00431837
Not Available	-1.44	0.181464
Not Available	-1.44	0.288276
Not Available	-1.44	0.380664
Not Available	-1.44	0.431382
Not Available	-1.44	0.451047
Not Available	-1.44	Not Available
Not Available	-1.44	Not Available
Not Available	-1.44	Not Available
Not Available	-1.44	Not Available
Not Available	-1.44	Not Available
Not Available	-1.44	Not Available
Not Available	-1.44	Not Available
Not Available	-1.44	Not Available
5α-Cholestane-3β,5,6β-triol	-1.43	Not Available
Methyl {2-[(1R)-1-(3,4-dimethoxyphenyl)-4-oxo-2-cyclohexen-1-yl]ethyl}methylcarbamate	-1.43	0.402743
Procaine	-1.43	Not Available
Valerophenone	-1.43	Not Available
Not Available	-1.43	0.00292596
Not Available	-1.43	0.204336
Not Available	-1.43	0.233947
Not Available	-1.43	0.346809
Not Available	-1.43	Not Available
Not Available	-1.43	Not Available
Not Available	-1.43	Not Available
Not Available	-1.43	Not Available
Not Available	-1.43	Not Available
Not Available	-1.43	Not Available
Not Available	-1.43	Not Available
6-hydroxypseudooxynicotine	-1.42	0.00592685
D-Alanyl-D-alanine	-1.42	Not Available
Nipradilol	-1.42	Not Available
Not Available	-1.42	0.0715583
Not Available	-1.42	0.394075
Not Available	-1.42	Not Available
Not Available	-1.42	Not Available
Not Available	-1.42	Not Available
Not Available	-1.42	Not Available
Not Available	-1.42	Not Available
Not Available	-1.42	Not Available
Not Available	-1.42	Not Available
Not Available	-1.42	Not Available
Not Available	-1.42	Not Available
(10S)-Juvenile hormone III diol	-1.41	Not Available
2,4,9a-Trimethoxy-3,4a,5-trimethyl-2,4,4a,5,6,7,8,8a,9,9a-decahydronaphtho[2,3-b]furan-6-ol	-1.41	0.0958633
Sertindole	-1.41	Not Available
α-Hydroxymetoprolol	-1.41	Not Available
Not Available	-1.41	0.197812
Not Available	-1.41	0.269971
Not Available	-1.41	0.452563
Not Available	-1.41	0.517234
Not Available	-1.41	Not Available
Not Available	-1.41	Not Available
6-Hydroxy-5-methyl-4,11-dioxoundecanoic acid	-1.4	Not Available
Epsiprantel	-1.4	Not Available
Erythrose, 4-phosphate	-1.4	0.147701
Formoterol	-1.4	Not Available
Nandrolone	-1.4	Not Available
NP-020112	-1.4	Not Available
γ-Glu-Ala	-1.4	Not Available
Not Available	-1.4	0.00107649
Not Available	-1.4	0.00124209
Not Available	-1.4	Not Available
Not Available	-1.4	Not Available
Not Available	-1.4	Not Available
Not Available	-1.4	Not Available
Not Available	-1.4	Not Available
Not Available	-1.4	Not Available
Not Available	-1.4	Not Available
Not Available	-1.4	Not Available
Not Available	-1.4	Not Available
(1aS,4bS,5aR,7R,7aR,8aS)-2-Hydroxy-1a,7,7a-trimethyl-1a,2,4b,5a,6,7,7a,8-octahydro[1]benzoxireno[3,2-f]oxireno[c]indol-6-yl acetate	-1.39	Not Available
6-deoxoteasterone	-1.39	Not Available
Acremoauxin A	-1.39	Not Available
Caffeine	-1.39	Not Available
Marimastat	-1.39	0.689851
Not Available	-1.39	0.0444851
Not Available	-1.39	0.049037
Not Available	-1.39	0.126891
Not Available	-1.39	0.72182
Not Available	-1.39	0.90962
Not Available	-1.39	Not Available
Not Available	-1.39	Not Available
Not Available	-1.39	Not Available
Not Available	-1.39	Not Available
Not Available	-1.39	Not Available
Not Available	-1.39	Not Available
Not Available	-1.39	Not Available
morroniside	-1.38	Not Available
N-[2-Hydroxy-4-(sulfooxy)phenyl]acetamide	-1.38	0.186898
Not Available	-1.38	0.0957497
Not Available	-1.38	0.122995
Not Available	-1.38	0.257335
Not Available	-1.38	0.278711
Not Available	-1.38	0.287954
Not Available	-1.38	0.495356
Not Available	-1.38	Not Available
Not Available	-1.38	Not Available
Not Available	-1.38	Not Available
Not Available	-1.38	Not Available
Not Available	-1.38	Not Available
Not Available	-1.38	Not Available
2-(Hydroxymethyl)-1-methylpiperidine-3,4,5-triol	-1.37	Not Available
Not Available	-1.37	0.166833
Not Available	-1.37	0.207368
Not Available	-1.37	Not Available
Not Available	-1.37	Not Available
Not Available	-1.37	Not Available
Not Available	-1.37	Not Available
Not Available	-1.37	Not Available
Not Available	-1.37	Not Available
Not Available	-1.37	Not Available
Not Available	-1.37	Not Available
Not Available	-1.37	Not Available
Not Available	-1.37	Not Available
Not Available	-1.37	Not Available
2-arachidonoylglycerol	-1.36	Not Available
N-Palmitoyl-L-tyrosine	-1.36	Not Available
Not Available	-1.36	0.0229218
Not Available	-1.36	0.0442899
Not Available	-1.36	0.347756
Not Available	-1.36	0.354003
Not Available	-1.36	0.402824
Not Available	-1.36	0.912677
Not Available	-1.36	Not Available
Not Available	-1.36	Not Available
Not Available	-1.36	Not Available
Not Available	-1.36	Not Available
Not Available	-1.36	Not Available
Not Available	-1.36	Not Available
(11E)-15-Oxo-11-icosenoic acid	-1.35	Not Available
Leu-Val	-1.35	0.247032
Linoelaidic Acid	-1.35	0.383196
Not Available	-1.35	0.00171124
Not Available	-1.35	0.422879
Not Available	-1.35	0.53879
Not Available	-1.35	0.647126
Not Available	-1.35	Not Available
Not Available	-1.35	Not Available
Not Available	-1.35	Not Available
Not Available	-1.35	Not Available
Not Available	-1.35	Not Available
butalbital	-1.34	0.17787
Cetraxate	-1.34	Not Available
Piperonyl sulfoxide	-1.34	0.299382
Not Available	-1.34	0.129908
Not Available	-1.34	0.354645
Not Available	-1.34	Not Available
Not Available	-1.34	Not Available
Not Available	-1.34	Not Available
Not Available	-1.34	Not Available
Not Available	-1.34	Not Available
Not Available	-1.34	Not Available
Not Available	-1.34	Not Available
Not Available	-1.34	Not Available
4-(2-Aminophenyl)-2,4-dioxobutanoic acid	-1.33	Not Available
Hexadecanedioic acid mono-L-carnitine ester	-1.33	Not Available
Leu-Val	-1.33	Not Available
prostaglandin H2 2-glyceryl ester	-1.33	Not Available
Not Available	-1.33	0.0699701
Not Available	-1.33	0.168168
Not Available	-1.33	Not Available
Not Available	-1.33	Not Available
Not Available	-1.33	Not Available
Not Available	-1.33	Not Available
1228222	-1.32	0.645204
3-Phenylpropanoic acid	-1.32	Not Available
4-(Nitrosoamino)-1-(3-pyridinyl)-1-butanol	-1.32	Not Available
4-(Stearoylamino)butanoic acid	-1.32	Not Available
5-methyldeoxycytidine	-1.32	Not Available
Hendecanedioic acid	-1.32	Not Available
N-methylethanolamine phosphate	-1.32	Not Available
NP-001134	-1.32	0.298372
Not Available	-1.32	0.00330279
Not Available	-1.32	0.0129523
Not Available	-1.32	0.06353
Not Available	-1.32	0.133326
Not Available	-1.32	0.238368
Not Available	-1.32	0.281299
Not Available	-1.32	Not Available
Not Available	-1.32	Not Available
Not Available	-1.32	Not Available
Not Available	-1.32	Not Available
Not Available	-1.32	Not Available
Not Available	-1.32	Not Available
Not Available	-1.32	Not Available
Not Available	-1.32	Not Available
Not Available	-1.32	Not Available
Not Available	-1.32	Not Available
6-Hydroxy-5-methyl-4,11-dioxoundecanoic acid	-1.31	0.0236245
D-PANTOTHENIC ACID	-1.31	Not Available
Lorbamate	-1.31	Not Available
Not Available	-1.31	0.22658
Not Available	-1.31	0.417485
Not Available	-1.31	0.417594
Not Available	-1.31	Not Available
Not Available	-1.31	Not Available
Not Available	-1.31	Not Available
Not Available	-1.31	Not Available
Not Available	-1.31	Not Available
Not Available	-1.31	Not Available
Not Available	-1.31	Not Available
Not Available	-1.31	Not Available
Not Available	-1.31	Not Available
Not Available	-1.31	Not Available
Not Available	-1.31	Not Available
Not Available	-1.31	Not Available
Not Available	-1.31	Not Available
Not Available	-1.31	Not Available
(10E,12Z)-10,12-Hexadecadienal	-1.3	Not Available
Atagabalin	-1.3	0.320385
Azidocillin	-1.3	Not Available
Glycol oleate	-1.3	Not Available
HMBA	-1.3	Not Available
Methyl (2E)-4-{[(5α,6β)-17-(cyclopropylmethyl)-3,14-dihydroxy-4,5-epoxymorphinan-6-yl]amino}-4-oxo-2-butenoate	-1.3	Not Available
β-Ionone	-1.3	Not Available
Not Available	-1.3	0.014946
Not Available	-1.3	0.0292007
Not Available	-1.3	0.266833
Not Available	-1.3	0.351043
Not Available	-1.3	0.412278
Not Available	-1.3	Not Available
Not Available	-1.3	Not Available
Not Available	-1.3	Not Available
Not Available	-1.3	Not Available
Not Available	-1.3	Not Available
Not Available	-1.3	Not Available
Not Available	-1.3	Not Available
Not Available	-1.3	Not Available
Not Available	-1.3	Not Available
Not Available	-1.3	Not Available
Not Available	-1.3	Not Available
6-APA	-1.29	Not Available
Ormetoprim	-1.29	Not Available
Not Available	-1.29	0.00117862
Not Available	-1.29	0.197887
Not Available	-1.29	0.503075
Not Available	-1.29	0.936942
Not Available	-1.29	Not Available
Not Available	-1.29	Not Available
Not Available	-1.29	Not Available
Not Available	-1.29	Not Available
Not Available	-1.29	Not Available
(±)-(2E)-Abscisic acid	-1.28	0.0254066
(2E)-2-Tetradecenal	-1.28	Not Available
4-Hydroxyprolylleucine	-1.28	0.154478
butralin	-1.28	0.0226763
Cimaterol	-1.28	Not Available
N~6~-[(2R)-3,4-Dihydro-2H-pyrrol-2-ylcarbonyl]-L-lysine	-1.28	Not Available
Not Available	-1.28	0.054828
Not Available	-1.28	0.0866602
Not Available	-1.28	0.174857
Not Available	-1.28	0.220581
Not Available	-1.28	0.295916
Not Available	-1.28	0.39813
Not Available	-1.28	Not Available
Not Available	-1.28	Not Available
Not Available	-1.28	Not Available
Not Available	-1.28	Not Available
Not Available	-1.28	Not Available
Not Available	-1.28	Not Available
Not Available	-1.28	Not Available
Not Available	-1.28	Not Available
Not Available	-1.28	Not Available
Not Available	-1.28	Not Available
Not Available	-1.28	Not Available
Not Available	-1.28	Not Available
3-[(3-Hydroxypentadecanoyl)oxy]-4-(trimethylammonio)butanoate	-1.27	Not Available
Betulinicaldehyde	-1.27	Not Available
Megastachine	-1.27	Not Available
Not Available	-1.27	0.0743494
Not Available	-1.27	0.135899
Not Available	-1.27	Not Available
Not Available	-1.27	Not Available
Not Available	-1.27	Not Available
Not Available	-1.27	Not Available
Not Available	-1.27	Not Available
Not Available	-1.27	Not Available
Not Available	-1.27	Not Available
Not Available	-1.27	Not Available
(+)-Nootkatone	-1.26	Not Available
3-Hydroxytridecanoic acid	-1.26	0.00383767
Alminoprofen	-1.26	Not Available
Dicyclohexyl phthalate	-1.26	Not Available
leu-gln	-1.26	0.418178
N-(β-Ketooctanoyl)-L-homoserine	-1.26	0.741122
Pivagabine	-1.26	0.498549
Not Available	-1.26	0.0704708
Not Available	-1.26	0.0730715
Not Available	-1.26	0.0793567
Not Available	-1.26	0.218617
Not Available	-1.26	0.261691
Not Available	-1.26	Not Available
Not Available	-1.26	Not Available
Not Available	-1.26	Not Available
Not Available	-1.26	Not Available
Not Available	-1.26	Not Available
Not Available	-1.26	Not Available
1-hydroxymidazolam	-1.25	Not Available
32 861 RP	-1.25	Not Available
5-methyldeoxycytidine	-1.25	0.354183
meprobamate	-1.25	0.176664
TKK	-1.25	0.0190945
Not Available	-1.25	0.176377
Not Available	-1.25	0.455916
Not Available	-1.25	0.506191
Not Available	-1.25	Not Available
Not Available	-1.25	Not Available
Not Available	-1.25	Not Available
Not Available	-1.25	Not Available
Not Available	-1.25	Not Available
Not Available	-1.25	Not Available
Not Available	-1.25	Not Available
Not Available	-1.25	Not Available
Not Available	-1.25	Not Available
Brivaracetam	-1.24	Not Available
Mimosine	-1.24	0.584649
Pro-Lys	-1.24	0.316199
Not Available	-1.24	8.61e-08
Not Available	-1.24	0.116706
Not Available	-1.24	0.309789
Not Available	-1.24	0.334198
Not Available	-1.24	Not Available
Not Available	-1.24	Not Available
Not Available	-1.24	Not Available
Not Available	-1.24	Not Available
Not Available	-1.24	Not Available
Not Available	-1.24	Not Available
Not Available	-1.24	Not Available
4-Acetoxy-2-hexyltetrahydrofuran	-1.23	Not Available
4-hydroxymephenytoin	-1.23	0.0598536
Decylubiquinone	-1.23	0.0687026
Glu-Lys	-1.23	0.291598
Quillaic Acid	-1.23	Not Available
quinbolone	-1.23	Not Available
Not Available	-1.23	0.28514
Not Available	-1.23	0.387468
Not Available	-1.23	0.43594
Not Available	-1.23	Not Available
Not Available	-1.23	Not Available
Not Available	-1.23	Not Available
Not Available	-1.23	Not Available
Not Available	-1.23	Not Available
Not Available	-1.23	Not Available
Not Available	-1.23	Not Available
Not Available	-1.23	Not Available
6-Hydroxypentadecanedioic acid	-1.22	Not Available
Emivirine	-1.22	Not Available
NP-013736	-1.22	Not Available
Pindolol	-1.22	Not Available
R-L3	-1.22	Not Available
Not Available	-1.22	0.00359959
Not Available	-1.22	0.280066
Not Available	-1.22	Not Available
Not Available	-1.22	Not Available
Not Available	-1.22	Not Available
Not Available	-1.22	Not Available
Not Available	-1.22	Not Available
Not Available	-1.22	Not Available
Not Available	-1.22	Not Available
Not Available	-1.22	Not Available
Not Available	-1.22	Not Available
Not Available	-1.22	Not Available
Not Available	-1.22	Not Available
Not Available	-1.22	Not Available
Not Available	-1.22	Not Available
Not Available	-1.22	Not Available
12-oxo Phytodienoic Acid	-1.21	Not Available
14,18-Dihydroxy-12-oxo-9,13,15-octadecatrienoic acid	-1.21	Not Available
5-guanidino-2-oxopentanoic acid	-1.21	Not Available
5′-O-β-D-Glucosylpyridoxine	-1.21	Not Available
Indoleacetylaspartate	-1.21	Not Available
Not Available	-1.21	Not Available
Not Available	-1.21	Not Available
Not Available	-1.21	Not Available
Not Available	-1.21	Not Available
Not Available	-1.21	Not Available
Not Available	-1.21	Not Available
Not Available	-1.21	Not Available
3-Methyl-6,7,8-trihydropyrrolo[1,2-a]pyrimidin-2-one	-1.2	Not Available
Erythronolide B	-1.2	Not Available
Laninamivir	-1.2	Not Available
Not Available	-1.2	0.134515
Not Available	-1.2	0.338297
Not Available	-1.2	0.726565
Not Available	-1.2	0.99227
Not Available	-1.2	Not Available
Not Available	-1.2	Not Available
Not Available	-1.2	Not Available
(3α,11R,13β,19α)-1,2-Didehydrocrinan-3,11-diol	-1.19	0.167255
adrenaline	-1.19	0.945978
dapdiamide A	-1.19	0.329544
gitogenin	-1.19	Not Available
N'-(cyclohexylcarbonyl)-4-methyl-1,2,3-thiadiazole-5-carbohydrazide	-1.19	Not Available
Not Available	-1.19	0.102106
Not Available	-1.19	0.219029
Not Available	-1.19	0.226451
Not Available	-1.19	0.245395
Not Available	-1.19	Not Available
Not Available	-1.19	Not Available
Not Available	-1.19	Not Available
Not Available	-1.19	Not Available
Not Available	-1.19	Not Available
3-Hydroxytetradecanedioic acid	-1.18	Not Available
Dihexyl phthalate	-1.18	0.464009
Dolichotheline	-1.18	Not Available
fenetylline	-1.18	0.452468
Pilocarpine	-1.18	0.214285
ZINGEROL	-1.18	Not Available
Not Available	-1.18	0.0902994
Not Available	-1.18	0.111614
Not Available	-1.18	0.139021
Not Available	-1.18	0.248182
Not Available	-1.18	Not Available
Not Available	-1.18	Not Available
Not Available	-1.18	Not Available
Not Available	-1.18	Not Available
Not Available	-1.18	Not Available
Not Available	-1.18	Not Available
Not Available	-1.18	Not Available
Not Available	-1.18	Not Available
Not Available	-1.18	Not Available
Not Available	-1.18	Not Available
Acetyldigoxin	-1.17	Not Available
Botrydial	-1.17	Not Available
Hexoprenaline	-1.17	0.307301
Stizolobic acid	-1.17	Not Available
Not Available	-1.17	0.463354
Not Available	-1.17	0.988447
Not Available	-1.17	Not Available
Not Available	-1.17	Not Available
Not Available	-1.17	Not Available
Not Available	-1.17	Not Available
Not Available	-1.17	Not Available
Not Available	-1.17	Not Available
Not Available	-1.17	Not Available
Not Available	-1.17	Not Available
Not Available	-1.17	Not Available
Not Available	-1.17	Not Available
Not Available	-1.17	Not Available
Not Available	-1.17	Not Available
ethyl 4-oxo-10-propyl-6,7,8,9-tetrahydro-4H-benzo[g]chromene-2-carboxylate	-1.16	Not Available
Not Available	-1.16	0.00753668
Not Available	-1.16	0.0818247
Not Available	-1.16	0.201822
Not Available	-1.16	0.262222
Not Available	-1.16	0.392621
Not Available	-1.16	0.423689
Not Available	-1.16	Not Available
Not Available	-1.16	Not Available
Not Available	-1.16	Not Available
Not Available	-1.16	Not Available
Not Available	-1.16	Not Available
Not Available	-1.16	Not Available
Not Available	-1.16	Not Available
(2,6-dimethylpiperidino)(3,4,5-trimethoxyphenyl)methanone	-1.15	Not Available
(R)-(+)-rosmarinic acid	-1.15	0.285286
4-{[(1R,2R)-2-{[4-(1,2-Benzothiazol-3-yl)-1-piperazinyl]methyl}cyclohexyl]methyl}-10-hydroxy-4-azatricyclo[5.2.1.0~2,6~]decane-3,5-dione	-1.15	Not Available
4-Methyl-2-propyltetrahydro-2H-pyran-4-yl acetate	-1.15	Not Available
Furfural diethyl acetal	-1.15	Not Available
Leucyltryptophan	-1.15	Not Available
phenacetin	-1.15	0.0245188
Pivagabine	-1.15	0.128715
Not Available	-1.15	0.0897341
Not Available	-1.15	0.138954
Not Available	-1.15	0.227251
Not Available	-1.15	0.316585
Not Available	-1.15	0.356608
Not Available	-1.15	0.40364
Not Available	-1.15	0.662348
Not Available	-1.15	Not Available
Not Available	-1.15	Not Available
Not Available	-1.15	Not Available
Not Available	-1.15	Not Available
Not Available	-1.15	Not Available
Not Available	-1.15	Not Available
Not Available	-1.15	Not Available
Not Available	-1.15	Not Available
Not Available	-1.15	Not Available
Not Available	-1.15	Not Available
(10E,15Z)-9,12,13-Trihydroxy-10,15-octadecadienoic acid	-1.14	0.181824
9,10-Dihydroxystearic acid	-1.14	Not Available
apronalide	-1.14	0.380922
Dimetofrine	-1.14	Not Available
Xylitol	-1.14	Not Available
Not Available	-1.14	0.0373755
Not Available	-1.14	0.0832172
Not Available	-1.14	0.102721
Not Available	-1.14	0.166852
Not Available	-1.14	0.181355
Not Available	-1.14	Not Available
Not Available	-1.14	Not Available
Not Available	-1.14	Not Available
Not Available	-1.14	Not Available
Not Available	-1.14	Not Available
Not Available	-1.14	Not Available
Not Available	-1.14	Not Available
Not Available	-1.14	Not Available
Not Available	-1.14	Not Available
Not Available	-1.14	Not Available
Not Available	-1.14	Not Available
2-Monocaprin	-1.13	0.989443
3-Hydroxymyristic Acid	-1.13	0.062512
6,10,11,13-Tetrahydroxy-9-isopropenyl-3,3-dimethyl-8,9-dihydro-3H,7H-benzo[c]pyrano[3,2-h]xanthen-7-one	-1.13	Not Available
N-Undecanoylglycine	-1.13	Not Available
Phenisopham	-1.13	Not Available
Not Available	-1.13	0.0565492
Not Available	-1.13	0.0745668
Not Available	-1.13	0.124977
Not Available	-1.13	0.429264
Not Available	-1.13	0.594866
Not Available	-1.13	0.708195
Not Available	-1.13	Not Available
Not Available	-1.13	Not Available
Not Available	-1.13	Not Available
Not Available	-1.13	Not Available
Not Available	-1.13	Not Available
Not Available	-1.13	Not Available
(1S,2S,4aR,7R,8aR)-1-[(3Z)-5-hydroxy-3-methylpent-3-en-1-yl]-2,5,5,8a-tetramethyl-decahydronaphthalene-2,7-diol	-1.12	0.165618
(3S,4S)-3-hydroxytetradecane-1,3,4-tricarboxylic acid	-1.12	Not Available
capuride	-1.12	Not Available
methyl 3-hydroxypalmitate	-1.12	Not Available
N-CAFFEOYL-L-ASPARTIC ACID	-1.12	Not Available
Not Available	-1.12	0.00584861
Not Available	-1.12	0.0288789
Not Available	-1.12	0.0512956
Not Available	-1.12	0.0871319
Not Available	-1.12	0.326861
Not Available	-1.12	0.475515
Not Available	-1.12	0.622184
Not Available	-1.12	0.708484
Not Available	-1.12	Not Available
Not Available	-1.12	Not Available
Not Available	-1.12	Not Available
Not Available	-1.12	Not Available
Not Available	-1.12	Not Available
Not Available	-1.12	Not Available
Not Available	-1.12	Not Available
Not Available	-1.12	Not Available
(Z,E)-9,12-Tetradecadienyl acetate	-1.11	Not Available
2-(3,4-Dimethoxyphenyl)-5,7,8-trihydroxy-3-methoxy-2,3-dihydro-4H-chromen-4-one	-1.11	Not Available
casimiroedine	-1.11	Not Available
DL-TYROSINE	-1.11	0.52521
Gramine	-1.11	Not Available
N-[(2S,3R)-1,3-Dihydroxy-2-octadecanyl]formamide	-1.11	0.0192889
Not Available	-1.11	0.0221922
Not Available	-1.11	0.0239263
Not Available	-1.11	0.107892
Not Available	-1.11	0.335257
Not Available	-1.11	0.390671
Not Available	-1.11	0.405815
Not Available	-1.11	0.580607
Not Available	-1.11	Not Available
Not Available	-1.11	Not Available
Not Available	-1.11	Not Available
Not Available	-1.11	Not Available
Not Available	-1.11	Not Available
Not Available	-1.11	Not Available
Not Available	-1.11	Not Available
2′-Deoxyadenosine	-1.1	Not Available
4-(METHYLNITROSAMINO)-1-(3-PYRIDYL-N-OXIDE)-1-BUTANOL	-1.1	Not Available
4-(Stearoylamino)butanoic acid	-1.1	0.235842
4-Acetamido-2-amino-6-nitrotoluene	-1.1	Not Available
Estramustine	-1.1	Not Available
Oleoylethanolamide	-1.1	Not Available
Not Available	-1.1	0.128262
Not Available	-1.1	0.173996
Not Available	-1.1	0.332152
Not Available	-1.1	0.417728
Not Available	-1.1	0.502317
Not Available	-1.1	0.721188
Not Available	-1.1	0.838751
Not Available	-1.1	Not Available
Not Available	-1.1	Not Available
Not Available	-1.1	Not Available
Not Available	-1.1	Not Available
Not Available	-1.1	Not Available
Not Available	-1.1	Not Available
Not Available	-1.1	Not Available
Not Available	-1.1	Not Available
Not Available	-1.1	Not Available
Not Available	-1.1	Not Available
Calcitriol	-1.09	Not Available
ISOXYL	-1.09	Not Available
Methyldopa	-1.09	Not Available
octinoxate	-1.09	Not Available
Not Available	-1.09	0.115813
Not Available	-1.09	0.14128
Not Available	-1.09	0.166707
Not Available	-1.09	0.203574
Not Available	-1.09	0.22383
Not Available	-1.09	0.347282
Not Available	-1.09	0.350852
Not Available	-1.09	0.386545
Not Available	-1.09	Not Available
Not Available	-1.09	Not Available
Not Available	-1.09	Not Available
Not Available	-1.09	Not Available
Not Available	-1.09	Not Available
Not Available	-1.09	Not Available
Not Available	-1.09	Not Available
Not Available	-1.09	Not Available
Not Available	-1.09	Not Available
Not Available	-1.09	Not Available
Not Available	-1.09	Not Available
Not Available	-1.09	Not Available
Not Available	-1.09	Not Available
2-(Methylthio)benzothiazole	-1.08	Not Available
dihydroxyphenylalanine	-1.08	Not Available
O-(4,8-dimethylnonanoyl)carnitine	-1.08	Not Available
Pirfenidone	-1.08	Not Available
Pulcherriminic acid	-1.08	0.239063
SECONAL	-1.08	Not Available
tetranor-PGDM	-1.08	0.149058
Not Available	-1.08	0.0275701
Not Available	-1.08	0.131016
Not Available	-1.08	0.285684
Not Available	-1.08	0.431881
Not Available	-1.08	Not Available
Not Available	-1.08	Not Available
Not Available	-1.08	Not Available
Not Available	-1.08	Not Available
Not Available	-1.08	Not Available
Not Available	-1.08	Not Available
Not Available	-1.08	Not Available
Not Available	-1.08	Not Available
Not Available	-1.08	Not Available
Not Available	-1.08	Not Available
Not Available	-1.08	Not Available
17,21-Dihydroxypregnenolone	-1.07	0.208661
3,7,15-Trihydroxy-12,13-epoxytrichothec-9-en-8-one	-1.07	Not Available
Ethylparaben	-1.07	0.31324
Palmitelaidic acid	-1.07	Not Available
Not Available	-1.07	0.238544
Not Available	-1.07	0.253279
Not Available	-1.07	0.315269
Not Available	-1.07	0.322474
Not Available	-1.07	0.576384
Not Available	-1.07	0.86152
Not Available	-1.07	Not Available
Not Available	-1.07	Not Available
Not Available	-1.07	Not Available
Not Available	-1.07	Not Available
Not Available	-1.07	Not Available
Not Available	-1.07	Not Available
Not Available	-1.07	Not Available
Not Available	-1.07	Not Available
Not Available	-1.07	Not Available
Enoxacin	-1.06	Not Available
isopropylmalic acid	-1.06	0.00153249
L-Norvalyl-3-{[(2E)-4-methoxy-4-oxo-2-butenoyl]amino}-L-alanine	-1.06	Not Available
Linoelaidic Acid	-1.06	0.049116
N-Acetyl-L-leucine	-1.06	0.755309
Not Available	-1.06	0.054677
Not Available	-1.06	0.0757405
Not Available	-1.06	0.364197
Not Available	-1.06	0.473116
Not Available	-1.06	0.765491
Not Available	-1.06	Not Available
Not Available	-1.06	Not Available
Not Available	-1.06	Not Available
Not Available	-1.06	Not Available
Not Available	-1.06	Not Available
Not Available	-1.06	Not Available
2-[(5Z)-5-tetradecenyl]cyclobutanone	-1.05	0.424829
adrenaline	-1.05	0.781087
Glyceryl 2-myristate	-1.05	Not Available
Not Available	-1.05	0.271999
Not Available	-1.05	0.273103
Not Available	-1.05	0.422777
Not Available	-1.05	0.458313
Not Available	-1.05	0.48109
Not Available	-1.05	0.483975
Not Available	-1.05	Not Available
Not Available	-1.05	Not Available
Not Available	-1.05	Not Available
Not Available	-1.05	Not Available
Not Available	-1.05	Not Available
Not Available	-1.05	Not Available
Not Available	-1.05	Not Available
Not Available	-1.05	Not Available
Not Available	-1.05	Not Available
Not Available	-1.05	Not Available
Not Available	-1.05	Not Available
Not Available	-1.05	Not Available
Not Available	-1.05	Not Available
Not Available	-1.05	Not Available
3,4-Dihydroxy-2-(7-hydroxy-9-methoxy-3,4-dioxo-1,2,3,4-tetrahydrocyclopenta[c]chromen-6-yl)butanal	-1.04	Not Available
guaietolin	-1.04	Not Available
Not Available	-1.04	0.0611376
Not Available	-1.04	0.164709
Not Available	-1.04	0.1869
Not Available	-1.04	0.401178
Not Available	-1.04	0.408827
Not Available	-1.04	0.488912
Not Available	-1.04	0.917855
Not Available	-1.04	Not Available
Not Available	-1.04	Not Available
Not Available	-1.04	Not Available
Not Available	-1.04	Not Available
Not Available	-1.04	Not Available
Not Available	-1.04	Not Available
Not Available	-1.04	Not Available
Not Available	-1.04	Not Available
Not Available	-1.04	Not Available
Not Available	-1.04	Not Available
Not Available	-1.04	Not Available
Not Available	-1.04	Not Available
Not Available	-1.04	Not Available
Not Available	-1.04	Not Available
Not Available	-1.04	Not Available
Not Available	-1.04	Not Available
Not Available	-1.04	Not Available
Not Available	-1.04	Not Available
Not Available	-1.04	Not Available
Not Available	-1.04	Not Available
Not Available	-1.04	Not Available
16-Heptadecyne-1,2,4-triol	-1.03	0.271074
N-Acetylglucosaminitol	-1.03	0.448258
O-{Hydroxy[2-hydroxy-3-(stearoyloxy)propoxy]phosphoryl}serine	-1.03	Not Available
Phenylalanylphenylalanine	-1.03	Not Available
Rimexolone	-1.03	Not Available
saccharopine	-1.03	Not Available
Sphingosine (d18:1)	-1.03	0.126779
Tetroxoprim	-1.03	0.805819
Not Available	-1.03	0.0664489
Not Available	-1.03	0.0677507
Not Available	-1.03	0.104934
Not Available	-1.03	0.126246
Not Available	-1.03	0.306809
Not Available	-1.03	0.313271
Not Available	-1.03	0.71822
Not Available	-1.03	Not Available
Not Available	-1.03	Not Available
Not Available	-1.03	Not Available
Not Available	-1.03	Not Available
Not Available	-1.03	Not Available
Not Available	-1.03	Not Available
Not Available	-1.03	Not Available
Geranyl acetate	-1.02	0.161933
Levetiracetam	-1.02	0.00220981
Linoelaidic Acid	-1.02	0.338423
Orange OT	-1.02	0.247642
Not Available	-1.02	0.0377101
Not Available	-1.02	0.143378
Not Available	-1.02	0.222384
Not Available	-1.02	0.330839
Not Available	-1.02	0.3982
Not Available	-1.02	0.415285
Not Available	-1.02	Not Available
Not Available	-1.02	Not Available
Not Available	-1.02	Not Available
Not Available	-1.02	Not Available
Not Available	-1.02	Not Available
Not Available	-1.02	Not Available
Not Available	-1.02	Not Available
Not Available	-1.02	Not Available
(3S,4R)-3,4,5-Trihydroxy-4′-oxo-3′,4,4′,5-tetrahydro-2′H,3H-spiro[furan-2,1′-naphthalene]-6′-carboxylic acid	-1.01	0.385917
(3β,24R,24′R)-fucosterol epoxide	-1.01	Not Available
1,4a-dimethyl-9-oxo-7-(propan-2-yl)-1,2,3,4,4a,9,10,10a-octahydrophenanthrene-1-carboxylic acid	-1.01	0.738292
2-Cyano-3-(3,4-dihydroxy-5-nitrophenyl)-N,N-diethylpropanamide	-1.01	Not Available
4-Hydroxyprolylleucine	-1.01	Not Available
Nipradilol	-1.01	0.218749
Reticuline	-1.01	Not Available
SB-205,607	-1.01	Not Available
Not Available	-1.01	0.0560083
Not Available	-1.01	0.068051
Not Available	-1.01	0.0847144
Not Available	-1.01	0.173113
Not Available	-1.01	0.368824
Not Available	-1.01	0.556955
Not Available	-1.01	0.638079
Not Available	-1.01	Not Available
Not Available	-1.01	Not Available
Not Available	-1.01	Not Available
Not Available	-1.01	Not Available
Not Available	-1.01	Not Available
Not Available	-1.01	Not Available
Not Available	-1.01	Not Available
Not Available	-1.01	Not Available
Not Available	-1.01	Not Available
Not Available	-1.01	Not Available
3D-3,5/4-trihydroxycyclohexane-1,2-dione	-1	0.513216
Asp-lys	-1	Not Available
Flazalone	-1	0.180324
Metoprolol	-1	0.0885607
Phenylalanylproline	-1	Not Available
Not Available	-1	0.0207485
Not Available	-1	0.12512
Not Available	-1	0.175871
Not Available	-1	0.251483
Not Available	-1	0.320319
Not Available	-1	0.328565
Not Available	-1	0.344393
Not Available	-1	0.406244
Not Available	-1	0.475185
Not Available	-1	0.548792
Not Available	-1	0.746214
Not Available	-1	Not Available
Not Available	-1	Not Available
Not Available	-1	Not Available
Not Available	-1	Not Available
Not Available	-1	Not Available
Not Available	-1	Not Available
Not Available	-1	Not Available
Not Available	-1	Not Available
Not Available	-1	Not Available
2-[(2R)-1-Hydroxy-3-(4-hydroxy-3-methoxyphenyl)-2-propanyl]-4-[(1E)-3-hydroxy-1-propen-1-yl]-6-methoxyphenyl β-D-glucopyranoside	-0.99	0.236213
3-oxopalmitic acid	-0.99	0.0783653
4β-methylzymosterol-4-carbaldehyde	-0.99	0.638845
Itopride	-0.99	Not Available
Marimastat	-0.99	Not Available
NP-008993	-0.99	Not Available
Not Available	-0.99	0.00217667
Not Available	-0.99	0.0403033
Not Available	-0.99	0.0760776
Not Available	-0.99	0.105418
Not Available	-0.99	0.230623
Not Available	-0.99	0.242072
Not Available	-0.99	0.454225
Not Available	-0.99	0.466951
Not Available	-0.99	0.480877
Not Available	-0.99	0.508577
Not Available	-0.99	0.579022
Not Available	-0.99	0.787015
Not Available	-0.99	Not Available
Not Available	-0.99	Not Available
Not Available	-0.99	Not Available
Not Available	-0.99	Not Available
Not Available	-0.99	Not Available
Not Available	-0.99	Not Available
Not Available	-0.99	Not Available
Not Available	-0.99	Not Available
Not Available	-0.99	Not Available
Not Available	-0.99	Not Available
Not Available	-0.99	Not Available
Not Available	-0.99	Not Available
Not Available	-0.99	Not Available
Not Available	-0.99	Not Available
Not Available	-0.99	Not Available
Not Available	-0.99	Not Available
Not Available	-0.99	Not Available
Not Available	-0.99	Not Available
Not Available	-0.99	Not Available
Not Available	-0.99	Not Available
[truncated: 19,610 more rows]

## Sheet: Table S19
Supplemental Table 19. Summary of pathway-level metabolic activity across control, PE Fiber treatment groups based on MetaCyc Pathway Tools analysis. Values represent summed metabolite abundances mapped to MetaCyc functional subsystems for each treatment group. Categories are organized by metabolic function: Biosynthesis.
Category	ID	Abbrev.	Metabolite	+PE Fiber	Control
Amino Acid Biosynthesis	CYS	cys	L-cysteine	675241	13381652
Amino Acid Biosynthesis	Purine-Ribonucleosides	purine ribonucl	a purine ribonucleoside	13759993	61895548
Amino Acid Biosynthesis	PHENYL-PYRUVATE	3-phenyl-2-oxop	3-phenyl-2-oxopropanoate	259857760
Amino Acid Biosynthesis	PHE	phe	L-phenylalanine	612626000	33849540
Amino Acid Biosynthesis	TYR	tyr	L-tyrosine	16870478
Nucleoside and Nucleotide Biosynthesis	XANTHINE	xanthine	xanthine	37254216	331394500
Nucleoside and Nucleotide Biosynthesis	GUANINE	guanine	guanine	24237792	129759296
Nucleoside and Nucleotide Biosynthesis	Purine-Ribonucleosides	purine ribonucl	a purine ribonucleoside	13759993	61895548
Nucleoside and Nucleotide Biosynthesis	CPD-15062	ubiquinol-0	ubiquinol-0	2.48053e+06	25965420
Nucleoside and Nucleotide Biosynthesis	DEOXYCYTIDINE	2'-deoxycytidin	2'-deoxycytidine	29994766	108181530
Fatty Acid and Lipid Biosynthesis	9-HODE	9-HODE	9-HODE	307620700	419516600
Fatty Acid and Lipid Biosynthesis	9-HOTrE	9-HOTrE	9-HOTrE	526552	175974220
Fatty Acid and Lipid Biosynthesis	13-HODE	13-HODE	13-HODE	307620700
Fatty Acid and Lipid Biosynthesis	CPD-13090	A-12(13)-EpODE	(9Z,15Z)-12,13-epoxy-octadeca-9,15-dienoate	526552	27992616
Fatty Acid and Lipid Biosynthesis	CPD-8117	Œ≥-linolenate	Œ≥-linolenate	384968770	37977216
Fatty Acid and Lipid Biosynthesis	CPD-729	(9S,13S,15Z)-12	(9S,13S,15Z)-12-oxophyto-10,15-dienoate	11828274	126217050
Fatty Acid and Lipid Biosynthesis	LINOLEIC_ACID	linoleate	linoleate	31279724	8402855
Fatty Acid and Lipid Biosynthesis	CPD-15704	10-trans, 12-ci	10-trans, 12-cis-octadecanoate	31279724	31226172
Fatty Acid and Lipid Biosynthesis	91018-TRIHYDROXYSTEARATE	9,10,18-trihydr	9,10,18-trihydroxystearate	5.84406e+06
Fatty Acid and Lipid Biosynthesis	CPD-16709	(9Z)-icos-9-eno	(9Z)-icos-9-enoate	12088341	49892416
Fatty Acid and Lipid Biosynthesis	12-OXO-TRANS-10-DODECENOATE	traumatin	traumatin	41447640	102515840
Fatty Acid and Lipid Biosynthesis	CPD-8229	punicate	punicate	384968770	32683322
Fatty Acid and Lipid Biosynthesis	CPD-24626	13-oxo-9Z,11E-O	13-oxo-9Z,11E-ODE	526552	175974220
Fatty Acid and Lipid Biosynthesis	LINOLENIC_ACID	Œ±-linolenate	Œ±-linolenate	384968770	37977216
Fatty Acid and Lipid Biosynthesis	CPD-10514	9,10-epoxystear	9,10-epoxystearate	43297344	38152440
Fatty Acid and Lipid Biosynthesis	CPD-8204	dimorphecolate	dimorphecolate	307620700	21611404
Fatty Acid and Lipid Biosynthesis	CPD-13089	9(10)-EpODE	(12Z,15Z)-9,10-epoxyoctadeca-12,15-dienoate	526552	27992616
Fatty Acid and Lipid Biosynthesis	CPD-8228	calendate	calendate	384968770
Fatty Acid and Lipid Biosynthesis	CPD-8231	Œ±-eleostearate	Œ±-eleostearate	384968770	37977216
Fatty Acid and Lipid Biosynthesis	CPD-27152	(trans)-gondoat	(trans)-gondoate	12088341	3.80759e+06
Fatty Acid and Lipid Biosynthesis	CPD-24646	9-oxo-ODE	9-oxo-ODE	526552	175974220
Fatty Acid and Lipid Biosynthesis	CPD-8478	isolinoleate	isolinoleate	31279724	31226172
Fatty Acid and Lipid Biosynthesis	12-20-diHETE	12,20-diHETE	12,20-diHETE	6.65211e+06	104574936
Fatty Acid and Lipid Biosynthesis	5-6-DiHETrE	5,6-DiHETrE	5,6-DiHETrE	82141496	4549794
Fatty Acid and Lipid Biosynthesis	11-12-DiHETrE	11,12-DiHETrE	11,12-DiHETrE	82141496	37259808
Fatty Acid and Lipid Biosynthesis	17-HDoHE	17-HDoHE	17-HDoHE	119721	49807200
Fatty Acid and Lipid Biosynthesis	14-15-DiHETrE	14,15-DiHETrE	14,15-DiHETrE	82141496	20048600
Fatty Acid and Lipid Biosynthesis	9-HEPE	9-HEPE	9-HEPE	3.10374e+06	30983946
Fatty Acid and Lipid Biosynthesis	8-15-DiHETE	8,15-diHETE	8,15-diHETE	6.65211e+06	102379424
Fatty Acid and Lipid Biosynthesis	8-9-DiHETrE	8,9-DiHETrE	8,9-DiHETrE	82141496	50931092
Fatty Acid and Lipid Biosynthesis	CPD-24258	15-oxolipoxin A	15-oxolipoxin A4	3.36236e+06
Fatty Acid and Lipid Biosynthesis	CPD66-57	RvE1	resolvin E1	1870113	34341644
Fatty Acid and Lipid Biosynthesis	CPD-17320	ETA	(11Z,14Z,17Z)-icosa-11,14,17-trienoate	41102976	20132054
Fatty Acid and Lipid Biosynthesis	CPD-24691	prostaglandin D	prostaglandin D3	1870113	34341644
Fatty Acid and Lipid Biosynthesis	CPD-12193	ricinoleate	ricinoleate	43297344
Fatty Acid and Lipid Biosynthesis	CPD-24732	20-carboxy-leuk	20-carboxy-leukotriene B4	2229409	139914780
Fatty Acid and Lipid Biosynthesis	CPD-24675	trans-EKODE-(E)	trans-EKODE-(E)-Ib	7.84073e+06	127949880
Fatty Acid and Lipid Biosynthesis	CPD66-64	RvD1	resolvin D1	415288	15112383
Fatty Acid and Lipid Biosynthesis	CPD-26009	PGH3	prostaglandin H3	3.36236e+06	11209926
Fatty Acid and Lipid Biosynthesis	CPD-20400	stearoyl ethano	stearoyl ethanolamide	378246	4.46874e+06
Fatty Acid and Lipid Biosynthesis	CPD-25818	prostaglandin E	prostaglandin E3	1870113	34341644
Fatty Acid and Lipid Biosynthesis	CPD-13636	(12Z)-9,10-epox	(12Z)-9,10-epoxyocta-dec-12-enoate	307620700	686831022
Fatty Acid and Lipid Biosynthesis	CPD-8678	9(S)-HpOTre	9(S)-HpOTre	7.84073e+06	50052752
Fatty Acid and Lipid Biosynthesis	CPD-24529	(5Z,8Z,11Z)-ico	(5Z,8Z,11Z)-icosa-5,8,11-trienoate	41102976	21664828
Fatty Acid and Lipid Biosynthesis	CPD-8680	colnelenate	colnelenate	11828274	340273100
Fatty Acid and Lipid Biosynthesis	CPD-24643	12(S)-HETrE	12(S)-HETrE	96175830	234865970
Fatty Acid and Lipid Biosynthesis	CPD-7598	anandamide	anandamide	30325868	23949882
Fatty Acid and Lipid Biosynthesis	CPD-725	13(S)-HpOTre	13(S)-HpOTre	7.84073e+06	27831194
Fatty Acid and Lipid Biosynthesis	CPD-25932	traumatate	traumatate	1.90543e+06	54795776
Fatty Acid and Lipid Biosynthesis	CPD-8679	colneleate	colneleate	526552	175974220
Fatty Acid and Lipid Biosynthesis	CPD66-65	RvD2	resolvin D2	415288	15112383
Fatty Acid and Lipid Biosynthesis	CPD-8120	di-homo-Œ≥-	di-homo-Œ≥-linolenate	41102976	21664828
Fatty Acid and Lipid Biosynthesis	CPD-17290	(7Z,10Z)-hexade	(7Z,10Z)-hexadecadienoate	3002041
Fatty Acid and Lipid Biosynthesis	1-L-MYO-INOSITOL-1-P	Ins(3)P	1D-myo-inositol 3-monophosphate	11768282	23494158
Fatty Acid and Lipid Biosynthesis	CPD-12600	2-arachidonoylg	2-arachidonoylglycerol	753501	7825418
Fatty Acid and Lipid Biosynthesis	CPD-9456	di-trans,tri-ci	di-trans,tri-cis-hexaprenyl diphosphate	8745119
Fatty Acid and Lipid Biosynthesis	CPD-465	presqualene dip	presqualene diphosphate	47578512	6696180
Fatty Acid and Lipid Biosynthesis	CYS	cys	L-cysteine	675241	13381652
Fatty Acid and Lipid Biosynthesis	CPD-406	N-methylethanol	N-methylethanolamine phosphate	11837252	28168776
Fatty Acid and Lipid Biosynthesis	CPD-16004	bombykol	bombykol	1887578	3.22986e+06
Fatty Acid and Lipid Biosynthesis	CPD-15437	diosgenin	diosgenin	96690370	3.76661e+06
Fatty Acid and Lipid Biosynthesis	DEHYDROSPHINGANINE	3-dehydrosphing	3-dehydrosphinganine	9371620	4.67524e+06
Fatty Acid and Lipid Biosynthesis	CPD-13612	sphinganine	sphinganine	4.4714e+06	24498914
Fatty Acid and Lipid Biosynthesis	PHYTOSPINGOSINE	phytosphingosin	phytosphingosine	9088084	8648461
Fatty Acid and Lipid Biosynthesis	SPHINGOSINE	sphingosine	sphingosine	9371620	4.67524e+06
Fatty Acid and Lipid Biosynthesis	CPD-720	6-deoxotyphaste	6-deoxotyphasterol	6.11983e+06
Fatty Acid and Lipid Biosynthesis	DEOXYCHOLATE	deoxycholate	deoxycholate	38011096	47297248
Fatty Acid and Lipid Biosynthesis	CPD-23537	valerophenone	valerophenone	3.88306e+06	56095036
Fatty Acid and Lipid Biosynthesis	CPD-19223	graphinone	graphinone	3.99265e+06
Fatty Acid and Lipid Biosynthesis	CPD-10343	duroquinone	duroquinone	764644	51201.1
Fatty Acid and Lipid Biosynthesis	CPD-23646	4-phenyl-2-buta	4-phenyl-2-butanol	3.94485e+06	559071
Amide, Amidine, Amine, and Polyamine Biosynthesis	CPD-406	N-methylethanol	N-methylethanolamine phosphate	11837252	28168776
Amide, Amidine, Amine, and Polyamine Biosynthesis	TYR	tyr	L-tyrosine	16870478
Amide, Amidine, Amine, and Polyamine Biosynthesis	SPERMINE	spermine	spermine	42704784	7982413
Carbohydrate Biosynthesis	Glucopyranose	D-glucopyranose	D-glucopyranose	62555632
Carbohydrate Biosynthesis	D-ALPHABETA-D-HEPTOSE-7-PHOSPHATE	D-glycero-D-man	D-glycero-D-manno-heptose 7-phosphate	3.94466e+06	4704134
Carbohydrate Biosynthesis	D-SEDOHEPTULOSE-7-P	D-sedoheptulose	D-sedoheptulose 7-phosphate	997044	11485789
Secondary Metabolite Biosynthesis	PHENYL-PYRUVATE	3-phenyl-2-oxop	3-phenyl-2-oxopropanoate	259857760
Secondary Metabolite Biosynthesis	Purine-Ribonucleosides	purine ribonucl	a purine ribonucleoside	13759993	61895548
Secondary Metabolite Biosynthesis	12-20-diHETE	12,20-diHETE	12,20-diHETE	6.65211e+06	104574936
Secondary Metabolite Biosynthesis	5-6-DiHETrE	5,6-DiHETrE	5,6-DiHETrE	82141496	4549794
Secondary Metabolite Biosynthesis	11-12-DiHETrE	11,12-DiHETrE	11,12-DiHETrE	82141496	37259808
Secondary Metabolite Biosynthesis	17-HDoHE	17-HDoHE	17-HDoHE	119721	49807200
Secondary Metabolite Biosynthesis	13-HODE	13-HODE	13-HODE	307620700
Secondary Metabolite Biosynthesis	14-15-DiHETrE	14,15-DiHETrE	14,15-DiHETrE	82141496	20048600
Secondary Metabolite Biosynthesis	9-HODE	9-HODE	9-HODE	307620700	419516600
Secondary Metabolite Biosynthesis	9-HEPE	9-HEPE	9-HEPE	3.10374e+06	30983946
Secondary Metabolite Biosynthesis	9-HOTrE	9-HOTrE	9-HOTrE	526552	175974220
Secondary Metabolite Biosynthesis	8-15-DiHETE	8,15-diHETE	8,15-diHETE	6.65211e+06	102379424
Secondary Metabolite Biosynthesis	8-9-DiHETrE	8,9-DiHETrE	8,9-DiHETrE	82141496	50931092
Secondary Metabolite Biosynthesis	CPD-24258	15-oxolipoxin A	15-oxolipoxin A4	3.36236e+06
Secondary Metabolite Biosynthesis	CPD-8231	Œ±-eleostearate	Œ±-eleostearate	384968770	37977216
Secondary Metabolite Biosynthesis	LINOLEIC_ACID	linoleate	linoleate	31279724	8402855
Secondary Metabolite Biosynthesis	CPD66-57	RvE1	resolvin E1	1870113	34341644
Secondary Metabolite Biosynthesis	91018-TRIHYDROXYSTEARATE	9,10,18-trihydr	9,10,18-trihydroxystearate	5.84406e+06
Secondary Metabolite Biosynthesis	CPD-17320	ETA	(11Z,14Z,17Z)-icosa-11,14,17-trienoate	41102976	20132054
Secondary Metabolite Biosynthesis	CPD-24691	prostaglandin D	prostaglandin D3	1870113	34341644
Secondary Metabolite Biosynthesis	CPD-13089	9(10)-EpODE	(12Z,15Z)-9,10-epoxyoctadeca-12,15-dienoate	526552	27992616
Secondary Metabolite Biosynthesis	CPD-12193	ricinoleate	ricinoleate	43297344
Secondary Metabolite Biosynthesis	CPD-24626	13-oxo-9Z,11E-O	13-oxo-9Z,11E-ODE	526552	175974220
Secondary Metabolite Biosynthesis	CPD-24732	20-carboxy-leuk	20-carboxy-leukotriene B4	2229409	139914780
Secondary Metabolite Biosynthesis	CPD-24675	trans-EKODE-(E)	trans-EKODE-(E)-Ib	7.84073e+06	127949880
Secondary Metabolite Biosynthesis	CPD66-64	RvD1	resolvin D1	415288	15112383
Secondary Metabolite Biosynthesis	12-OXO-TRANS-10-DODECENOATE	traumatin	traumatin	41447640	102515840
Secondary Metabolite Biosynthesis	CPD-26009	PGH3	prostaglandin H3	3.36236e+06	11209926
Secondary Metabolite Biosynthesis	CPD-20400	stearoyl ethano	stearoyl ethanolamide	378246	4.46874e+06
Secondary Metabolite Biosynthesis	CPD-13090	A-12(13)-EpODE	(9Z,15Z)-12,13-epoxy-octadeca-9,15-dienoate	526552	27992616
Secondary Metabolite Biosynthesis	CPD-8228	calendate	calendate	384968770
Secondary Metabolite Biosynthesis	CPD-25818	prostaglandin E	prostaglandin E3	1870113	34341644
Secondary Metabolite Biosynthesis	CPD-8204	dimorphecolate	dimorphecolate	307620700	21611404
Secondary Metabolite Biosynthesis	CPD-10514	9,10-epoxystear	9,10-epoxystearate	43297344	38152440
Secondary Metabolite Biosynthesis	CPD-8229	punicate	punicate	384968770	32683322
Secondary Metabolite Biosynthesis	CPD-13636	(12Z)-9,10-epox	(12Z)-9,10-epoxyocta-dec-12-enoate	307620700	686831022
Secondary Metabolite Biosynthesis	CPD-8117	Œ≥-linolenate	Œ≥-linolenate	384968770	37977216
Secondary Metabolite Biosynthesis	CPD-729	(9S,13S,15Z)-12	(9S,13S,15Z)-12-oxophyto-10,15-dienoate	11828274	126217050
Secondary Metabolite Biosynthesis	CPD-8678	9(S)-HpOTre	9(S)-HpOTre	7.84073e+06	50052752
Secondary Metabolite Biosynthesis	LINOLENIC_ACID	Œ±-linolenate	Œ±-linolenate	384968770	37977216
Secondary Metabolite Biosynthesis	CPD-24529	(5Z,8Z,11Z)-ico	(5Z,8Z,11Z)-icosa-5,8,11-trienoate	41102976	21664828
Secondary Metabolite Biosynthesis	CPD-8680	colnelenate	colnelenate	11828274	340273100
Secondary Metabolite Biosynthesis	CPD-24643	12(S)-HETrE	12(S)-HETrE	96175830	234865970
Secondary Metabolite Biosynthesis	CPD-7598	anandamide	anandamide	30325868	23949882
Secondary Metabolite Biosynthesis	CPD-725	13(S)-HpOTre	13(S)-HpOTre	7.84073e+06	27831194
Secondary Metabolite Biosynthesis	CPD-16709	(9Z)-icos-9-eno	(9Z)-icos-9-enoate	12088341	49892416
Secondary Metabolite Biosynthesis	CPD-25932	traumatate	traumatate	1.90543e+06	54795776
Secondary Metabolite Biosynthesis	CPD-27152	(trans)-gondoat	(trans)-gondoate	12088341	3.80759e+06
Secondary Metabolite Biosynthesis	CPD-8679	colneleate	colneleate	526552	175974220
Secondary Metabolite Biosynthesis	CPD66-65	RvD2	resolvin D2	415288	15112383
Secondary Metabolite Biosynthesis	CPD-15704	10-trans, 12-ci	10-trans, 12-cis-octadecanoate	31279724	31226172
Secondary Metabolite Biosynthesis	CPD-8120	di-homo-Œ≥-	di-homo-Œ≥-linolenate	41102976	21664828
Secondary Metabolite Biosynthesis	CPD-8478	isolinoleate	isolinoleate	31279724	31226172
Secondary Metabolite Biosynthesis	CPD-17290	(7Z,10Z)-hexade	(7Z,10Z)-hexadecadienoate	3002041
Secondary Metabolite Biosynthesis	CPD-24646	9-oxo-ODE	9-oxo-ODE	526552	175974220
Secondary Metabolite Biosynthesis	CPD-12600	2-arachidonoylg	2-arachidonoylglycerol	753501	7825418
Secondary Metabolite Biosynthesis	INDOLE-3-ACETALDOXIME	(E)-(indol-3-yl	(E)-(indol-3-yl)acetaldehyde oxime	186623	101218
Secondary Metabolite Biosynthesis	COUMARATE	4-coumarate	4-coumarate	259857760
Secondary Metabolite Biosynthesis	INDOLE_ACETATE_AUXIN	(indol-3-yl)ace	(indol-3-yl)acetate	1.56272e+06	98472930
Secondary Metabolite Biosynthesis	INDOLE_ACETALDEHYDE	(indol-3-yl)ace	(indol-3-yl)acetaldehyde	20768008	1.55148e+06
Secondary Metabolite Biosynthesis	PYRIDOXINE	PN	pyridoxine	40797628	567408
Secondary Metabolite Biosynthesis	R-COCLAURINE	(R)-coclaurine	(R)-coclaurine	4.13361e+06	7.65626e+06
Secondary Metabolite Biosynthesis	CONIFERYL-ALDEHYDE	coniferaldehyde	coniferaldehyde		9163459
Secondary Metabolite Biosynthesis	CONIFERYL-ALCOHOL	coniferyl alcoh	coniferyl alcohol	3626675	4939886
Secondary Metabolite Biosynthesis	CPD-15799	(S)-norreticuli	(S)-norreticuline	10641871	10185663
Secondary Metabolite Biosynthesis	CPD-21759	norreticuline	norreticuline	23871282	22429166
Secondary Metabolite Biosynthesis	N-EE-PIPEROYL-PIPERIDINE	piperine	piperine	4.13361e+06	23919280
Secondary Metabolite Biosynthesis	XANTHINE	xanthine	xanthine	37254216	331394500
Secondary Metabolite Biosynthesis	CPD-7999	3-phenyllactate	3-phenyllactate	4703931	67310200
Secondary Metabolite Biosynthesis	S-COCLAURINE	(S)-coclaurine	(S)-coclaurine	4.13361e+06	7.65626e+06
Secondary Metabolite Biosynthesis	3-HYDROXY-N-METHYL-S-COCLAURINE	(S)-3'-hydroxy-	(S)-3'-hydroxy-N-methylcoclaurine	23871282
Secondary Metabolite Biosynthesis	CPD-16440	iridotrial	iridotrial	4703931
Secondary Metabolite Biosynthesis	CPD-9978	(6E)-8-oxogeran	(6E)-8-oxogeranial	3952361	113063
Secondary Metabolite Biosynthesis	R-RETICULINE	(R)-reticuline	(R)-reticuline	3.04469e+06	3.23329e+06
Secondary Metabolite Biosynthesis	Glucopyranose	D-glucopyranose	D-glucopyranose	62555632
Secondary Metabolite Biosynthesis	TYR	tyr	L-tyrosine	16870478
Secondary Metabolite Biosynthesis	CPD-9775	ecgonone methyl	ecgonone methyl-ester	11391192
Secondary Metabolite Biosynthesis	PHE	phe	L-phenylalanine	612626000	33849540
Secondary Metabolite Biosynthesis	CYS	cys	L-cysteine	675241	13381652
Secondary Metabolite Biosynthesis	CPD-9499	3,5-dimethoxyph	3,5-dimethoxyphenol	9319546	3.96123e+06
Secondary Metabolite Biosynthesis	CPD-9502	3,5-dimethoxyto	3,5-dimethoxytoluene	11905907
Secondary Metabolite Biosynthesis	CPD-6481	eugenol	eugenol	764644	33009870
Secondary Metabolite Biosynthesis	CPD-734	(-)-jasmonate	(-)-jasmonate	11768282	73608790
Secondary Metabolite Biosynthesis	D-SEDOHEPTULOSE-7-P	D-sedoheptulose	D-sedoheptulose 7-phosphate	997044	11485789
Secondary Metabolite Biosynthesis	CPDQT-31	2-[(3'-methylsu	2-[(3'-methylsulfanyl)propyl]malate	3913786	2.31329e+06
Secondary Metabolite Biosynthesis	CPDQT-32	2-[(4'-methylsu	2-[(4'-methylsulfanyl)butyl]malate	1.68791e+06	15678535
Secondary Metabolite Biosynthesis	CPDQT-34	2-[(6'-methylsu	2-[(6'-methylsulfanyl)hexyl]malate	7772892	89568400
Secondary Metabolite Biosynthesis	CPDQT-35	2-[(7'-methylsu	2-[(7'-methylsulfanyl)heptyl]malate	9391912	6.4736e+06
Secondary Metabolite Biosynthesis	CPDQT-37	3-[(4'-methylsu	3-[(4'-methylsulfanyl)butyl]malate	1.68791e+06	15678535
Secondary Metabolite Biosynthesis	DEHYDRO-3-DEOXY-L-RHAMNONATE	L-KDR	2-dehydro-3-deoxy-L-rhamnonate	526552	29250838
Secondary Metabolite Biosynthesis	LINAMARIN	linamarin	linamarin		191392940
Secondary Metabolite Biosynthesis	MIMOSINE	L-mimosine	L-mimosine	11574642
Secondary Metabolite Biosynthesis	CPD-305	tauropine	tauropine	2.08724e+06
Secondary Metabolite Biosynthesis	CPD-10231	3-amino-5-hydro	3-amino-5-hydroxybenzoate	1130826	5.92692e+06
Secondary Metabolite Biosynthesis	CPD-18208	pre-bikaverin	pre-bikaverin	9391912	6240927
Secondary Metabolite Biosynthesis	CPD-18031	fusarate	fusarate	38011096	1188431786
Secondary Metabolite Biosynthesis	CPD-15211	pulcherriminic	pulcherriminic acid	23871282	22429166
Secondary Metabolite Biosynthesis	CPD-7228	3''-deamino-3''	3''-deamino-3''-oxonicotianamine	33117780	64906672
Secondary Metabolite Biosynthesis	CPD-7165	olivetolate	olivetolate	3489574	20661436
Secondary Metabolite Biosynthesis	CPD-7108	cohumulone	cohumulone	9391912	6240927
Secondary Metabolite Biosynthesis	CPD-11505	olivetol	olivetol	5717953	11319837
Secondary Metabolite Biosynthesis	3-HYDROXY-ANTHRANILATE	3-hydroxyanthra	3-hydroxyanthranilate	1130826	5.92692e+06
Secondary Metabolite Biosynthesis	CPD-18737	domoic acid	domoic acid	11921653	12795094
Secondary Metabolite Biosynthesis	CPD-22491	isodomoic acid	isodomoic acid A	22560972
Cofactor, Carrier, and Vitamin Biosynthesis	CYS	cys	L-cysteine	675241	13381652
Cofactor, Carrier, and Vitamin Biosynthesis	PANTOTHENATE	(R)-pantothenat	(R)-pantothenate	589100860	917446300
Cofactor, Carrier, and Vitamin Biosynthesis	CPD-359	7-mercaptohepta	7-mercaptoheptanoylthreonine	1.61261e+06
Cofactor, Carrier, and Vitamin Biosynthesis	TYR	tyr	L-tyrosine	16870478
Cofactor, Carrier, and Vitamin Biosynthesis	CPD-7602	7,8-didemethyl-	7,8-didemethyl-8-hydroxy-5-deazariboflavin	119721	8735661
Cofactor, Carrier, and Vitamin Biosynthesis	3-HYDROXY-ANTHRANILATE	3-hydroxyanthra	3-hydroxyanthranilate	1130826	5.92692e+06
Cofactor, Carrier, and Vitamin Biosynthesis	CPD-12443	perillate	perillate	3952361	113063
Cofactor, Carrier, and Vitamin Biosynthesis	14-15-DiHETrE	14,15-DiHETrE	14,15-DiHETrE	82141496	20048600
Cofactor, Carrier, and Vitamin Biosynthesis	9-HEPE	9-HEPE	9-HEPE	3.10374e+06	30983946
Cofactor, Carrier, and Vitamin Biosynthesis	8-15-DiHETE	8,15-diHETE	8,15-diHETE	6.65211e+06	102379424
Cofactor, Carrier, and Vitamin Biosynthesis	CPD-3738	N-acetyl-DL-met	N-acetyl-DL-methionine	10416281	90270720
Cofactor, Carrier, and Vitamin Biosynthesis	5-6-DiHETrE	5,6-DiHETrE	5,6-DiHETrE	82141496	4549794
Cofactor, Carrier, and Vitamin Biosynthesis	11-12-DiHETrE	11,12-DiHETrE	11,12-DiHETrE	82141496	37259808
Cofactor, Carrier, and Vitamin Biosynthesis	9-HOTrE	9-HOTrE	9-HOTrE	526552	175974220
Cofactor, Carrier, and Vitamin Biosynthesis	CPD-16631	Œ≤-tyrosine	Œ≤-tyrosine	16870478	13486475
Cofactor, Carrier, and Vitamin Biosynthesis	12-20-diHETE	12,20-diHETE	12,20-diHETE	6.65211e+06	104574936
Cofactor, Carrier, and Vitamin Biosynthesis	13-HODE	13-HODE	13-HODE	307620700
Cofactor, Carrier, and Vitamin Biosynthesis	8-9-DiHETrE	8,9-DiHETrE	8,9-DiHETrE	82141496	50931092
Cofactor, Carrier, and Vitamin Biosynthesis	9-HODE	9-HODE	9-HODE	307620700	419516600
Cofactor, Carrier, and Vitamin Biosynthesis	17-HDoHE	17-HDoHE	17-HDoHE	119721	49807200
Cofactor, Carrier, and Vitamin Biosynthesis	CPD-7999	3-phenyllactate	3-phenyllactate	4703931	67310200
Cofactor, Carrier, and Vitamin Biosynthesis	CPD-16709	(9Z)-icos-9-eno	(9Z)-icos-9-enoate	12088341	49892416
Cofactor, Carrier, and Vitamin Biosynthesis	CPD-232	(S)-Œ≤-tyrosine	(S)-Œ≤-tyrosine	16870478
Cofactor, Carrier, and Vitamin Biosynthesis	CPD-216	D-phenylalanine	D-phenylalanine	612626000	1280936342
Cofactor, Carrier, and Vitamin Biosynthesis	CPD-13089	9(10)-EpODE	(12Z,15Z)-9,10-epoxyoctadeca-12,15-dienoate	526552	27992616
Cofactor, Carrier, and Vitamin Biosynthesis	CPD-24161	benzocaine	benzocaine	612626000	26000728
Cofactor, Carrier, and Vitamin Biosynthesis	DEOXYCHOLATE	deoxycholate	deoxycholate	38011096	47297248
Cofactor, Carrier, and Vitamin Biosynthesis	CPD-14368	5-phenylpentano	5-phenylpentanoate	14600123	140596
Cofactor, Carrier, and Vitamin Biosynthesis	CPD-13644	N5-acetyl-L-orn	N5-acetyl-L-ornithine	3436361	15150630
Cofactor, Carrier, and Vitamin Biosynthesis	CPD-424	N-acetyl-L-hist	N-acetyl-L-histidine	13094155	6131063
Cofactor, Carrier, and Vitamin Biosynthesis	2-2-METHYLTHIOETHYLMALIC-ACID	2-[(2'-methylsu	2-[(2'-methylsulfanyl)ethyl]malate	15142232	24962712
Cofactor, Carrier, and Vitamin Biosynthesis	CPD-11757	2-hydroxyphenyl	2-hydroxyphenylalanine	16870478	4266671
Cofactor, Carrier, and Vitamin Biosynthesis	CPD-8231	Œ±-eleostearate	Œ±-eleostearate	384968770	37977216
Cofactor, Carrier, and Vitamin Biosynthesis	CPD-24626	13-oxo-9Z,11E-O	13-oxo-9Z,11E-ODE	526552	175974220
Cofactor, Carrier, and Vitamin Biosynthesis	CPD-13483	4-amino-L-pheny	4-amino-L-phenylalanine	371743	472764
Cofactor, Carrier, and Vitamin Biosynthesis	CPD-24258	15-oxolipoxin A	15-oxolipoxin A4	3.36236e+06
Cofactor, Carrier, and Vitamin Biosynthesis	CPD-8229	punicate	punicate	384968770	32683322
Cofactor, Carrier, and Vitamin Biosynthesis	CPD-24732	20-carboxy-leuk	20-carboxy-leukotriene B4	2229409	139914780
Cofactor, Carrier, and Vitamin Biosynthesis	CPD-21790	4-dimethylamino	4-dimethylamino-L-phenylalanine	40966728	34904760
Cofactor, Carrier, and Vitamin Biosynthesis	D-TYROSINE	D-Tyr	D-tyrosine	16870478	39725896
Cofactor, Carrier, and Vitamin Biosynthesis	LINOLENIC_ACID	Œ±-linolenate	Œ±-linolenate	384968770	37977216
Cofactor, Carrier, and Vitamin Biosynthesis	CPDQT-37	3-[(4'-methylsu	3-[(4'-methylsulfanyl)butyl]malate	1.68791e+06	15678535
Cofactor, Carrier, and Vitamin Biosynthesis	CPD-8228	calendate	calendate	384968770
Cofactor, Carrier, and Vitamin Biosynthesis	CPD-725	13(S)-HpOTre	13(S)-HpOTre	7.84073e+06	27831194
Cofactor, Carrier, and Vitamin Biosynthesis	CPD66-57	RvE1	resolvin E1	1870113	34341644
Cofactor, Carrier, and Vitamin Biosynthesis	CPD-26009	PGH3	prostaglandin H3	3.36236e+06	11209926
Cofactor, Carrier, and Vitamin Biosynthesis	12-OXO-TRANS-10-DODECENOATE	traumatin	traumatin	41447640	102515840
Cofactor, Carrier, and Vitamin Biosynthesis	CPD-15322	L-homophenylala	L-homophenylalanine	38011096	12605716
Cofactor, Carrier, and Vitamin Biosynthesis	CPD-10514	9,10-epoxystear	9,10-epoxystearate	43297344	38152440
Cofactor, Carrier, and Vitamin Biosynthesis	CPD-8680	colnelenate	colnelenate	11828274	340273100
Cofactor, Carrier, and Vitamin Biosynthesis	CPD-25818	prostaglandin E	prostaglandin E3	1870113	34341644
Cofactor, Carrier, and Vitamin Biosynthesis	MIMOSINE	L-mimosine	L-mimosine	11574642
Cofactor, Carrier, and Vitamin Biosynthesis	PHE	phe	L-phenylalanine	612626000	33849540
Cofactor, Carrier, and Vitamin Biosynthesis	91018-TRIHYDROXYSTEARATE	9,10,18-trihydr	9,10,18-trihydroxystearate	5.84406e+06
Cofactor, Carrier, and Vitamin Biosynthesis	N2-MALONYL-D-TRYPTOPHAN	N2-malonyl-D-tr	N2-malonyl-D-tryptophan	3.22193e+06	3.70996e+06
Cofactor, Carrier, and Vitamin Biosynthesis	3-2-METHYLTHIOETHYLMALIC-ACID	3-[(2'-methylsu	3-[(2'-methylsulfanyl)ethyl]malate	15142232	24962712
Cofactor, Carrier, and Vitamin Biosynthesis	CPD-8679	colneleate	colneleate	526552	175974220
Cofactor, Carrier, and Vitamin Biosynthesis	CPD-8478	isolinoleate	isolinoleate	31279724	31226172
Cofactor, Carrier, and Vitamin Biosynthesis	CPD-9169	2-hydroxylamino	2-hydroxylaminobenzoate	1130826	178818460
Cofactor, Carrier, and Vitamin Biosynthesis	CPDQT-34	2-[(6'-methylsu	2-[(6'-methylsulfanyl)hexyl]malate	7772892	89568400
Cofactor, Carrier, and Vitamin Biosynthesis	CPD-644	L-threo-3-pheny	L-threo-3-phenylserine	16870478
Cofactor, Carrier, and Vitamin Biosynthesis	CPD-27665	5-methoxy-L-try	5-methoxy-L-tryptophan	3.19215e+06
Cofactor, Carrier, and Vitamin Biosynthesis	CPD-17290	(7Z,10Z)-hexade	(7Z,10Z)-hexadecadienoate	3002041
Cofactor, Carrier, and Vitamin Biosynthesis	CPD-24675	trans-EKODE-(E)	trans-EKODE-(E)-Ib	7.84073e+06	127949880
Cofactor, Carrier, and Vitamin Biosynthesis	CARNITINE	L-carnitine	L-carnitine	2.61035e+06	31104626
Cofactor, Carrier, and Vitamin Biosynthesis	CPD-12711	5-aminosalicyla	5-aminosalicylate	1130826	178818460
Cofactor, Carrier, and Vitamin Biosynthesis	CPD66-65	RvD2	resolvin D2	415288	15112383
Cofactor, Carrier, and Vitamin Biosynthesis	CPD-17320	ETA	(11Z,14Z,17Z)-icosa-11,14,17-trienoate	41102976	20132054
Cofactor, Carrier, and Vitamin Biosynthesis	PHENYL-PYRUVATE	3-phenyl-2-oxop	3-phenyl-2-oxopropanoate	259857760
Cofactor, Carrier, and Vitamin Biosynthesis	CPD-13090	A-12(13)-EpODE	(9Z,15Z)-12,13-epoxy-octadeca-9,15-dienoate	526552	27992616
Cofactor, Carrier, and Vitamin Biosynthesis	CPDQT-35	2-[(7'-methylsu	2-[(7'-methylsulfanyl)heptyl]malate	9391912	6.4736e+06
Cofactor, Carrier, and Vitamin Biosynthesis	CPD-8120	di-homo-Œ≥-	di-homo-Œ≥-linolenate	41102976	21664828
Cofactor, Carrier, and Vitamin Biosynthesis	CPD-27152	(trans)-gondoat	(trans)-gondoate	12088341	3.80759e+06
Cofactor, Carrier, and Vitamin Biosynthesis	CPDQT-32	2-[(4'-methylsu	2-[(4'-methylsulfanyl)butyl]malate	1.68791e+06	15678535
Cofactor, Carrier, and Vitamin Biosynthesis	N6N6N6-TRIMETHYL-L-LYSINE	N6,N6,N6-trimet	N6,N6,N6-trimethyl-L-lysine	19705028
Cofactor, Carrier, and Vitamin Biosynthesis	CPD-17531	L-dihydroantica	L-dihydroanticapsin	4.09702e+06	46238148
Cofactor, Carrier, and Vitamin Biosynthesis	COUMARATE	4-coumarate	4-coumarate	259857760
Cofactor, Carrier, and Vitamin Biosynthesis	CPD-15704	10-trans, 12-ci	10-trans, 12-cis-octadecanoate	31279724	31226172
Cofactor, Carrier, and Vitamin Biosynthesis	CPD-12193	ricinoleate	ricinoleate	43297344
Cofactor, Carrier, and Vitamin Biosynthesis	CPD-729	(9S,13S,15Z)-12	(9S,13S,15Z)-12-oxophyto-10,15-dienoate	11828274	126217050
Cofactor, Carrier, and Vitamin Biosynthesis	CPD-24529	(5Z,8Z,11Z)-ico	(5Z,8Z,11Z)-icosa-5,8,11-trienoate	41102976	21664828
Cofactor, Carrier, and Vitamin Biosynthesis	CPD-16630	(R)-Œ≤-tyrosine	(R)-Œ≤-tyrosine	16870478	32292200
Cofactor, Carrier, and Vitamin Biosynthesis	CPD66-64	RvD1	resolvin D1	415288	15112383
Cofactor, Carrier, and Vitamin Biosynthesis	CPD-8204	dimorphecolate	dimorphecolate	307620700	21611404
Cofactor, Carrier, and Vitamin Biosynthesis	CPD-25932	traumatate	traumatate	1.90543e+06	54795776
Cofactor, Carrier, and Vitamin Biosynthesis	CPD-18737	domoic acid	domoic acid	11921653	12795094
Cofactor, Carrier, and Vitamin Biosynthesis	CPD-24300	N-methyl-L-phen	N-methyl-L-phenylalanine	38011096	65944916
Cofactor, Carrier, and Vitamin Biosynthesis	CPD-13101	docosanedioate	docosanedioate	2.82262e+06	4383714
Cofactor, Carrier, and Vitamin Biosynthesis	CPD-44	S-carboxymethyl	S-carboxymethyl-L-cysteine	675241	13381652
Cofactor, Carrier, and Vitamin Biosynthesis	CPD-24646	9-oxo-ODE	9-oxo-ODE	526552	175974220
Cofactor, Carrier, and Vitamin Biosynthesis	CPD-8678	9(S)-HpOTre	9(S)-HpOTre	7.84073e+06	50052752
Cofactor, Carrier, and Vitamin Biosynthesis	CPD-24691	prostaglandin D	prostaglandin D3	1870113	34341644
Cofactor, Carrier, and Vitamin Biosynthesis	CPD-8817	4-aminosalicyla	4-aminosalicylate	1130826	178818460
Cofactor, Carrier, and Vitamin Biosynthesis	CPD-24643	12(S)-HETrE	12(S)-HETrE	96175830	234865970
Cofactor, Carrier, and Vitamin Biosynthesis	CPD-7598	anandamide	anandamide	30325868	23949882
Cofactor, Carrier, and Vitamin Biosynthesis	LINOLEIC_ACID	linoleate	linoleate	31279724	8402855
Cofactor, Carrier, and Vitamin Biosynthesis	CPD-16653	4-O-prenyl-L-ty	4-O-prenyl-L-tyrosine	18916998	96971496
Cofactor, Carrier, and Vitamin Biosynthesis	CPD-8117	Œ≥-linolenate	Œ≥-linolenate	384968770	37977216
Cofactor, Carrier, and Vitamin Biosynthesis	N-ACETYL-D-TRYPTOPHAN	N-acetyl-D-tryp	N-acetyl-D-tryptophan	3.4731e+06	88527736
Cofactor, Carrier, and Vitamin Biosynthesis	CPDQT-31	2-[(3'-methylsu	2-[(3'-methylsulfanyl)propyl]malate	3913786	2.31329e+06
Cofactor, Carrier, and Vitamin Biosynthesis	CPD-20338	N-acetyl-L-vali	N-acetyl-L-valine	35073972	13022728
Cofactor, Carrier, and Vitamin Biosynthesis	CPD-27098	L-PLA	(S)-3-(phenyl)lactate	4703931
Cofactor, Carrier, and Vitamin Biosynthesis	CPD-17183	trans-4-hydroxy	trans-4-hydroxy-L-proline betaine	35073972	14914262
Cofactor, Carrier, and Vitamin Biosynthesis	CPD-10670	dodecanedioate	dodecanedioate	17598418	3976729768
Cofactor, Carrier, and Vitamin Biosynthesis	CPD-12218	3-hydroxy-3-phe	3-hydroxy-3-phenylpropanoate	4703931
Cofactor, Carrier, and Vitamin Biosynthesis	CPD-20400	stearoyl ethano	stearoyl ethanolamide	378246	4.46874e+06
Cofactor, Carrier, and Vitamin Biosynthesis	CPD-13636	(12Z)-9,10-epox	(12Z)-9,10-epoxyocta-dec-12-enoate	307620700	686831022
Cofactor, Carrier, and Vitamin Biosynthesis	DEHYDRO-3-DEOXY-L-RHAMNONATE	L-KDR	2-dehydro-3-deoxy-L-rhamnonate	526552	29250838
Cofactor, Carrier, and Vitamin Biosynthesis	CPD-25812	palmitoyl Tyr	N-palmitoyl-L-tyrosine	3913786
Cofactor, Carrier, and Vitamin Biosynthesis	L-gulopyranose	L-gulopyranose	L-gulopyranose	832654	42153520
Cofactor, Carrier, and Vitamin Biosynthesis	L-Mannopyranose	L-mannopyranose	L-mannopyranose	46975132
Cofactor, Carrier, and Vitamin Biosynthesis	D-allofuranose	D-allofuranose	D-allofuranose	96175830
Cofactor, Carrier, and Vitamin Biosynthesis	Glucopyranose	D-glucopyranose	D-glucopyranose	62555632
Cofactor, Carrier, and Vitamin Biosynthesis	RETINAL	all-trans-retin	all-trans-retinal	3952361	113063
Cofactor, Carrier, and Vitamin Biosynthesis	CPD-26756	(-)-warburganal	(-)-warburganal	1.38304e+06	990703
Cofactor, Carrier, and Vitamin Biosynthesis	CPD-26754	polygodial	polygodial	9391912
Cofactor, Carrier, and Vitamin Biosynthesis	CPD-9978	(6E)-8-oxogeran	(6E)-8-oxogeranial	3952361	113063
Cofactor, Carrier, and Vitamin Biosynthesis	CPD-15062	ubiquinol-0	ubiquinol-0	2.48053e+06	25965420
Cofactor, Carrier, and Vitamin Biosynthesis	ALL-TRANS-HEXAPRENYL-DIPHOSPHATE	all-trans-hexap	all-trans-hexaprenyl diphosphate	37639880
Cofactor, Carrier, and Vitamin Biosynthesis	Purine-Ribonucleosides	purine ribonucl	a purine ribonucleoside	13759993	61895548
Cofactor, Carrier, and Vitamin Biosynthesis	BIOTIN	biotin	biotin	4551494	1.82522e+06
Cofactor, Carrier, and Vitamin Biosynthesis	DETHIOBIOTIN	dethiobiotin	dethiobiotin	25219340	344714660
Cofactor, Carrier, and Vitamin Biosynthesis	CPD-20372	L-aspartyl-L-le	L-aspartyl-L-leucine	8.30843e+06	44845100
Cofactor, Carrier, and Vitamin Biosynthesis	CPD-20350	L-alanyl-L-isol	L-alanyl-L-isoleucine	6.09164e+06	19458080
Cofactor, Carrier, and Vitamin Biosynthesis	CPD-20347	glycyl-L-trypto	glycyl-L-tryptophan	3.38769e+06
Cofactor, Carrier, and Vitamin Biosynthesis	CPD-23026	L-prolyl-L-prol	L-prolyl-L-proline dipeptide	4.30443e+06	33803432
Cofactor, Carrier, and Vitamin Biosynthesis	CPD-20346	glycyl-L-tyrosi	glycyl-L-tyrosine	189955	133333440
Cofactor, Carrier, and Vitamin Biosynthesis	CPD-20382	L-leucyl-L-aspa	L-leucyl-L-aspartate	8.30843e+06
Cofactor, Carrier, and Vitamin Biosynthesis	CPD-20385	L-leucyl-L-vali	L-leucyl-L-valine	83132864	3.84876e+06
Cofactor, Carrier, and Vitamin Biosynthesis	CPD-20364	L-valyl-L-gluta	L-valyl-L-glutamate	8.30843e+06
Cofactor, Carrier, and Vitamin Biosynthesis	CPD-23023	L-valyl-L-aspar	L-valyl-L-aspartate	18926236	16880854
Cofactor, Carrier, and Vitamin Biosynthesis	CPD-20377	L-isoleucyl-gly	L-isoleucyl-glycine	2.16954e+06	42794392
Cofactor, Carrier, and Vitamin Biosynthesis	PYRIDOXAL	PL	pyridoxal	18188792	60266956
Cofactor, Carrier, and Vitamin Biosynthesis	PYRIDOXINE	PN	pyridoxine	40797628	567408
Cofactor, Carrier, and Vitamin Biosynthesis	CALCITRIOL	calcitriol	calcitriol	40360236	4633569
Hormone, Neurotransmitter, and Signaling Molecule Biosynthesis	CPD-16004	bombykol	bombykol	1887578	3.22986e+06
Hormone, Neurotransmitter, and Signaling Molecule Biosynthesis	CORTISOL	cortisol	cortisol	51641436
Hormone, Neurotransmitter, and Signaling Molecule Biosynthesis	18-HYDROXYCORTICOSTERONE	18-hydroxycorti	18-hydroxycorticosterone	51641436
Hormone, Neurotransmitter, and Signaling Molecule Biosynthesis	CALCITRIOL	calcitriol	calcitriol	40360236	4633569
Hormone, Neurotransmitter, and Signaling Molecule Biosynthesis	TYR	tyr	L-tyrosine	16870478
Hormone, Neurotransmitter, and Signaling Molecule Biosynthesis	NOREPINEPHRINE	(R)-noradrenali	(R)-noradrenaline	40797628	5.22445e+06
Hormone, Neurotransmitter, and Signaling Molecule Biosynthesis	N-ACETYL-5-METHOXY-TRYPTAMINE	melatonin	melatonin	2.46077e+06	12994173
Hormone, Neurotransmitter, and Signaling Molecule Biosynthesis	PHE	phe	L-phenylalanine	612626000	33849540
Hormone, Neurotransmitter, and Signaling Molecule Biosynthesis	CYS	cys	L-cysteine	675241	13381652
Cell Structure Biosynthesis	CPD-10514	9,10-epoxystear	9,10-epoxystearate	43297344	38152440
Cell Structure Biosynthesis	91018-TRIHYDROXYSTEARATE	9,10,18-trihydr	9,10,18-trihydroxystearate	5.84406e+06
Cell Structure Biosynthesis	CPD-23537	valerophenone	valerophenone	3.88306e+06	56095036
Cell Structure Biosynthesis	CPD-19223	graphinone	graphinone	3.99265e+06
Cell Structure Biosynthesis	CPD-10343	duroquinone	duroquinone	764644	51201.1
Cell Structure Biosynthesis	CPD-23646	4-phenyl-2-buta	4-phenyl-2-butanol	3.94485e+06	559071
Cell Structure Biosynthesis	COUMARATE	4-coumarate	4-coumarate	259857760
Cell Structure Biosynthesis	CONIFERYL-ALDEHYDE	coniferaldehyde	coniferaldehyde		9163459
Cell Structure Biosynthesis	CONIFERYL-ALCOHOL	coniferyl alcoh	coniferyl alcohol	3626675	4939886
Cell Structure Biosynthesis	PHE	phe	L-phenylalanine	612626000	33849540
Metabolic Regulator Biosynthesis	1-L-MYO-INOSITOL-1-P	Ins(3)P	1D-myo-inositol 3-monophosphate	11768282	23494158
Metabolic Regulator Biosynthesis	PHE	phe	L-phenylalanine	612626000	33849540
Metabolic Regulator Biosynthesis	TYR	tyr	L-tyrosine	16870478
Metabolic Regulator Biosynthesis	CYS	cys	L-cysteine	675241	13381652
Metabolic Regulator Biosynthesis	PHENYL-PYRUVATE	3-phenyl-2-oxop	3-phenyl-2-oxopropanoate	259857760
Metabolic Regulator Biosynthesis	DEHYDRO-3-DEOXY-L-RHAMNONATE	L-KDR	2-dehydro-3-deoxy-L-rhamnonate	526552	29250838
Metabolic Regulator Biosynthesis	N6N6N6-TRIMETHYL-L-LYSINE	N6,N6,N6-trimet	N6,N6,N6-trimethyl-L-lysine	19705028
Metabolic Regulator Biosynthesis	CARNITINE	L-carnitine	L-carnitine	2.61035e+06	31104626
Metabolic Regulator Biosynthesis	DL-CARNITINE	carnitine	carnitine	2.61035e+06	31104626
Metabolic Regulator Biosynthesis	Glucopyranose	D-glucopyranose	D-glucopyranose	62555632
Tetrapyrrole Biosynthesis	CPD-15062	ubiquinol-0	ubiquinol-0	2.48053e+06	25965420
Aromatic Compound Biosynthesis	CPD-9499	3,5-dimethoxyph	3,5-dimethoxyphenol	9319546	3.96123e+06
Aromatic Compound Biosynthesis	CPD-9502	3,5-dimethoxyto	3,5-dimethoxytoluene	11905907
Aromatic Compound Biosynthesis	TYR	tyr	L-tyrosine	16870478
Aromatic Compound Biosynthesis	D-SEDOHEPTULOSE-7-P	D-sedoheptulose	D-sedoheptulose 7-phosphate	997044	11485789
Aromatic Compound Biosynthesis	CPD-10231	3-amino-5-hydro	3-amino-5-hydroxybenzoate	1130826	5.92692e+06
Aromatic Compound Biosynthesis	COUMARATE	4-coumarate	4-coumarate	259857760
Aromatic Compound Biosynthesis	CPD-18120	caffealdehyde	caffealdehyde	259857760
Aromatic Compound Biosynthesis	PHE	phe	L-phenylalanine	612626000	33849540
Aromatic Compound Biosynthesis	CPD-12218	3-hydroxy-3-phe	3-hydroxy-3-phenylpropanoate	4703931
Aromatic Compound Biosynthesis	CPD-6421	methylcinnamate	methylcinnamate	1.09329e+06
Aromatic Compound Biosynthesis	CPD-6482	methyleugenol	methyleugenol	14600123	140596
Aromatic Compound Biosynthesis	Glucopyranose	D-glucopyranose	D-glucopyranose	62555632
Aromatic Compound Biosynthesis	CONIFERYL-ALCOHOL	coniferyl alcoh	coniferyl alcohol	3626675	4939886
Aromatic Compound Biosynthesis	CPD-6481	eugenol	eugenol	764644	33009870
Aromatic Compound Biosynthesis	CPD-9875	coniferyl aceta	coniferyl acetate	524178	7359096
Aromatic Compound Biosynthesis	CONIFERYL-ALDEHYDE	coniferaldehyde	coniferaldehyde		9163459
Aromatic Compound Biosynthesis	CPD-9533	9-demethylmundu	9-demethylmunduserone	4.09702e+06	56731444
Aromatic Compound Biosynthesis	CPD-9320	3''-hydroxy-ger	3''-hydroxy-geranylhydroquinone	764644
Aromatic Compound Biosynthesis	PHENYL-PYRUVATE	3-phenyl-2-oxop	3-phenyl-2-oxopropanoate	259857760
Aromatic Compound Biosynthesis	CPD-19959	propyl benzoate	propyl benzoate	764644	51201.1
Other Biosynthesis	PHENYL-PYRUVATE	3-phenyl-2-oxop	3-phenyl-2-oxopropanoate	259857760
Other Biosynthesis	DEHYDRO-3-DEOXY-L-RHAMNONATE	L-KDR	2-dehydro-3-deoxy-L-rhamnonate	526552	29250838
Other Biosynthesis	CPD-3738	N-acetyl-DL-met	N-acetyl-DL-methionine	10416281	90270720
Other Biosynthesis	CPD-16631	Œ≤-tyrosine	Œ≤-tyrosine	16870478	13486475
Other Biosynthesis	CPD-424	N-acetyl-L-hist	N-acetyl-L-histidine	13094155	6131063
Other Biosynthesis	N2-MALONYL-D-TRYPTOPHAN	N2-malonyl-D-tr	N2-malonyl-D-tryptophan	3.22193e+06	3.70996e+06
Other Biosynthesis	PHE	phe	L-phenylalanine	612626000	33849540
Other Biosynthesis	CPD-17183	trans-4-hydroxy	trans-4-hydroxy-L-proline betaine	35073972	14914262
Other Biosynthesis	N6N6N6-TRIMETHYL-L-LYSINE	N6,N6,N6-trimet	N6,N6,N6-trimethyl-L-lysine	19705028
Other Biosynthesis	CPD-232	(S)-Œ≤-tyrosine	(S)-Œ≤-tyrosine	16870478
Other Biosynthesis	CPD-20338	N-acetyl-L-vali	N-acetyl-L-valine	35073972	13022728
Other Biosynthesis	CPD-17531	L-dihydroantica	L-dihydroanticapsin	4.09702e+06	46238148
Other Biosynthesis	N-ACETYL-D-TRYPTOPHAN	N-acetyl-D-tryp	N-acetyl-D-tryptophan	3.4731e+06	88527736
Other Biosynthesis	CPD-11757	2-hydroxyphenyl	2-hydroxyphenylalanine	16870478	4266671
Other Biosynthesis	CPD-44	S-carboxymethyl	S-carboxymethyl-L-cysteine	675241	13381652
Other Biosynthesis	CPD-644	L-threo-3-pheny	L-threo-3-phenylserine	16870478
Other Biosynthesis	CPD-13483	4-amino-L-pheny	4-amino-L-phenylalanine	371743	472764
Other Biosynthesis	CPD-216	D-phenylalanine	D-phenylalanine	612626000	1280936342
Other Biosynthesis	CPD-16653	4-O-prenyl-L-ty	4-O-prenyl-L-tyrosine	18916998	96971496
Other Biosynthesis	CPD-25812	palmitoyl Tyr	N-palmitoyl-L-tyrosine	3913786
Other Biosynthesis	CPD-16630	(R)-Œ≤-tyrosine	(R)-Œ≤-tyrosine	16870478	32292200
Other Biosynthesis	CPD-21790	4-dimethylamino	4-dimethylamino-L-phenylalanine	40966728	34904760
Other Biosynthesis	CYS	cys	L-cysteine	675241	13381652
Other Biosynthesis	CPD-15322	L-homophenylala	L-homophenylalanine	38011096	12605716
Other Biosynthesis	CPD-27665	5-methoxy-L-try	5-methoxy-L-tryptophan	3.19215e+06
Other Biosynthesis	MIMOSINE	L-mimosine	L-mimosine	11574642
Other Biosynthesis	CPD-13644	N5-acetyl-L-orn	N5-acetyl-L-ornithine	3436361	15150630
Other Biosynthesis	CPD-18737	domoic acid	domoic acid	11921653	12795094
Other Biosynthesis	CPD-24300	N-methyl-L-phen	N-methyl-L-phenylalanine	38011096	65944916
Other Biosynthesis	TYR	tyr	L-tyrosine	16870478
Other Biosynthesis	D-TYROSINE	D-Tyr	D-tyrosine	16870478	39725896
Other Biosynthesis	9-HODE	9-HODE	9-HODE	307620700	419516600
Other Biosynthesis	9-HOTrE	9-HOTrE	9-HOTrE	526552	175974220
Other Biosynthesis	13-HODE	13-HODE	13-HODE	307620700
Other Biosynthesis	CPD-13090	A-12(13)-EpODE	(9Z,15Z)-12,13-epoxy-octadeca-9,15-dienoate	526552	27992616
Other Biosynthesis	CPD-8117	Œ≥-linolenate	Œ≥-linolenate	384968770	37977216
Other Biosynthesis	CPD-729	(9S,13S,15Z)-12	(9S,13S,15Z)-12-oxophyto-10,15-dienoate	11828274	126217050
Other Biosynthesis	LINOLEIC_ACID	linoleate	linoleate	31279724	8402855
Other Biosynthesis	CPD-15704	10-trans, 12-ci	10-trans, 12-cis-octadecanoate	31279724	31226172
Other Biosynthesis	CPD-17320	ETA	(11Z,14Z,17Z)-icosa-11,14,17-trienoate	41102976	20132054
Other Biosynthesis	CPD-8120	di-homo-Œ≥-	di-homo-Œ≥-linolenate	41102976	21664828
Other Biosynthesis	91018-TRIHYDROXYSTEARATE	9,10,18-trihydr	9,10,18-trihydroxystearate	5.84406e+06
Other Biosynthesis	CPD-16709	(9Z)-icos-9-eno	(9Z)-icos-9-enoate	12088341	49892416
Other Biosynthesis	CPD-24529	(5Z,8Z,11Z)-ico	(5Z,8Z,11Z)-icosa-5,8,11-trienoate	41102976	21664828
Other Biosynthesis	CPD-8229	punicate	punicate	384968770	32683322
Other Biosynthesis	CPD-24626	13-oxo-9Z,11E-O	13-oxo-9Z,11E-ODE	526552	175974220
Other Biosynthesis	LINOLENIC_ACID	Œ±-linolenate	Œ±-linolenate	384968770	37977216
Other Biosynthesis	CPD-12193	ricinoleate	ricinoleate	43297344
Other Biosynthesis	CPD-10514	9,10-epoxystear	9,10-epoxystearate	43297344	38152440
Other Biosynthesis	CPD-8204	dimorphecolate	dimorphecolate	307620700	21611404
Other Biosynthesis	CPD-13089	9(10)-EpODE	(12Z,15Z)-9,10-epoxyoctadeca-12,15-dienoate	526552	27992616
Other Biosynthesis	CPD-8228	calendate	calendate	384968770
Other Biosynthesis	CPD-8231	Œ±-eleostearate	Œ±-eleostearate	384968770	37977216
Other Biosynthesis	CPD-27152	(trans)-gondoat	(trans)-gondoate	12088341	3.80759e+06
Other Biosynthesis	CPD-13636	(12Z)-9,10-epox	(12Z)-9,10-epoxyocta-dec-12-enoate	307620700	686831022
Other Biosynthesis	CPD-24646	9-oxo-ODE	9-oxo-ODE	526552	175974220
Other Biosynthesis	CPD-24675	trans-EKODE-(E)	trans-EKODE-(E)-Ib	7.84073e+06	127949880
Other Biosynthesis	CPD-8478	isolinoleate	isolinoleate	31279724	31226172
Other Biosynthesis	ALL-TRANS-HEXAPRENYL-DIPHOSPHATE	all-trans-hexap	all-trans-hexaprenyl diphosphate	37639880
Other Biosynthesis	SPERMINE	spermine	spermine	42704784	7982413
Other Biosynthesis	CPD-15062	ubiquinol-0	ubiquinol-0	2.48053e+06	25965420
Other Biosynthesis	2-2-METHYLTHIOETHYLMALIC-ACID	2-[(2'-methylsu	2-[(2'-methylsulfanyl)ethyl]malate	15142232	24962712
Other Biosynthesis	3-2-METHYLTHIOETHYLMALIC-ACID	3-[(2'-methylsu	3-[(2'-methylsulfanyl)ethyl]malate	15142232	24962712
Other Biosynthesis	1-L-MYO-INOSITOL-1-P	Ins(3)P	1D-myo-inositol 3-monophosphate	11768282	23494158

## Sheet: Table S20
Supplemental Table 20. Summary of pathway-level metabolic activity across control and PE Fiber treatment groups based on MetaCyc Pathway Tools analysis. Values represent summed metabolite abundances mapped to MetaCyc functional subsystems for each treatment group. Categories are organized by metabolic function: Degradation.
Category	ID	Abbrev.	Metabolite	+PE Fiber	Control
Amino Acid Degradation	CPD-15062	ubiquinol-0	ubiquinol-0	2.48053e+06	25965420
Amino Acid Degradation	N2-SUCCINYLORNITHINE	N2-succinyl-L-o	N2-succinyl-L-ornithine	18926236
Amino Acid Degradation	PHE	phe	L-phenylalanine	612626000	33849540
Amino Acid Degradation	TYR	tyr	L-tyrosine	16870478
Amino Acid Degradation	CYS	cys	L-cysteine	675241	13381652
Amino Acid Degradation	PHENYL-PYRUVATE	3-phenyl-2-oxop	3-phenyl-2-oxopropanoate	259857760
Amino Acid Degradation	DEHYDRO-3-DEOXY-L-RHAMNONATE	L-KDR	2-dehydro-3-deoxy-L-rhamnonate	526552	29250838
Amino Acid Degradation	Purine-Ribonucleosides	purine ribonucl	a purine ribonucleoside	13759993	61895548
Amino Acid Degradation	CPD-7999	3-phenyllactate	3-phenyllactate	4703931	67310200
Amino Acid Degradation	3-HYDROXY-ANTHRANILATE	3-hydroxyanthra	3-hydroxyanthranilate	1130826	5.92692e+06
Amino Acid Degradation	3-INDOLEGLYOXAL	(indol-3-yl)gly	(indol-3-yl)glyoxal	5783438
Amino Acid Degradation	INDOLE_ACETATE_AUXIN	(indol-3-yl)ace	(indol-3-yl)acetate	1.56272e+06	98472930
Amino Acid Degradation	3-INDOLYLGLYCOLALDEHYDE	(2R)-2-hydroxy-	(2R)-2-hydroxy-2-(indol-3-yl)acetaldehyde	2229409	139914780
Amino Acid Degradation	INDOLE_ACETALDEHYDE	(indol-3-yl)ace	(indol-3-yl)acetaldehyde	20768008	1.55148e+06
Amino Acid Degradation	KYNURENATE	kynurenate	kynurenate	11500957	27329234
Amino Acid Degradation	PHLORETATE	phloretate	phloretate	4703931	116009344
Amino Acid Degradation	COUMARATE	4-coumarate	4-coumarate	259857760
Nucleoside and Nucleotide Degradation	DEOXYINOSINE	2'-deoxyinosine	2'-deoxyinosine	13759993	61895548
Nucleoside and Nucleotide Degradation	GUANINE	guanine	guanine	24237792	129759296
Nucleoside and Nucleotide Degradation	XANTHINE	xanthine	xanthine	37254216	331394500
Nucleoside and Nucleotide Degradation	Purine-Ribonucleosides	purine ribonucl	a purine ribonucleoside	13759993	61895548
Nucleoside and Nucleotide Degradation	DEOXYCYTIDINE	2'-deoxycytidin	2'-deoxycytidine	29994766	108181530
Fatty Acid and Lipid Degradation	CPD-7598	anandamide	anandamide	30325868	23949882
Fatty Acid and Lipid Degradation	DEHYDROSPHINGANINE	3-dehydrosphing	3-dehydrosphinganine	9371620	4.67524e+06
Fatty Acid and Lipid Degradation	L-gulopyranose	L-gulopyranose	L-gulopyranose	832654	42153520
Fatty Acid and Lipid Degradation	L-Mannopyranose	L-mannopyranose	L-mannopyranose	46975132
Fatty Acid and Lipid Degradation	D-allofuranose	D-allofuranose	D-allofuranose	96175830
Fatty Acid and Lipid Degradation	Glucopyranose	D-glucopyranose	D-glucopyranose	62555632
Fatty Acid and Lipid Degradation	RETINAL	all-trans-retin	all-trans-retinal	3952361	113063
Fatty Acid and Lipid Degradation	CPD-26756	(-)-warburganal	(-)-warburganal	1.38304e+06	990703
Fatty Acid and Lipid Degradation	CPD-26754	polygodial	polygodial	9391912
Fatty Acid and Lipid Degradation	CPD-9978	(6E)-8-oxogeran	(6E)-8-oxogeranial	3952361	113063
Fatty Acid and Lipid Degradation	CPD-12443	perillate	perillate	3952361	113063
Fatty Acid and Lipid Degradation	CPD-3738	N-acetyl-DL-met	N-acetyl-DL-methionine	10416281	90270720
Fatty Acid and Lipid Degradation	CPD-16631	Œ≤-tyrosine	Œ≤-tyrosine	16870478	13486475
Fatty Acid and Lipid Degradation	CPD-7999	3-phenyllactate	3-phenyllactate	4703931	67310200
Fatty Acid and Lipid Degradation	CPD-232	(S)-Œ≤-tyrosine	(S)-Œ≤-tyrosine	16870478
Fatty Acid and Lipid Degradation	CPD-216	D-phenylalanine	D-phenylalanine	612626000	1280936342
Fatty Acid and Lipid Degradation	CPD-24161	benzocaine	benzocaine	612626000	26000728
Fatty Acid and Lipid Degradation	DEOXYCHOLATE	deoxycholate	deoxycholate	38011096	47297248
Fatty Acid and Lipid Degradation	CPD-14368	5-phenylpentano	5-phenylpentanoate	14600123	140596
Fatty Acid and Lipid Degradation	CPD-13644	N5-acetyl-L-orn	N5-acetyl-L-ornithine	3436361	15150630
Fatty Acid and Lipid Degradation	CPD-424	N-acetyl-L-hist	N-acetyl-L-histidine	13094155	6131063
Fatty Acid and Lipid Degradation	2-2-METHYLTHIOETHYLMALIC-ACID	2-[(2'-methylsu	2-[(2'-methylsulfanyl)ethyl]malate	15142232	24962712
Fatty Acid and Lipid Degradation	CPD-11757	2-hydroxyphenyl	2-hydroxyphenylalanine	16870478	4266671
Fatty Acid and Lipid Degradation	CPD-13483	4-amino-L-pheny	4-amino-L-phenylalanine	371743	472764
Fatty Acid and Lipid Degradation	CPD-21790	4-dimethylamino	4-dimethylamino-L-phenylalanine	40966728	34904760
Fatty Acid and Lipid Degradation	D-TYROSINE	D-Tyr	D-tyrosine	16870478	39725896
Fatty Acid and Lipid Degradation	CPDQT-37	3-[(4'-methylsu	3-[(4'-methylsulfanyl)butyl]malate	1.68791e+06	15678535
Fatty Acid and Lipid Degradation	CPD-15322	L-homophenylala	L-homophenylalanine	38011096	12605716
Fatty Acid and Lipid Degradation	CYS	cys	L-cysteine	675241	13381652
Fatty Acid and Lipid Degradation	MIMOSINE	L-mimosine	L-mimosine	11574642
Fatty Acid and Lipid Degradation	PHE	phe	L-phenylalanine	612626000	33849540
Fatty Acid and Lipid Degradation	N2-MALONYL-D-TRYPTOPHAN	N2-malonyl-D-tr	N2-malonyl-D-tryptophan	3.22193e+06	3.70996e+06
Fatty Acid and Lipid Degradation	3-2-METHYLTHIOETHYLMALIC-ACID	3-[(2'-methylsu	3-[(2'-methylsulfanyl)ethyl]malate	15142232	24962712
Fatty Acid and Lipid Degradation	CPD-9169	2-hydroxylamino	2-hydroxylaminobenzoate	1130826	178818460
Fatty Acid and Lipid Degradation	CPDQT-34	2-[(6'-methylsu	2-[(6'-methylsulfanyl)hexyl]malate	7772892	89568400
Fatty Acid and Lipid Degradation	CPD-644	L-threo-3-pheny	L-threo-3-phenylserine	16870478
Fatty Acid and Lipid Degradation	CPD-27665	5-methoxy-L-try	5-methoxy-L-tryptophan	3.19215e+06
Fatty Acid and Lipid Degradation	CARNITINE	L-carnitine	L-carnitine	2.61035e+06	31104626
Fatty Acid and Lipid Degradation	CPD-12711	5-aminosalicyla	5-aminosalicylate	1130826	178818460
Fatty Acid and Lipid Degradation	PHENYL-PYRUVATE	3-phenyl-2-oxop	3-phenyl-2-oxopropanoate	259857760
Fatty Acid and Lipid Degradation	CPDQT-35	2-[(7'-methylsu	2-[(7'-methylsulfanyl)heptyl]malate	9391912	6.4736e+06
Fatty Acid and Lipid Degradation	CPDQT-32	2-[(4'-methylsu	2-[(4'-methylsulfanyl)butyl]malate	1.68791e+06	15678535
Fatty Acid and Lipid Degradation	N6N6N6-TRIMETHYL-L-LYSINE	N6,N6,N6-trimet	N6,N6,N6-trimethyl-L-lysine	19705028
Fatty Acid and Lipid Degradation	CPD-17531	L-dihydroantica	L-dihydroanticapsin	4.09702e+06	46238148
Fatty Acid and Lipid Degradation	COUMARATE	4-coumarate	4-coumarate	259857760
Fatty Acid and Lipid Degradation	CPD-16630	(R)-Œ≤-tyrosine	(R)-Œ≤-tyrosine	16870478	32292200
Fatty Acid and Lipid Degradation	CPD-18737	domoic acid	domoic acid	11921653	12795094
Fatty Acid and Lipid Degradation	CPD-24300	N-methyl-L-phen	N-methyl-L-phenylalanine	38011096	65944916
Fatty Acid and Lipid Degradation	TYR	tyr	L-tyrosine	16870478
Fatty Acid and Lipid Degradation	CPD-13101	docosanedioate	docosanedioate	2.82262e+06	4383714
Fatty Acid and Lipid Degradation	CPD-44	S-carboxymethyl	S-carboxymethyl-L-cysteine	675241	13381652
Fatty Acid and Lipid Degradation	CPD-8817	4-aminosalicyla	4-aminosalicylate	1130826	178818460
Fatty Acid and Lipid Degradation	CPD-16653	4-O-prenyl-L-ty	4-O-prenyl-L-tyrosine	18916998	96971496
Fatty Acid and Lipid Degradation	N-ACETYL-D-TRYPTOPHAN	N-acetyl-D-tryp	N-acetyl-D-tryptophan	3.4731e+06	88527736
Fatty Acid and Lipid Degradation	CPDQT-31	2-[(3'-methylsu	2-[(3'-methylsulfanyl)propyl]malate	3913786	2.31329e+06
Fatty Acid and Lipid Degradation	CPD-20338	N-acetyl-L-vali	N-acetyl-L-valine	35073972	13022728
Fatty Acid and Lipid Degradation	CPD-27098	L-PLA	(S)-3-(phenyl)lactate	4703931
Fatty Acid and Lipid Degradation	CPD-17183	trans-4-hydroxy	trans-4-hydroxy-L-proline betaine	35073972	14914262
Fatty Acid and Lipid Degradation	CPD-10670	dodecanedioate	dodecanedioate	17598418	3976729768
Fatty Acid and Lipid Degradation	CPD-12218	3-hydroxy-3-phe	3-hydroxy-3-phenylpropanoate	4703931
Fatty Acid and Lipid Degradation	DEHYDRO-3-DEOXY-L-RHAMNONATE	L-KDR	2-dehydro-3-deoxy-L-rhamnonate	526552	29250838
Fatty Acid and Lipid Degradation	CPD-25812	palmitoyl Tyr	N-palmitoyl-L-tyrosine	3913786
Fatty Acid and Lipid Degradation	CPD-13612	sphinganine	sphinganine	4.4714e+06	24498914
Fatty Acid and Lipid Degradation	12-20-diHETE	12,20-diHETE	12,20-diHETE	6.65211e+06	104574936
Fatty Acid and Lipid Degradation	5-6-DiHETrE	5,6-DiHETrE	5,6-DiHETrE	82141496	4549794
Fatty Acid and Lipid Degradation	11-12-DiHETrE	11,12-DiHETrE	11,12-DiHETrE	82141496	37259808
Fatty Acid and Lipid Degradation	17-HDoHE	17-HDoHE	17-HDoHE	119721	49807200
Fatty Acid and Lipid Degradation	13-HODE	13-HODE	13-HODE	307620700
Fatty Acid and Lipid Degradation	14-15-DiHETrE	14,15-DiHETrE	14,15-DiHETrE	82141496	20048600
Fatty Acid and Lipid Degradation	9-HODE	9-HODE	9-HODE	307620700	419516600
Fatty Acid and Lipid Degradation	9-HEPE	9-HEPE	9-HEPE	3.10374e+06	30983946
Fatty Acid and Lipid Degradation	9-HOTrE	9-HOTrE	9-HOTrE	526552	175974220
Fatty Acid and Lipid Degradation	8-15-DiHETE	8,15-diHETE	8,15-diHETE	6.65211e+06	102379424
Fatty Acid and Lipid Degradation	8-9-DiHETrE	8,9-DiHETrE	8,9-DiHETrE	82141496	50931092
Fatty Acid and Lipid Degradation	CPD-24258	15-oxolipoxin A	15-oxolipoxin A4	3.36236e+06
Fatty Acid and Lipid Degradation	CPD-8231	Œ±-eleostearate	Œ±-eleostearate	384968770	37977216
Fatty Acid and Lipid Degradation	LINOLEIC_ACID	linoleate	linoleate	31279724	8402855
Fatty Acid and Lipid Degradation	CPD66-57	RvE1	resolvin E1	1870113	34341644
Fatty Acid and Lipid Degradation	91018-TRIHYDROXYSTEARATE	9,10,18-trihydr	9,10,18-trihydroxystearate	5.84406e+06
Fatty Acid and Lipid Degradation	CPD-17320	ETA	(11Z,14Z,17Z)-icosa-11,14,17-trienoate	41102976	20132054
Fatty Acid and Lipid Degradation	CPD-24691	prostaglandin D	prostaglandin D3	1870113	34341644
Fatty Acid and Lipid Degradation	CPD-13089	9(10)-EpODE	(12Z,15Z)-9,10-epoxyoctadeca-12,15-dienoate	526552	27992616
Fatty Acid and Lipid Degradation	CPD-12193	ricinoleate	ricinoleate	43297344
Fatty Acid and Lipid Degradation	CPD-24626	13-oxo-9Z,11E-O	13-oxo-9Z,11E-ODE	526552	175974220
Fatty Acid and Lipid Degradation	CPD-24732	20-carboxy-leuk	20-carboxy-leukotriene B4	2229409	139914780
Fatty Acid and Lipid Degradation	CPD-24675	trans-EKODE-(E)	trans-EKODE-(E)-Ib	7.84073e+06	127949880
Fatty Acid and Lipid Degradation	CPD66-64	RvD1	resolvin D1	415288	15112383
Fatty Acid and Lipid Degradation	12-OXO-TRANS-10-DODECENOATE	traumatin	traumatin	41447640	102515840
Fatty Acid and Lipid Degradation	CPD-26009	PGH3	prostaglandin H3	3.36236e+06	11209926
Fatty Acid and Lipid Degradation	CPD-20400	stearoyl ethano	stearoyl ethanolamide	378246	4.46874e+06
Fatty Acid and Lipid Degradation	CPD-13090	A-12(13)-EpODE	(9Z,15Z)-12,13-epoxy-octadeca-9,15-dienoate	526552	27992616
Fatty Acid and Lipid Degradation	CPD-8228	calendate	calendate	384968770
Fatty Acid and Lipid Degradation	CPD-25818	prostaglandin E	prostaglandin E3	1870113	34341644
Fatty Acid and Lipid Degradation	CPD-8204	dimorphecolate	dimorphecolate	307620700	21611404
Fatty Acid and Lipid Degradation	CPD-10514	9,10-epoxystear	9,10-epoxystearate	43297344	38152440
Fatty Acid and Lipid Degradation	CPD-8229	punicate	punicate	384968770	32683322
Fatty Acid and Lipid Degradation	CPD-13636	(12Z)-9,10-epox	(12Z)-9,10-epoxyocta-dec-12-enoate	307620700	686831022
Fatty Acid and Lipid Degradation	CPD-8117	Œ≥-linolenate	Œ≥-linolenate	384968770	37977216
Fatty Acid and Lipid Degradation	CPD-729	(9S,13S,15Z)-12	(9S,13S,15Z)-12-oxophyto-10,15-dienoate	11828274	126217050
Fatty Acid and Lipid Degradation	CPD-8678	9(S)-HpOTre	9(S)-HpOTre	7.84073e+06	50052752
Fatty Acid and Lipid Degradation	LINOLENIC_ACID	Œ±-linolenate	Œ±-linolenate	384968770	37977216
Fatty Acid and Lipid Degradation	CPD-24529	(5Z,8Z,11Z)-ico	(5Z,8Z,11Z)-icosa-5,8,11-trienoate	41102976	21664828
Fatty Acid and Lipid Degradation	CPD-8680	colnelenate	colnelenate	11828274	340273100
Fatty Acid and Lipid Degradation	CPD-24643	12(S)-HETrE	12(S)-HETrE	96175830	234865970
Fatty Acid and Lipid Degradation	CPD-725	13(S)-HpOTre	13(S)-HpOTre	7.84073e+06	27831194
Fatty Acid and Lipid Degradation	CPD-16709	(9Z)-icos-9-eno	(9Z)-icos-9-enoate	12088341	49892416
Fatty Acid and Lipid Degradation	CPD-25932	traumatate	traumatate	1.90543e+06	54795776
Fatty Acid and Lipid Degradation	CPD-27152	(trans)-gondoat	(trans)-gondoate	12088341	3.80759e+06
Fatty Acid and Lipid Degradation	CPD-8679	colneleate	colneleate	526552	175974220
Fatty Acid and Lipid Degradation	CPD66-65	RvD2	resolvin D2	415288	15112383
Fatty Acid and Lipid Degradation	CPD-15704	10-trans, 12-ci	10-trans, 12-cis-octadecanoate	31279724	31226172
Fatty Acid and Lipid Degradation	CPD-8120	di-homo-Œ≥-	di-homo-Œ≥-linolenate	41102976	21664828
Fatty Acid and Lipid Degradation	CPD-8478	isolinoleate	isolinoleate	31279724	31226172
Fatty Acid and Lipid Degradation	CPD-17290	(7Z,10Z)-hexade	(7Z,10Z)-hexadecadienoate	3002041
Fatty Acid and Lipid Degradation	CPD-24646	9-oxo-ODE	9-oxo-ODE	526552	175974220
Fatty Acid and Lipid Degradation	SPHINGOSINE	sphingosine	sphingosine	9371620	4.67524e+06
Fatty Acid and Lipid Degradation	PHYTOSPINGOSINE	phytosphingosin	phytosphingosine	9088084	8648461
Fatty Acid and Lipid Degradation	DL-CARNITINE	carnitine	carnitine	2.61035e+06	31104626
Fatty Acid and Lipid Degradation	CPD-13711	3-[(3aS,4S,7aS)	3-[(3aS,4S,7aS)-7a-methyl-1,5-dioxo-octahydro-1H-inden-4-yl]propanoate	900220	17636180
Fatty Acid and Lipid Degradation	CPD-12600	2-arachidonoylg	2-arachidonoylglycerol	753501	7825418
Amide, Amidine, Amine, and Polyamine Degradation	CARNITINE	L-carnitine	L-carnitine	2.61035e+06	31104626
Amide, Amidine, Amine, and Polyamine Degradation	DL-CARNITINE	carnitine	carnitine	2.61035e+06	31104626
Amide, Amidine, Amine, and Polyamine Degradation	3-DE-H-CARNITINE	3-dehydrocarnit	3-dehydrocarnitine	35073972	14914262
Amide, Amidine, Amine, and Polyamine Degradation	SPERMINE	spermine	spermine	42704784	7982413
Carbohydrates and Carboxylates Degradation	CPD-23646	4-phenyl-2-buta	4-phenyl-2-butanol	3.94485e+06	559071
Carbohydrates and Carboxylates Degradation	CPD-11879	3,4-dihydroxyma	3,4-dihydroxymandelate	2.08724e+06
Carbohydrates and Carboxylates Degradation	CPD-13612	sphinganine	sphinganine	4.4714e+06	24498914
Carbohydrates and Carboxylates Degradation	1-L-MYO-INOSITOL-1-P	Ins(3)P	1D-myo-inositol 3-monophosphate	11768282	23494158
Carbohydrates and Carboxylates Degradation	DEHYDROSPHINGANINE	3-dehydrosphing	3-dehydrosphinganine	9371620	4.67524e+06
Carbohydrates and Carboxylates Degradation	NOREPINEPHRINE	(R)-noradrenali	(R)-noradrenaline	40797628	5.22445e+06
Carbohydrates and Carboxylates Degradation	SPHINGOSINE	sphingosine	sphingosine	9371620	4.67524e+06
Carbohydrates and Carboxylates Degradation	CPD-11505	olivetol	olivetol	5717953	11319837
Carbohydrates and Carboxylates Degradation	CPD-16004	bombykol	bombykol	1887578	3.22986e+06
Carbohydrates and Carboxylates Degradation	PHYTOSPINGOSINE	phytosphingosin	phytosphingosine	9088084	8648461
Carbohydrates and Carboxylates Degradation	CPD0-2174	2-oleoyl-sn-gly	2-oleoyl-sn-glycero-3-phosphoethanolamine	3.94485e+06	41273876
Carbohydrates and Carboxylates Degradation	CPD-15062	ubiquinol-0	ubiquinol-0	2.48053e+06	25965420
Carbohydrates and Carboxylates Degradation	Glucopyranose	D-glucopyranose	D-glucopyranose	62555632
Carbohydrates and Carboxylates Degradation	CPD-4620	cis-zeatin-O-gl	cis-zeatin-O-glucoside	6485624
Carbohydrates and Carboxylates Degradation	LINAMARIN	linamarin	linamarin		191392940
Carbohydrates and Carboxylates Degradation	INULOBIOSE	inulobiose	inulobiose	415288	15112383
Carbohydrates and Carboxylates Degradation	D-SEDOHEPTULOSE-7-P	D-sedoheptulose	D-sedoheptulose 7-phosphate	997044	11485789
Carbohydrates and Carboxylates Degradation	D-ALLULOSE-6-PHOSPHATE	D-psicose 6-pho	D-psicose 6-phosphate	832654	20655608
Carbohydrates and Carboxylates Degradation	DEHYDRO-3-DEOXY-L-RHAMNONATE	L-KDR	2-dehydro-3-deoxy-L-rhamnonate	526552	29250838
Carbohydrates and Carboxylates Degradation	DEOXYCHOLATE	deoxycholate	deoxycholate	38011096	47297248
Secondary Metabolite Degradation	CPD-15062	ubiquinol-0	ubiquinol-0	2.48053e+06	25965420
Secondary Metabolite Degradation	Glucopyranose	D-glucopyranose	D-glucopyranose	62555632
Secondary Metabolite Degradation	XANTHINE	xanthine	xanthine	37254216	331394500
Secondary Metabolite Degradation	CYS	cys	L-cysteine	675241	13381652
Secondary Metabolite Degradation	INDOLE_ACETATE_AUXIN	(indol-3-yl)ace	(indol-3-yl)acetate	1.56272e+06	98472930
Secondary Metabolite Degradation	LINAMARIN	linamarin	linamarin		191392940
Cofactor, Carrier, and Vitamin Degradation	PYRIDOXAL	PL	pyridoxal	18188792	60266956
Cofactor, Carrier, and Vitamin Degradation	CPD-1112	4-pyridoxate	4-pyridoxate	13896832	64005192
Cofactor, Carrier, and Vitamin Degradation	PYRIDOXINE	PN	pyridoxine	40797628	567408
Hormone, Neurotransmitter, and Signaling Molecule Degradation	Glucopyranose	D-glucopyranose	D-glucopyranose	62555632
Hormone, Neurotransmitter, and Signaling Molecule Degradation	Purine-Ribonucleosides	purine ribonucl	a purine ribonucleoside	13759993	61895548
Hormone, Neurotransmitter, and Signaling Molecule Degradation	CPD1F-139	GA1	gibberellin A1	3709224	15783537
Hormone, Neurotransmitter, and Signaling Molecule Degradation	CPD-695	GA53	gibberellin A53	54040444	36556960
Hormone, Neurotransmitter, and Signaling Molecule Degradation	INDOLE_ACETATE_AUXIN	(indol-3-yl)ace	(indol-3-yl)acetate	1.56272e+06	98472930
Hormone, Neurotransmitter, and Signaling Molecule Degradation	CPD-12014	6-hydroxymelato	6-hydroxymelatonin	5.27627e+06	30614224
Hormone, Neurotransmitter, and Signaling Molecule Degradation	N-ACETYL-5-METHOXY-TRYPTAMINE	melatonin	melatonin	2.46077e+06	12994173
Hormone, Neurotransmitter, and Signaling Molecule Degradation	CPD-11497	3-methoxy-4-hyd	3-methoxy-4-hydroxyphenylglycol	2.48053e+06	891658700
Hormone, Neurotransmitter, and Signaling Molecule Degradation	CPD-11879	3,4-dihydroxyma	3,4-dihydroxymandelate	2.08724e+06
Hormone, Neurotransmitter, and Signaling Molecule Degradation	NOREPINEPHRINE	(R)-noradrenali	(R)-noradrenaline	40797628	5.22445e+06
Hormone, Neurotransmitter, and Signaling Molecule Degradation	5-HYDROXYINDOLE_ACETALDEHYDE	5-hydroxyindole	5-hydroxyindole acetaldehyde	1.56272e+06	98472930
Hormone, Neurotransmitter, and Signaling Molecule Degradation	CYS	cys	L-cysteine	675241	13381652
Alcohol Degradation	CPD-23646	4-phenyl-2-buta	4-phenyl-2-butanol	3.94485e+06	559071
Alcohol Degradation	CPD-11879	3,4-dihydroxyma	3,4-dihydroxymandelate	2.08724e+06
Alcohol Degradation	CPD-13612	sphinganine	sphinganine	4.4714e+06	24498914
Alcohol Degradation	1-L-MYO-INOSITOL-1-P	Ins(3)P	1D-myo-inositol 3-monophosphate	11768282	23494158
Alcohol Degradation	DEHYDROSPHINGANINE	3-dehydrosphing	3-dehydrosphinganine	9371620	4.67524e+06
Alcohol Degradation	NOREPINEPHRINE	(R)-noradrenali	(R)-noradrenaline	40797628	5.22445e+06
Alcohol Degradation	SPHINGOSINE	sphingosine	sphingosine	9371620	4.67524e+06
Alcohol Degradation	CPD-11505	olivetol	olivetol	5717953	11319837
Alcohol Degradation	CPD-16004	bombykol	bombykol	1887578	3.22986e+06
Alcohol Degradation	PHYTOSPINGOSINE	phytosphingosin	phytosphingosine	9088084	8648461
Alcohol Degradation	CPD0-2174	2-oleoyl-sn-gly	2-oleoyl-sn-glycero-3-phosphoethanolamine	3.94485e+06	41273876
Alcohol Degradation	CPD-15062	ubiquinol-0	ubiquinol-0	2.48053e+06	25965420
Aromatic Compound Degradation	CPD-15062	ubiquinol-0	ubiquinol-0	2.48053e+06	25965420
Aromatic Compound Degradation	3-HYDROXY-ANTHRANILATE	3-hydroxyanthra	3-hydroxyanthranilate	1130826	5.92692e+06
Aromatic Compound Degradation	CPD0-2477	3-propylcatecho	3-propylcatechol	11905907
Aromatic Compound Degradation	CPD-24209	carbofuran	carbofuran	17289276	76472496
Aromatic Compound Degradation	INDOLE_ACETATE_AUXIN	(indol-3-yl)ace	(indol-3-yl)acetate	1.56272e+06	98472930
Aromatic Compound Degradation	CPD-24545	2-isopropoxyphe	2-isopropoxyphenol	11905907	85148160
Aromatic Compound Degradation	CPD-23478	carvacrol	carvacrol	3.94485e+06	41273876
Aromatic Compound Degradation	CPD-9499	3,5-dimethoxyph	3,5-dimethoxyphenol	9319546	3.96123e+06
Aromatic Compound Degradation	CPD-11884	4-methoxycinnam	4-methoxycinnamate		9163459
Aromatic Compound Degradation	CPD-11496	3-O-methyldopa	3-O-methyldopa	81407640	5.61072e+06
Aromatic Compound Degradation	CONIFERYL-ALCOHOL	coniferyl alcoh	coniferyl alcohol	3626675	4939886
Aromatic Compound Degradation	CPD-12797	syringol	syringol	9319546	3.96123e+06
Aromatic Compound Degradation	CPD-9502	3,5-dimethoxyto	3,5-dimethoxytoluene	11905907
Aromatic Compound Degradation	CPD-9185	dihydrocapsaici	dihydrocapsaicin	18073444	105492016
Aromatic Compound Degradation	CPD-11497	3-methoxy-4-hyd	3-methoxy-4-hydroxyphenylglycol	2.48053e+06	891658700
Aromatic Compound Degradation	CPD-61	(2R,3S)-2,3-dim	(2R,3S)-2,3-dimethylmalate	526552	78629576
Aromatic Compound Degradation	CPD-9169	2-hydroxylamino	2-hydroxylaminobenzoate	1130826	178818460
Aromatic Compound Degradation	Glucopyranose	D-glucopyranose	D-glucopyranose	62555632
Aromatic Compound Degradation	CPD-10796	2,3-dihydroxy-t	2,3-dihydroxy-trans-cinnamate	11712860	64695556
Aromatic Compound Degradation	CPD-10797	3-hydroxycinnam	3-hydroxycinnamate	259857760
Aromatic Compound Degradation	CARBOXYETHYL-3-5-CYCLOHEXADIENE-1-2-DIOL	3-(5,6-dihydrox	3-(5,6-dihydroxycyclohexa-1,3-dien-1-yl)propanoate	900220	17636180
Aromatic Compound Degradation	CPD-9320	3''-hydroxy-ger	3''-hydroxy-geranylhydroquinone	764644
Aromatic Compound Degradation	CPD-10343	duroquinone	duroquinone	764644	51201.1
Aromatic Compound Degradation	COUMARATE	4-coumarate	4-coumarate	259857760
Aromatic Compound Degradation	CIS-34-DIHYDROXYCYCLOHEXA-162-DIENE-	phthalate 3,4-c	phthalate 3,4-cis-dihydrodiol	31539746	1.05099e+06
Aromatic Compound Degradation	CPD-87	HCMS	4-carboxy-2-hydroxymuconate-6-semialdehyde	8745119
Aromatic Compound Degradation	BENZYLSUCCINATE	(R)-2-benzylsuc	(R)-2-benzylsuccinate	160757460	346024220
Aromatic Compound Degradation	XANTHINE	xanthine	xanthine	37254216	331394500
Aromatic Compound Degradation	GUANINE	guanine	guanine	24237792	129759296
Aromatic Compound Degradation	Purine-Ribonucleosides	purine ribonucl	a purine ribonucleoside	13759993	61895548
Chlorinated Compound Degradation	CPD-15062	ubiquinol-0	ubiquinol-0	2.48053e+06	25965420
Other Degradation	CPD-16004	bombykol	bombykol	1887578	3.22986e+06
Other Degradation	12-20-diHETE	12,20-diHETE	12,20-diHETE	6.65211e+06	104574936
Other Degradation	5-6-DiHETrE	5,6-DiHETrE	5,6-DiHETrE	82141496	4549794
Other Degradation	11-12-DiHETrE	11,12-DiHETrE	11,12-DiHETrE	82141496	37259808
Other Degradation	17-HDoHE	17-HDoHE	17-HDoHE	119721	49807200
Other Degradation	13-HODE	13-HODE	13-HODE	307620700
Other Degradation	14-15-DiHETrE	14,15-DiHETrE	14,15-DiHETrE	82141496	20048600
Other Degradation	9-HODE	9-HODE	9-HODE	307620700	419516600
Other Degradation	9-HEPE	9-HEPE	9-HEPE	3.10374e+06	30983946
Other Degradation	9-HOTrE	9-HOTrE	9-HOTrE	526552	175974220
Other Degradation	8-15-DiHETE	8,15-diHETE	8,15-diHETE	6.65211e+06	102379424
Other Degradation	8-9-DiHETrE	8,9-DiHETrE	8,9-DiHETrE	82141496	50931092
Other Degradation	CPD-24258	15-oxolipoxin A	15-oxolipoxin A4	3.36236e+06
Other Degradation	CPD-8231	Œ±-eleostearate	Œ±-eleostearate	384968770	37977216
Other Degradation	LINOLEIC_ACID	linoleate	linoleate	31279724	8402855
Other Degradation	CPD66-57	RvE1	resolvin E1	1870113	34341644
Other Degradation	CPD-17320	ETA	(11Z,14Z,17Z)-icosa-11,14,17-trienoate	41102976	20132054
Other Degradation	CPD-24691	prostaglandin D	prostaglandin D3	1870113	34341644
Other Degradation	CPD-13089	9(10)-EpODE	(12Z,15Z)-9,10-epoxyoctadeca-12,15-dienoate	526552	27992616
Other Degradation	CPD-12193	ricinoleate	ricinoleate	43297344
Other Degradation	CPD-24626	13-oxo-9Z,11E-O	13-oxo-9Z,11E-ODE	526552	175974220
Other Degradation	CPD-24732	20-carboxy-leuk	20-carboxy-leukotriene B4	2229409	139914780
Other Degradation	CPD-24675	trans-EKODE-(E)	trans-EKODE-(E)-Ib	7.84073e+06	127949880
Other Degradation	CPD66-64	RvD1	resolvin D1	415288	15112383
Other Degradation	CPD-26009	PGH3	prostaglandin H3	3.36236e+06	11209926
Other Degradation	CPD-20400	stearoyl ethano	stearoyl ethanolamide	378246	4.46874e+06
Other Degradation	CPD-13090	A-12(13)-EpODE	(9Z,15Z)-12,13-epoxy-octadeca-9,15-dienoate	526552	27992616
Other Degradation	CPD-8228	calendate	calendate	384968770
Other Degradation	CPD-25818	prostaglandin E	prostaglandin E3	1870113	34341644
Other Degradation	CPD-8204	dimorphecolate	dimorphecolate	307620700	21611404
Other Degradation	CPD-10514	9,10-epoxystear	9,10-epoxystearate	43297344	38152440
Other Degradation	CPD-8229	punicate	punicate	384968770	32683322
Other Degradation	CPD-13636	(12Z)-9,10-epox	(12Z)-9,10-epoxyocta-dec-12-enoate	307620700	686831022
Other Degradation	CPD-8117	Œ≥-linolenate	Œ≥-linolenate	384968770	37977216
Other Degradation	CPD-729	(9S,13S,15Z)-12	(9S,13S,15Z)-12-oxophyto-10,15-dienoate	11828274	126217050
Other Degradation	CPD-8678	9(S)-HpOTre	9(S)-HpOTre	7.84073e+06	50052752
Other Degradation	LINOLENIC_ACID	Œ±-linolenate	Œ±-linolenate	384968770	37977216
Other Degradation	CPD-24529	(5Z,8Z,11Z)-ico	(5Z,8Z,11Z)-icosa-5,8,11-trienoate	41102976	21664828
Other Degradation	CPD-8680	colnelenate	colnelenate	11828274	340273100
Other Degradation	CPD-24643	12(S)-HETrE	12(S)-HETrE	96175830	234865970
Other Degradation	CPD-7598	anandamide	anandamide	30325868	23949882
Other Degradation	CPD-725	13(S)-HpOTre	13(S)-HpOTre	7.84073e+06	27831194
Other Degradation	CPD-16709	(9Z)-icos-9-eno	(9Z)-icos-9-enoate	12088341	49892416
Other Degradation	CPD-27152	(trans)-gondoat	(trans)-gondoate	12088341	3.80759e+06
Other Degradation	CPD-8679	colneleate	colneleate	526552	175974220
Other Degradation	CPD66-65	RvD2	resolvin D2	415288	15112383
Other Degradation	CPD-15704	10-trans, 12-ci	10-trans, 12-cis-octadecanoate	31279724	31226172
Other Degradation	CPD-8120	di-homo-Œ≥-	di-homo-Œ≥-linolenate	41102976	21664828
Other Degradation	CPD-8478	isolinoleate	isolinoleate	31279724	31226172
Other Degradation	CPD-17290	(7Z,10Z)-hexade	(7Z,10Z)-hexadecadienoate	3002041
Other Degradation	CPD-24646	9-oxo-ODE	9-oxo-ODE	526552	175974220
Other Degradation	91018-TRIHYDROXYSTEARATE	9,10,18-trihydr	9,10,18-trihydroxystearate	5.84406e+06
Other Degradation	CPD-10670	dodecanedioate	dodecanedioate	17598418	3976729768
Other Degradation	CPDQT-32	2-[(4'-methylsu	2-[(4'-methylsulfanyl)butyl]malate	1.68791e+06	15678535
Other Degradation	2-2-METHYLTHIOETHYLMALIC-ACID	2-[(2'-methylsu	2-[(2'-methylsulfanyl)ethyl]malate	15142232	24962712
Other Degradation	CPDQT-31	2-[(3'-methylsu	2-[(3'-methylsulfanyl)propyl]malate	3913786	2.31329e+06
Other Degradation	CPDQT-34	2-[(6'-methylsu	2-[(6'-methylsulfanyl)hexyl]malate	7772892	89568400
Other Degradation	CPDQT-35	2-[(7'-methylsu	2-[(7'-methylsulfanyl)heptyl]malate	9391912	6.4736e+06
Other Degradation	CPD-13101	docosanedioate	docosanedioate	2.82262e+06	4383714
Other Degradation	12-OXO-TRANS-10-DODECENOATE	traumatin	traumatin	41447640	102515840
Other Degradation	CPD-25932	traumatate	traumatate	1.90543e+06	54795776
Other Degradation	PHE	phe	L-phenylalanine	612626000	33849540
Other Degradation	CPD-15062	ubiquinol-0	ubiquinol-0	2.48053e+06	25965420
Other Degradation	CYS	cys	L-cysteine	675241	13381652
Other Degradation	CPD-23023	L-valyl-L-aspar	L-valyl-L-aspartate	18926236	16880854
Other Degradation	CPD-20364	L-valyl-L-gluta	L-valyl-L-glutamate	8.30843e+06
Other Degradation	CPD-23026	L-prolyl-L-prol	L-prolyl-L-proline dipeptide	4.30443e+06	33803432
Other Degradation	CPD-20346	glycyl-L-tyrosi	glycyl-L-tyrosine	189955	133333440
Other Degradation	CPD-20377	L-isoleucyl-gly	L-isoleucyl-glycine	2.16954e+06	42794392
Other Degradation	CPD-20350	L-alanyl-L-isol	L-alanyl-L-isoleucine	6.09164e+06	19458080
Other Degradation	CPD-20372	L-aspartyl-L-le	L-aspartyl-L-leucine	8.30843e+06	44845100
Other Degradation	CPD-20347	glycyl-L-trypto	glycyl-L-tryptophan	3.38769e+06
Other Degradation	CPD-20385	L-leucyl-L-vali	L-leucyl-L-valine	83132864	3.84876e+06
Other Degradation	CPD-20382	L-leucyl-L-aspa	L-leucyl-L-aspartate	8.30843e+06
Other Degradation	CPD-11496	3-O-methyldopa	3-O-methyldopa	81407640	5.61072e+06
Other Degradation	MIMOSINE	L-mimosine	L-mimosine	11574642
Other Degradation	CPD-3188	N'-hydroxymethy	N'-hydroxymethyl-norcotinine	2.16954e+06	42794392
Other Degradation	CPD-9320	3''-hydroxy-ger	3''-hydroxy-geranylhydroquinone	764644
Other Degradation	CPD-10343	duroquinone	duroquinone	764644	51201.1

## Sheet: Table S21
Supplemental Table 21. Summary of pathway-level metabolic activity across control and PE Fiber treatment groups based on MetaCyc Pathway Tools analysis. Values represent summed metabolite abundances mapped to MetaCyc functional subsystems for each treatment group. Categories are organized by metabolic function: Energy.
Category	ID	Abbrev.	Metabolite	+PE Fiber	Control
Glycolysis	Glucopyranose	D-glucopyranose	D-glucopyranose	62555632
TCA cycle	CPD-15062	ubiquinol-0	ubiquinol-0	2.48053e+06	25965420
Pentose Phosphate Pathway	D-SEDOHEPTULOSE-7-P	D-sedoheptulose	D-sedoheptulose 7-phosphate	997044	11485789
Fermentation	CPD-7999	3-phenyllactate	3-phenyllactate	4703931	67310200
Fermentation	PHENYL-PYRUVATE	3-phenyl-2-oxop	3-phenyl-2-oxopropanoate	259857760
Fermentation	PHE	phe	L-phenylalanine	612626000	33849540
Fermentation	TYR	tyr	L-tyrosine	16870478
Fermentation	PHLORETATE	phloretate	phloretate	4703931	116009344
Fermentation	COUMARATE	4-coumarate	4-coumarate	259857760
Fermentation	CPD-305	tauropine	tauropine	2.08724e+06
Fermentation	Glucopyranose	D-glucopyranose	D-glucopyranose	62555632
Fermentation	D-SEDOHEPTULOSE-7-P	D-sedoheptulose	D-sedoheptulose 7-phosphate	997044	11485789
Fermentation	GUANINE	guanine	guanine	24237792	129759296
Fermentation	XANTHINE	xanthine	xanthine	37254216	331394500
Aerobic Respiration	CPD-15062	ubiquinol-0	ubiquinol-0	2.48053e+06	25965420
Anaerobic Respiration	CPD-15062	ubiquinol-0	ubiquinol-0	2.48053e+06	25965420
Anaerobic Respiration	CARNITINE	L-carnitine	L-carnitine	2.61035e+06	31104626
Anaerobic Respiration	DL-CARNITINE	carnitine	carnitine	2.61035e+06	31104626
Anaerobic Respiration	CPD-24545	2-isopropoxyphe	2-isopropoxyphenol	11905907	85148160
Anaerobic Respiration	CPD-23478	carvacrol	carvacrol	3.94485e+06	41273876
Anaerobic Respiration	CPD-9499	3,5-dimethoxyph	3,5-dimethoxyphenol	9319546	3.96123e+06
Anaerobic Respiration	CPD-11884	4-methoxycinnam	4-methoxycinnamate		9163459
Anaerobic Respiration	CPD-11496	3-O-methyldopa	3-O-methyldopa	81407640	5.61072e+06
Anaerobic Respiration	CONIFERYL-ALCOHOL	coniferyl alcoh	coniferyl alcohol	3626675	4939886
Anaerobic Respiration	CPD-12797	syringol	syringol	9319546	3.96123e+06
Anaerobic Respiration	CPD-9502	3,5-dimethoxyto	3,5-dimethoxytoluene	11905907
Anaerobic Respiration	CPD-9185	dihydrocapsaici	dihydrocapsaicin	18073444	105492016
Anaerobic Respiration	CPD-11497	3-methoxy-4-hyd	3-methoxy-4-hydroxyphenylglycol	2.48053e+06	891658700
Anaerobic Respiration	CPD-9320	3''-hydroxy-ger	3''-hydroxy-geranylhydroquinone	764644
Anaerobic Respiration	CPD-10343	duroquinone	duroquinone	764644	51201.1
Chemoautotrophic Energy Metabolism	CPD-15062	ubiquinol-0	ubiquinol-0	2.48053e+06	25965420
Autotrophic CO2 Fixation	D-SEDOHEPTULOSE-7-P	D-sedoheptulose	D-sedoheptulose 7-phosphate	997044	11485789
Other Energy	CPD-15062	ubiquinol-0	ubiquinol-0	2.48053e+06	25965420
Other Energy	CPD-14388	ethyl oleate	ethyl oleate	12088341	49892416
Other Energy	9-HODE	9-HODE	9-HODE	307620700	419516600
Other Energy	9-HOTrE	9-HOTrE	9-HOTrE	526552	175974220
Other Energy	13-HODE	13-HODE	13-HODE	307620700
Other Energy	CPD-13090	A-12(13)-EpODE	(9Z,15Z)-12,13-epoxy-octadeca-9,15-dienoate	526552	27992616
Other Energy	CPD-8117	Œ≥-linolenate	Œ≥-linolenate	384968770	37977216
Other Energy	CPD-729	(9S,13S,15Z)-12	(9S,13S,15Z)-12-oxophyto-10,15-dienoate	11828274	126217050
Other Energy	LINOLEIC_ACID	linoleate	linoleate	31279724	8402855
Other Energy	CPD-15704	10-trans, 12-ci	10-trans, 12-cis-octadecanoate	31279724	31226172
Other Energy	CPD-17320	ETA	(11Z,14Z,17Z)-icosa-11,14,17-trienoate	41102976	20132054
Other Energy	CPD-8120	di-homo-Œ≥-	di-homo-Œ≥-linolenate	41102976	21664828
Other Energy	91018-TRIHYDROXYSTEARATE	9,10,18-trihydr	9,10,18-trihydroxystearate	5.84406e+06
Other Energy	CPD-16709	(9Z)-icos-9-eno	(9Z)-icos-9-enoate	12088341	49892416
Other Energy	CPD-24529	(5Z,8Z,11Z)-ico	(5Z,8Z,11Z)-icosa-5,8,11-trienoate	41102976	21664828
Other Energy	CPD-8229	punicate	punicate	384968770	32683322
Other Energy	CPD-24626	13-oxo-9Z,11E-O	13-oxo-9Z,11E-ODE	526552	175974220
Other Energy	LINOLENIC_ACID	Œ±-linolenate	Œ±-linolenate	384968770	37977216
Other Energy	CPD-12193	ricinoleate	ricinoleate	43297344
Other Energy	CPD-10514	9,10-epoxystear	9,10-epoxystearate	43297344	38152440
Other Energy	CPD-8204	dimorphecolate	dimorphecolate	307620700	21611404
Other Energy	CPD-13089	9(10)-EpODE	(12Z,15Z)-9,10-epoxyoctadeca-12,15-dienoate	526552	27992616
Other Energy	CPD-8228	calendate	calendate	384968770
Other Energy	CPD-8231	Œ±-eleostearate	Œ±-eleostearate	384968770	37977216
Other Energy	CPD-27152	(trans)-gondoat	(trans)-gondoate	12088341	3.80759e+06
Other Energy	CPD-13636	(12Z)-9,10-epox	(12Z)-9,10-epoxyocta-dec-12-enoate	307620700	686831022
Other Energy	CPD-24646	9-oxo-ODE	9-oxo-ODE	526552	175974220
Other Energy	CPD-24675	trans-EKODE-(E)	trans-EKODE-(E)-Ib	7.84073e+06	127949880
Other Energy	CPD-8478	isolinoleate	isolinoleate	31279724	31226172
Other Energy	BIOTIN	biotin	biotin	4551494	1.82522e+06
Other Energy	12-20-diHETE	12,20-diHETE	12,20-diHETE	6.65211e+06	104574936
Other Energy	5-6-DiHETrE	5,6-DiHETrE	5,6-DiHETrE	82141496	4549794
Other Energy	11-12-DiHETrE	11,12-DiHETrE	11,12-DiHETrE	82141496	37259808
Other Energy	17-HDoHE	17-HDoHE	17-HDoHE	119721	49807200
Other Energy	14-15-DiHETrE	14,15-DiHETrE	14,15-DiHETrE	82141496	20048600
Other Energy	9-HEPE	9-HEPE	9-HEPE	3.10374e+06	30983946
Other Energy	8-15-DiHETE	8,15-diHETE	8,15-diHETE	6.65211e+06	102379424
Other Energy	8-9-DiHETrE	8,9-DiHETrE	8,9-DiHETrE	82141496	50931092
Other Energy	CPD-24258	15-oxolipoxin A	15-oxolipoxin A4	3.36236e+06
Other Energy	CPD66-57	RvE1	resolvin E1	1870113	34341644
Other Energy	CPD-24691	prostaglandin D	prostaglandin D3	1870113	34341644
Other Energy	CPD-24732	20-carboxy-leuk	20-carboxy-leukotriene B4	2229409	139914780
Other Energy	CPD66-64	RvD1	resolvin D1	415288	15112383
Other Energy	12-OXO-TRANS-10-DODECENOATE	traumatin	traumatin	41447640	102515840
Other Energy	CPD-26009	PGH3	prostaglandin H3	3.36236e+06	11209926
Other Energy	CPD-20400	stearoyl ethano	stearoyl ethanolamide	378246	4.46874e+06
Other Energy	CPD-25818	prostaglandin E	prostaglandin E3	1870113	34341644
Other Energy	CPD-8678	9(S)-HpOTre	9(S)-HpOTre	7.84073e+06	50052752
Other Energy	CPD-8680	colnelenate	colnelenate	11828274	340273100
Other Energy	CPD-24643	12(S)-HETrE	12(S)-HETrE	96175830	234865970
Other Energy	CPD-7598	anandamide	anandamide	30325868	23949882
Other Energy	CPD-725	13(S)-HpOTre	13(S)-HpOTre	7.84073e+06	27831194
Other Energy	CPD-25932	traumatate	traumatate	1.90543e+06	54795776
Other Energy	CPD-8679	colneleate	colneleate	526552	175974220
Other Energy	CPD66-65	RvD2	resolvin D2	415288	15112383
Other Energy	CPD-17290	(7Z,10Z)-hexade	(7Z,10Z)-hexadecadienoate	3002041
Other Energy	D-SEDOHEPTULOSE-7-P	D-sedoheptulose	D-sedoheptulose 7-phosphate	997044	11485789

## Sheet: Table S22
Supplemental Table 22. Summary of pathway-level metabolic activity across control and PE Fiber treatment groups based on MetaCyc Pathway Tools analysis. Values represent summed metabolite abundances mapped to MetaCyc functional subsystems for each treatment group. Categories are organized by metabolic function: Other pathways.
Category	ID	Abbrev.	Metabolite	+PE Fiber	Control
C1 Compound Utilization and Assimilation	CPD-15062	ubiquinol-0	ubiquinol-0	2.48053e+06	25965420
C1 Compound Utilization and Assimilation	D-SEDOHEPTULOSE-7-P	D-sedoheptulose	D-sedoheptulose 7-phosphate	997044	11485789
C1 Compound Utilization and Assimilation	CPD-24545	2-isopropoxyphe	2-isopropoxyphenol	11905907	85148160
C1 Compound Utilization and Assimilation	CPD-23478	carvacrol	carvacrol	3.94485e+06	41273876
C1 Compound Utilization and Assimilation	CPD-9499	3,5-dimethoxyph	3,5-dimethoxyphenol	9319546	3.96123e+06
C1 Compound Utilization and Assimilation	CPD-11884	4-methoxycinnam	4-methoxycinnamate		9163459
C1 Compound Utilization and Assimilation	CPD-11496	3-O-methyldopa	3-O-methyldopa	81407640	5.61072e+06
C1 Compound Utilization and Assimilation	CONIFERYL-ALCOHOL	coniferyl alcoh	coniferyl alcohol	3626675	4939886
C1 Compound Utilization and Assimilation	CPD-12797	syringol	syringol	9319546	3.96123e+06
C1 Compound Utilization and Assimilation	CPD-9502	3,5-dimethoxyto	3,5-dimethoxytoluene	11905907
C1 Compound Utilization and Assimilation	CPD-9185	dihydrocapsaici	dihydrocapsaicin	18073444	105492016
C1 Compound Utilization and Assimilation	CPD-11497	3-methoxy-4-hyd	3-methoxy-4-hydroxyphenylglycol	2.48053e+06	891658700
Inorganic Nutrient Metabolism	CPD-15062	ubiquinol-0	ubiquinol-0	2.48053e+06	25965420
Inorganic Nutrient Metabolism	CPD0-1074	(aminomethyl)ph	(aminomethyl)phosphonate	2539159	10740727
Inorganic Nutrient Metabolism	CPD-23646	4-phenyl-2-buta	4-phenyl-2-butanol	3.94485e+06	559071
Inorganic Nutrient Metabolism	CPD-11879	3,4-dihydroxyma	3,4-dihydroxymandelate	2.08724e+06
Inorganic Nutrient Metabolism	CPD0-2174	2-oleoyl-sn-gly	2-oleoyl-sn-glycero-3-phosphoethanolamine	3.94485e+06	41273876
Inorganic Nutrient Metabolism	CPD-13612	sphinganine	sphinganine	4.4714e+06	24498914
Inorganic Nutrient Metabolism	1-L-MYO-INOSITOL-1-P	Ins(3)P	1D-myo-inositol 3-monophosphate	11768282	23494158
Inorganic Nutrient Metabolism	DEHYDROSPHINGANINE	3-dehydrosphing	3-dehydrosphinganine	9371620	4.67524e+06
Inorganic Nutrient Metabolism	NOREPINEPHRINE	(R)-noradrenali	(R)-noradrenaline	40797628	5.22445e+06
Inorganic Nutrient Metabolism	SPHINGOSINE	sphingosine	sphingosine	9371620	4.67524e+06
Inorganic Nutrient Metabolism	CPD-11505	olivetol	olivetol	5717953	11319837
Inorganic Nutrient Metabolism	CPD-16004	bombykol	bombykol	1887578	3.22986e+06
Inorganic Nutrient Metabolism	PHYTOSPINGOSINE	phytosphingosin	phytosphingosine	9088084	8648461
Inorganic Nutrient Metabolism	CPD-12443	perillate	perillate	3952361	113063
Inorganic Nutrient Metabolism	14-15-DiHETrE	14,15-DiHETrE	14,15-DiHETrE	82141496	20048600
Inorganic Nutrient Metabolism	9-HEPE	9-HEPE	9-HEPE	3.10374e+06	30983946
Inorganic Nutrient Metabolism	8-15-DiHETE	8,15-diHETE	8,15-diHETE	6.65211e+06	102379424
Inorganic Nutrient Metabolism	CPD-3738	N-acetyl-DL-met	N-acetyl-DL-methionine	10416281	90270720
Inorganic Nutrient Metabolism	5-6-DiHETrE	5,6-DiHETrE	5,6-DiHETrE	82141496	4549794
Inorganic Nutrient Metabolism	11-12-DiHETrE	11,12-DiHETrE	11,12-DiHETrE	82141496	37259808
Inorganic Nutrient Metabolism	9-HOTrE	9-HOTrE	9-HOTrE	526552	175974220
Inorganic Nutrient Metabolism	CPD-16631	Œ≤-tyrosine	Œ≤-tyrosine	16870478	13486475
Inorganic Nutrient Metabolism	12-20-diHETE	12,20-diHETE	12,20-diHETE	6.65211e+06	104574936
Inorganic Nutrient Metabolism	13-HODE	13-HODE	13-HODE	307620700
Inorganic Nutrient Metabolism	8-9-DiHETrE	8,9-DiHETrE	8,9-DiHETrE	82141496	50931092
Inorganic Nutrient Metabolism	9-HODE	9-HODE	9-HODE	307620700	419516600
Inorganic Nutrient Metabolism	17-HDoHE	17-HDoHE	17-HDoHE	119721	49807200
Inorganic Nutrient Metabolism	CPD-7999	3-phenyllactate	3-phenyllactate	4703931	67310200
Inorganic Nutrient Metabolism	CPD-16709	(9Z)-icos-9-eno	(9Z)-icos-9-enoate	12088341	49892416
Inorganic Nutrient Metabolism	CPD-232	(S)-Œ≤-tyrosine	(S)-Œ≤-tyrosine	16870478
Inorganic Nutrient Metabolism	CPD-216	D-phenylalanine	D-phenylalanine	612626000	1280936342
Inorganic Nutrient Metabolism	CPD-13089	9(10)-EpODE	(12Z,15Z)-9,10-epoxyoctadeca-12,15-dienoate	526552	27992616
Inorganic Nutrient Metabolism	CPD-24161	benzocaine	benzocaine	612626000	26000728
Inorganic Nutrient Metabolism	DEOXYCHOLATE	deoxycholate	deoxycholate	38011096	47297248
Inorganic Nutrient Metabolism	CPD-14368	5-phenylpentano	5-phenylpentanoate	14600123	140596
Inorganic Nutrient Metabolism	CPD-13644	N5-acetyl-L-orn	N5-acetyl-L-ornithine	3436361	15150630
Inorganic Nutrient Metabolism	CPD-424	N-acetyl-L-hist	N-acetyl-L-histidine	13094155	6131063
Inorganic Nutrient Metabolism	2-2-METHYLTHIOETHYLMALIC-ACID	2-[(2'-methylsu	2-[(2'-methylsulfanyl)ethyl]malate	15142232	24962712
Inorganic Nutrient Metabolism	CPD-11757	2-hydroxyphenyl	2-hydroxyphenylalanine	16870478	4266671
Inorganic Nutrient Metabolism	CPD-8231	Œ±-eleostearate	Œ±-eleostearate	384968770	37977216
Inorganic Nutrient Metabolism	CPD-24626	13-oxo-9Z,11E-O	13-oxo-9Z,11E-ODE	526552	175974220
Inorganic Nutrient Metabolism	CPD-13483	4-amino-L-pheny	4-amino-L-phenylalanine	371743	472764
Inorganic Nutrient Metabolism	CPD-24258	15-oxolipoxin A	15-oxolipoxin A4	3.36236e+06
Inorganic Nutrient Metabolism	CPD-8229	punicate	punicate	384968770	32683322
Inorganic Nutrient Metabolism	CPD-24732	20-carboxy-leuk	20-carboxy-leukotriene B4	2229409	139914780
Inorganic Nutrient Metabolism	CPD-21790	4-dimethylamino	4-dimethylamino-L-phenylalanine	40966728	34904760
Inorganic Nutrient Metabolism	D-TYROSINE	D-Tyr	D-tyrosine	16870478	39725896
Inorganic Nutrient Metabolism	LINOLENIC_ACID	Œ±-linolenate	Œ±-linolenate	384968770	37977216
Inorganic Nutrient Metabolism	CPDQT-37	3-[(4'-methylsu	3-[(4'-methylsulfanyl)butyl]malate	1.68791e+06	15678535
Inorganic Nutrient Metabolism	CPD-8228	calendate	calendate	384968770
Inorganic Nutrient Metabolism	CPD-725	13(S)-HpOTre	13(S)-HpOTre	7.84073e+06	27831194
Inorganic Nutrient Metabolism	CPD66-57	RvE1	resolvin E1	1870113	34341644
Inorganic Nutrient Metabolism	CPD-26009	PGH3	prostaglandin H3	3.36236e+06	11209926
Inorganic Nutrient Metabolism	12-OXO-TRANS-10-DODECENOATE	traumatin	traumatin	41447640	102515840
Inorganic Nutrient Metabolism	CPD-15322	L-homophenylala	L-homophenylalanine	38011096	12605716
Inorganic Nutrient Metabolism	CPD-10514	9,10-epoxystear	9,10-epoxystearate	43297344	38152440
Inorganic Nutrient Metabolism	CYS	cys	L-cysteine	675241	13381652
Inorganic Nutrient Metabolism	CPD-8680	colnelenate	colnelenate	11828274	340273100
Inorganic Nutrient Metabolism	CPD-25818	prostaglandin E	prostaglandin E3	1870113	34341644
Inorganic Nutrient Metabolism	MIMOSINE	L-mimosine	L-mimosine	11574642
Inorganic Nutrient Metabolism	PHE	phe	L-phenylalanine	612626000	33849540
Inorganic Nutrient Metabolism	91018-TRIHYDROXYSTEARATE	9,10,18-trihydr	9,10,18-trihydroxystearate	5.84406e+06
Inorganic Nutrient Metabolism	N2-MALONYL-D-TRYPTOPHAN	N2-malonyl-D-tr	N2-malonyl-D-tryptophan	3.22193e+06	3.70996e+06
Inorganic Nutrient Metabolism	3-2-METHYLTHIOETHYLMALIC-ACID	3-[(2'-methylsu	3-[(2'-methylsulfanyl)ethyl]malate	15142232	24962712
Inorganic Nutrient Metabolism	CPD-8679	colneleate	colneleate	526552	175974220
Inorganic Nutrient Metabolism	CPD-8478	isolinoleate	isolinoleate	31279724	31226172
Inorganic Nutrient Metabolism	CPD-9169	2-hydroxylamino	2-hydroxylaminobenzoate	1130826	178818460
Inorganic Nutrient Metabolism	CPDQT-34	2-[(6'-methylsu	2-[(6'-methylsulfanyl)hexyl]malate	7772892	89568400
Inorganic Nutrient Metabolism	CPD-644	L-threo-3-pheny	L-threo-3-phenylserine	16870478
Inorganic Nutrient Metabolism	CPD-27665	5-methoxy-L-try	5-methoxy-L-tryptophan	3.19215e+06
Inorganic Nutrient Metabolism	CPD-17290	(7Z,10Z)-hexade	(7Z,10Z)-hexadecadienoate	3002041
Inorganic Nutrient Metabolism	CPD-24675	trans-EKODE-(E)	trans-EKODE-(E)-Ib	7.84073e+06	127949880
Inorganic Nutrient Metabolism	CARNITINE	L-carnitine	L-carnitine	2.61035e+06	31104626
Inorganic Nutrient Metabolism	CPD-12711	5-aminosalicyla	5-aminosalicylate	1130826	178818460
Inorganic Nutrient Metabolism	CPD66-65	RvD2	resolvin D2	415288	15112383
Inorganic Nutrient Metabolism	CPD-17320	ETA	(11Z,14Z,17Z)-icosa-11,14,17-trienoate	41102976	20132054
Inorganic Nutrient Metabolism	PHENYL-PYRUVATE	3-phenyl-2-oxop	3-phenyl-2-oxopropanoate	259857760
Inorganic Nutrient Metabolism	CPD-13090	A-12(13)-EpODE	(9Z,15Z)-12,13-epoxy-octadeca-9,15-dienoate	526552	27992616
Inorganic Nutrient Metabolism	CPDQT-35	2-[(7'-methylsu	2-[(7'-methylsulfanyl)heptyl]malate	9391912	6.4736e+06
Inorganic Nutrient Metabolism	CPD-8120	di-homo-Œ≥-	di-homo-Œ≥-linolenate	41102976	21664828
Inorganic Nutrient Metabolism	CPD-27152	(trans)-gondoat	(trans)-gondoate	12088341	3.80759e+06
Inorganic Nutrient Metabolism	CPDQT-32	2-[(4'-methylsu	2-[(4'-methylsulfanyl)butyl]malate	1.68791e+06	15678535
Inorganic Nutrient Metabolism	N6N6N6-TRIMETHYL-L-LYSINE	N6,N6,N6-trimet	N6,N6,N6-trimethyl-L-lysine	19705028
Inorganic Nutrient Metabolism	CPD-17531	L-dihydroantica	L-dihydroanticapsin	4.09702e+06	46238148
Inorganic Nutrient Metabolism	COUMARATE	4-coumarate	4-coumarate	259857760
Inorganic Nutrient Metabolism	CPD-15704	10-trans, 12-ci	10-trans, 12-cis-octadecanoate	31279724	31226172
Inorganic Nutrient Metabolism	CPD-12193	ricinoleate	ricinoleate	43297344
Inorganic Nutrient Metabolism	CPD-729	(9S,13S,15Z)-12	(9S,13S,15Z)-12-oxophyto-10,15-dienoate	11828274	126217050
Inorganic Nutrient Metabolism	CPD-24529	(5Z,8Z,11Z)-ico	(5Z,8Z,11Z)-icosa-5,8,11-trienoate	41102976	21664828
Inorganic Nutrient Metabolism	CPD-16630	(R)-Œ≤-tyrosine	(R)-Œ≤-tyrosine	16870478	32292200
Inorganic Nutrient Metabolism	CPD66-64	RvD1	resolvin D1	415288	15112383
Inorganic Nutrient Metabolism	CPD-8204	dimorphecolate	dimorphecolate	307620700	21611404
Inorganic Nutrient Metabolism	CPD-25932	traumatate	traumatate	1.90543e+06	54795776
Inorganic Nutrient Metabolism	CPD-18737	domoic acid	domoic acid	11921653	12795094
Inorganic Nutrient Metabolism	CPD-24300	N-methyl-L-phen	N-methyl-L-phenylalanine	38011096	65944916
Inorganic Nutrient Metabolism	TYR	tyr	L-tyrosine	16870478
Inorganic Nutrient Metabolism	CPD-13101	docosanedioate	docosanedioate	2.82262e+06	4383714
Inorganic Nutrient Metabolism	CPD-44	S-carboxymethyl	S-carboxymethyl-L-cysteine	675241	13381652
Inorganic Nutrient Metabolism	CPD-24646	9-oxo-ODE	9-oxo-ODE	526552	175974220
Inorganic Nutrient Metabolism	CPD-8678	9(S)-HpOTre	9(S)-HpOTre	7.84073e+06	50052752
Inorganic Nutrient Metabolism	CPD-24691	prostaglandin D	prostaglandin D3	1870113	34341644
Inorganic Nutrient Metabolism	CPD-8817	4-aminosalicyla	4-aminosalicylate	1130826	178818460
Inorganic Nutrient Metabolism	CPD-24643	12(S)-HETrE	12(S)-HETrE	96175830	234865970
Inorganic Nutrient Metabolism	CPD-7598	anandamide	anandamide	30325868	23949882
Inorganic Nutrient Metabolism	LINOLEIC_ACID	linoleate	linoleate	31279724	8402855
Inorganic Nutrient Metabolism	CPD-16653	4-O-prenyl-L-ty	4-O-prenyl-L-tyrosine	18916998	96971496
Inorganic Nutrient Metabolism	CPD-8117	Œ≥-linolenate	Œ≥-linolenate	384968770	37977216
Inorganic Nutrient Metabolism	N-ACETYL-D-TRYPTOPHAN	N-acetyl-D-tryp	N-acetyl-D-tryptophan	3.4731e+06	88527736
Inorganic Nutrient Metabolism	CPDQT-31	2-[(3'-methylsu	2-[(3'-methylsulfanyl)propyl]malate	3913786	2.31329e+06
Inorganic Nutrient Metabolism	CPD-20338	N-acetyl-L-vali	N-acetyl-L-valine	35073972	13022728
Inorganic Nutrient Metabolism	CPD-27098	L-PLA	(S)-3-(phenyl)lactate	4703931
Inorganic Nutrient Metabolism	CPD-17183	trans-4-hydroxy	trans-4-hydroxy-L-proline betaine	35073972	14914262
Inorganic Nutrient Metabolism	CPD-10670	dodecanedioate	dodecanedioate	17598418	3976729768
Inorganic Nutrient Metabolism	CPD-12218	3-hydroxy-3-phe	3-hydroxy-3-phenylpropanoate	4703931
Inorganic Nutrient Metabolism	CPD-20400	stearoyl ethano	stearoyl ethanolamide	378246	4.46874e+06
Inorganic Nutrient Metabolism	CPD-13636	(12Z)-9,10-epox	(12Z)-9,10-epoxyocta-dec-12-enoate	307620700	686831022
Inorganic Nutrient Metabolism	DEHYDRO-3-DEOXY-L-RHAMNONATE	L-KDR	2-dehydro-3-deoxy-L-rhamnonate	526552	29250838
Inorganic Nutrient Metabolism	CPD-25812	palmitoyl Tyr	N-palmitoyl-L-tyrosine	3913786
Inorganic Nutrient Metabolism	CPD-9320	3''-hydroxy-ger	3''-hydroxy-geranylhydroquinone	764644
Inorganic Nutrient Metabolism	CPD-10343	duroquinone	duroquinone	764644	51201.1
Inorganic Nutrient Metabolism	L-gulopyranose	L-gulopyranose	L-gulopyranose	832654	42153520
Inorganic Nutrient Metabolism	L-Mannopyranose	L-mannopyranose	L-mannopyranose	46975132
Inorganic Nutrient Metabolism	D-allofuranose	D-allofuranose	D-allofuranose	96175830
Inorganic Nutrient Metabolism	Glucopyranose	D-glucopyranose	D-glucopyranose	62555632
Inorganic Nutrient Metabolism	RETINAL	all-trans-retin	all-trans-retinal	3952361	113063
Inorganic Nutrient Metabolism	CPD-26756	(-)-warburganal	(-)-warburganal	1.38304e+06	990703
Inorganic Nutrient Metabolism	CPD-26754	polygodial	polygodial	9391912
Inorganic Nutrient Metabolism	CPD-9978	(6E)-8-oxogeran	(6E)-8-oxogeranial	3952361	113063
Detoxification	XANTHINE	xanthine	xanthine	37254216	331394500
Detoxification	GUANINE	guanine	guanine	24237792	129759296
Detoxification	Purine-Ribonucleosides	purine ribonucl	a purine ribonucleoside	13759993	61895548
Detoxification	CYS	cys	L-cysteine	675241	13381652
Detoxification	CPD-44	S-carboxymethyl	S-carboxymethyl-L-cysteine	675241	13381652
Detoxification	CPD-15062	ubiquinol-0	ubiquinol-0	2.48053e+06	25965420
Macromolecule Modification	XANTHINE	xanthine	xanthine	37254216	331394500
Macromolecule Modification	GUANINE	guanine	guanine	24237792	129759296
Macromolecule Modification	PHENYL-PYRUVATE	3-phenyl-2-oxop	3-phenyl-2-oxopropanoate	259857760
Macromolecule Modification	CPD-15322	L-homophenylala	L-homophenylalanine	38011096	12605716
Macromolecule Modification	CPD-24300	N-methyl-L-phen	N-methyl-L-phenylalanine	38011096	65944916
Macromolecule Modification	CPD-17531	L-dihydroantica	L-dihydroanticapsin	4.09702e+06	46238148
Macromolecule Modification	N6N6N6-TRIMETHYL-L-LYSINE	N6,N6,N6-trimet	N6,N6,N6-trimethyl-L-lysine	19705028
Macromolecule Modification	CPD-424	N-acetyl-L-hist	N-acetyl-L-histidine	13094155	6131063
Macromolecule Modification	TYR	tyr	L-tyrosine	16870478
Macromolecule Modification	CPD-20338	N-acetyl-L-vali	N-acetyl-L-valine	35073972	13022728
Macromolecule Modification	CPD-25812	palmitoyl Tyr	N-palmitoyl-L-tyrosine	3913786
Macromolecule Modification	PHE	phe	L-phenylalanine	612626000	33849540
Macromolecule Modification	CPD-13644	N5-acetyl-L-orn	N5-acetyl-L-ornithine	3436361	15150630
Macromolecule Modification	MIMOSINE	L-mimosine	L-mimosine	11574642
Macromolecule Modification	CYS	cys	L-cysteine	675241	13381652
Macromolecule Modification	CPD-3738	N-acetyl-DL-met	N-acetyl-DL-methionine	10416281	90270720
Macromolecule Modification	Glucopyranose	D-glucopyranose	D-glucopyranose	62555632
Macromolecule Modification	12-20-diHETE	12,20-diHETE	12,20-diHETE	6.65211e+06	104574936
Macromolecule Modification	5-6-DiHETrE	5,6-DiHETrE	5,6-DiHETrE	82141496	4549794
Macromolecule Modification	11-12-DiHETrE	11,12-DiHETrE	11,12-DiHETrE	82141496	37259808
Macromolecule Modification	17-HDoHE	17-HDoHE	17-HDoHE	119721	49807200
Macromolecule Modification	13-HODE	13-HODE	13-HODE	307620700
Macromolecule Modification	14-15-DiHETrE	14,15-DiHETrE	14,15-DiHETrE	82141496	20048600
Macromolecule Modification	9-HODE	9-HODE	9-HODE	307620700	419516600
Macromolecule Modification	9-HEPE	9-HEPE	9-HEPE	3.10374e+06	30983946
Macromolecule Modification	9-HOTrE	9-HOTrE	9-HOTrE	526552	175974220
Macromolecule Modification	8-15-DiHETE	8,15-diHETE	8,15-diHETE	6.65211e+06	102379424
Macromolecule Modification	8-9-DiHETrE	8,9-DiHETrE	8,9-DiHETrE	82141496	50931092
Macromolecule Modification	CPD-24258	15-oxolipoxin A	15-oxolipoxin A4	3.36236e+06
Macromolecule Modification	CPD-8231	Œ±-eleostearate	Œ±-eleostearate	384968770	37977216
Macromolecule Modification	LINOLEIC_ACID	linoleate	linoleate	31279724	8402855
Macromolecule Modification	CPD66-57	RvE1	resolvin E1	1870113	34341644
Macromolecule Modification	91018-TRIHYDROXYSTEARATE	9,10,18-trihydr	9,10,18-trihydroxystearate	5.84406e+06
Macromolecule Modification	CPD-17320	ETA	(11Z,14Z,17Z)-icosa-11,14,17-trienoate	41102976	20132054
Macromolecule Modification	CPD-24691	prostaglandin D	prostaglandin D3	1870113	34341644
Macromolecule Modification	CPD-13089	9(10)-EpODE	(12Z,15Z)-9,10-epoxyoctadeca-12,15-dienoate	526552	27992616
Macromolecule Modification	CPD-12193	ricinoleate	ricinoleate	43297344
Macromolecule Modification	CPD-24626	13-oxo-9Z,11E-O	13-oxo-9Z,11E-ODE	526552	175974220
Macromolecule Modification	CPD-24732	20-carboxy-leuk	20-carboxy-leukotriene B4	2229409	139914780
Macromolecule Modification	CPD-24675	trans-EKODE-(E)	trans-EKODE-(E)-Ib	7.84073e+06	127949880
Macromolecule Modification	CPD66-64	RvD1	resolvin D1	415288	15112383
Macromolecule Modification	12-OXO-TRANS-10-DODECENOATE	traumatin	traumatin	41447640	102515840
Macromolecule Modification	CPD-26009	PGH3	prostaglandin H3	3.36236e+06	11209926
Macromolecule Modification	CPD-20400	stearoyl ethano	stearoyl ethanolamide	378246	4.46874e+06
Macromolecule Modification	CPD-13090	A-12(13)-EpODE	(9Z,15Z)-12,13-epoxy-octadeca-9,15-dienoate	526552	27992616
Macromolecule Modification	CPD-8228	calendate	calendate	384968770
Macromolecule Modification	CPD-25818	prostaglandin E	prostaglandin E3	1870113	34341644
Macromolecule Modification	CPD-8204	dimorphecolate	dimorphecolate	307620700	21611404
Macromolecule Modification	CPD-10514	9,10-epoxystear	9,10-epoxystearate	43297344	38152440
Macromolecule Modification	CPD-8229	punicate	punicate	384968770	32683322
Macromolecule Modification	CPD-13636	(12Z)-9,10-epox	(12Z)-9,10-epoxyocta-dec-12-enoate	307620700	686831022
Macromolecule Modification	CPD-8117	Œ≥-linolenate	Œ≥-linolenate	384968770	37977216
Macromolecule Modification	CPD-729	(9S,13S,15Z)-12	(9S,13S,15Z)-12-oxophyto-10,15-dienoate	11828274	126217050
Macromolecule Modification	CPD-8678	9(S)-HpOTre	9(S)-HpOTre	7.84073e+06	50052752
Macromolecule Modification	LINOLENIC_ACID	Œ±-linolenate	Œ±-linolenate	384968770	37977216
Macromolecule Modification	CPD-24529	(5Z,8Z,11Z)-ico	(5Z,8Z,11Z)-icosa-5,8,11-trienoate	41102976	21664828
Macromolecule Modification	CPD-8680	colnelenate	colnelenate	11828274	340273100
Macromolecule Modification	CPD-24643	12(S)-HETrE	12(S)-HETrE	96175830	234865970
Macromolecule Modification	CPD-7598	anandamide	anandamide	30325868	23949882
Macromolecule Modification	CPD-725	13(S)-HpOTre	13(S)-HpOTre	7.84073e+06	27831194
Macromolecule Modification	CPD-16709	(9Z)-icos-9-eno	(9Z)-icos-9-enoate	12088341	49892416
Macromolecule Modification	CPD-25932	traumatate	traumatate	1.90543e+06	54795776
Macromolecule Modification	CPD-27152	(trans)-gondoat	(trans)-gondoate	12088341	3.80759e+06
Macromolecule Modification	CPD-8679	colneleate	colneleate	526552	175974220
Macromolecule Modification	CPD66-65	RvD2	resolvin D2	415288	15112383
Macromolecule Modification	CPD-15704	10-trans, 12-ci	10-trans, 12-cis-octadecanoate	31279724	31226172
Macromolecule Modification	CPD-8120	di-homo-Œ≥-	di-homo-Œ≥-linolenate	41102976	21664828
Macromolecule Modification	CPD-8478	isolinoleate	isolinoleate	31279724	31226172
Macromolecule Modification	CPD-17290	(7Z,10Z)-hexade	(7Z,10Z)-hexadecadienoate	3002041
Macromolecule Modification	CPD-24646	9-oxo-ODE	9-oxo-ODE	526552	175974220
Macromolecule Modification	CPD-15062	ubiquinol-0	ubiquinol-0	2.48053e+06	25965420
Bioluminescence	9-HODE	9-HODE	9-HODE	307620700	419516600
Bioluminescence	9-HOTrE	9-HOTrE	9-HOTrE	526552	175974220
Bioluminescence	13-HODE	13-HODE	13-HODE	307620700
Bioluminescence	CPD-13090	A-12(13)-EpODE	(9Z,15Z)-12,13-epoxy-octadeca-9,15-dienoate	526552	27992616
Bioluminescence	CPD-8117	Œ≥-linolenate	Œ≥-linolenate	384968770	37977216
Bioluminescence	CPD-729	(9S,13S,15Z)-12	(9S,13S,15Z)-12-oxophyto-10,15-dienoate	11828274	126217050
Bioluminescence	LINOLEIC_ACID	linoleate	linoleate	31279724	8402855
Bioluminescence	CPD-15704	10-trans, 12-ci	10-trans, 12-cis-octadecanoate	31279724	31226172
Bioluminescence	CPD-17320	ETA	(11Z,14Z,17Z)-icosa-11,14,17-trienoate	41102976	20132054
Bioluminescence	CPD-8120	di-homo-Œ≥-	di-homo-Œ≥-linolenate	41102976	21664828
Bioluminescence	91018-TRIHYDROXYSTEARATE	9,10,18-trihydr	9,10,18-trihydroxystearate	5.84406e+06
Bioluminescence	CPD-16709	(9Z)-icos-9-eno	(9Z)-icos-9-enoate	12088341	49892416
Bioluminescence	CPD-24529	(5Z,8Z,11Z)-ico	(5Z,8Z,11Z)-icosa-5,8,11-trienoate	41102976	21664828
Bioluminescence	CPD-8229	punicate	punicate	384968770	32683322
Bioluminescence	CPD-24626	13-oxo-9Z,11E-O	13-oxo-9Z,11E-ODE	526552	175974220
Bioluminescence	LINOLENIC_ACID	Œ±-linolenate	Œ±-linolenate	384968770	37977216
Bioluminescence	CPD-12193	ricinoleate	ricinoleate	43297344
Bioluminescence	CPD-10514	9,10-epoxystear	9,10-epoxystearate	43297344	38152440
Bioluminescence	CPD-8204	dimorphecolate	dimorphecolate	307620700	21611404
Bioluminescence	CPD-13089	9(10)-EpODE	(12Z,15Z)-9,10-epoxyoctadeca-12,15-dienoate	526552	27992616
Bioluminescence	CPD-8228	calendate	calendate	384968770
Bioluminescence	CPD-8231	Œ±-eleostearate	Œ±-eleostearate	384968770	37977216
Bioluminescence	CPD-27152	(trans)-gondoat	(trans)-gondoate	12088341	3.80759e+06
Bioluminescence	CPD-13636	(12Z)-9,10-epox	(12Z)-9,10-epoxyocta-dec-12-enoate	307620700	686831022
Bioluminescence	CPD-24646	9-oxo-ODE	9-oxo-ODE	526552	175974220
Bioluminescence	CPD-24675	trans-EKODE-(E)	trans-EKODE-(E)-Ib	7.84073e+06	127949880
Bioluminescence	CPD-8478	isolinoleate	isolinoleate	31279724	31226172
Bioluminescence	CYS	cys	L-cysteine	675241	13381652
Bioluminescence	Glucopyranose	D-glucopyranose	D-glucopyranose	62555632
Metabolite Activation/Inactivation/Interconversion	Glucopyranose	D-glucopyranose	D-glucopyranose	62555632
Metabolite Activation/Inactivation/Interconversion	CPD-15607	3-epiecdysone	3-epiecdysone	1.68791e+06
Metabolite Activation/Inactivation/Interconversion	CPD-9758	geranyl acetate	geranyl acetate	2.16954e+06	42794392
Metabolite Activation/Inactivation/Interconversion	CYS	cys	L-cysteine	675241	13381652
Metabolite Activation/Inactivation/Interconversion	INDOLE_ACETATE_AUXIN	(indol-3-yl)ace	(indol-3-yl)acetate	1.56272e+06	98472930
Metabolite Activation/Inactivation/Interconversion	9-HODE	9-HODE	9-HODE	307620700	419516600
Metabolite Activation/Inactivation/Interconversion	9-HOTrE	9-HOTrE	9-HOTrE	526552	175974220
Metabolite Activation/Inactivation/Interconversion	13-HODE	13-HODE	13-HODE	307620700
Metabolite Activation/Inactivation/Interconversion	CPD-13090	A-12(13)-EpODE	(9Z,15Z)-12,13-epoxy-octadeca-9,15-dienoate	526552	27992616
Metabolite Activation/Inactivation/Interconversion	CPD-8117	Œ≥-linolenate	Œ≥-linolenate	384968770	37977216
Metabolite Activation/Inactivation/Interconversion	CPD-729	(9S,13S,15Z)-12	(9S,13S,15Z)-12-oxophyto-10,15-dienoate	11828274	126217050
Metabolite Activation/Inactivation/Interconversion	LINOLEIC_ACID	linoleate	linoleate	31279724	8402855
Metabolite Activation/Inactivation/Interconversion	CPD-15704	10-trans, 12-ci	10-trans, 12-cis-octadecanoate	31279724	31226172
Metabolite Activation/Inactivation/Interconversion	CPD-17320	ETA	(11Z,14Z,17Z)-icosa-11,14,17-trienoate	41102976	20132054
Metabolite Activation/Inactivation/Interconversion	CPD-8120	di-homo-Œ≥-	di-homo-Œ≥-linolenate	41102976	21664828
Metabolite Activation/Inactivation/Interconversion	91018-TRIHYDROXYSTEARATE	9,10,18-trihydr	9,10,18-trihydroxystearate	5.84406e+06
Metabolite Activation/Inactivation/Interconversion	CPD-16709	(9Z)-icos-9-eno	(9Z)-icos-9-enoate	12088341	49892416
Metabolite Activation/Inactivation/Interconversion	CPD-24529	(5Z,8Z,11Z)-ico	(5Z,8Z,11Z)-icosa-5,8,11-trienoate	41102976	21664828
Metabolite Activation/Inactivation/Interconversion	CPD-8229	punicate	punicate	384968770	32683322
Metabolite Activation/Inactivation/Interconversion	CPD-24626	13-oxo-9Z,11E-O	13-oxo-9Z,11E-ODE	526552	175974220
Metabolite Activation/Inactivation/Interconversion	LINOLENIC_ACID	Œ±-linolenate	Œ±-linolenate	384968770	37977216
Metabolite Activation/Inactivation/Interconversion	CPD-12193	ricinoleate	ricinoleate	43297344
Metabolite Activation/Inactivation/Interconversion	CPD-10514	9,10-epoxystear	9,10-epoxystearate	43297344	38152440
Metabolite Activation/Inactivation/Interconversion	CPD-8204	dimorphecolate	dimorphecolate	307620700	21611404
Metabolite Activation/Inactivation/Interconversion	CPD-13089	9(10)-EpODE	(12Z,15Z)-9,10-epoxyoctadeca-12,15-dienoate	526552	27992616
Metabolite Activation/Inactivation/Interconversion	CPD-8228	calendate	calendate	384968770
Metabolite Activation/Inactivation/Interconversion	CPD-8231	Œ±-eleostearate	Œ±-eleostearate	384968770	37977216
Metabolite Activation/Inactivation/Interconversion	CPD-27152	(trans)-gondoat	(trans)-gondoate	12088341	3.80759e+06
Metabolite Activation/Inactivation/Interconversion	CPD-13636	(12Z)-9,10-epox	(12Z)-9,10-epoxyocta-dec-12-enoate	307620700	686831022
Metabolite Activation/Inactivation/Interconversion	CPD-24646	9-oxo-ODE	9-oxo-ODE	526552	175974220
Metabolite Activation/Inactivation/Interconversion	CPD-24675	trans-EKODE-(E)	trans-EKODE-(E)-Ib	7.84073e+06	127949880
Metabolite Activation/Inactivation/Interconversion	CPD-8478	isolinoleate	isolinoleate	31279724	31226172
Metabolite Activation/Inactivation/Interconversion	CPD-10546	methyl (indol-3	methyl (indol-3-yl)acetate	44064360
Metabolite Activation/Inactivation/Interconversion	CPD-15062	ubiquinol-0	ubiquinol-0	2.48053e+06	25965420
Metabolite Activation/Inactivation/Interconversion	CPD-734	(-)-jasmonate	(-)-jasmonate	11768282	73608790
Compounds not in Pathways	CPD-25688	DiBP	diisobutyl phthalate	2.86241e+06	1.8437e+06
Compounds not in Pathways	CPD-7654	kynuramine	kynuramine	6072215	31180036
Compounds not in Pathways	N2-MALONYL-D-TRYPTOPHAN	N2-malonyl-D-tr	N2-malonyl-D-tryptophan	3.22193e+06	3.70996e+06
Compounds not in Pathways	N-ACETYLINDOXYL	N-acetylindoxyl	N-acetylindoxyl	1.56272e+06	98472930
Compounds not in Pathways	QUINOLINE-4-CARBOXYLATE	quinoline-4-car	quinoline-4-carboxylate	5783438
Compounds not in Pathways	CPD-11268	N1,N12-diacetyl	N1,N12-diacetylspermine	10908728	17008468
Compounds not in Pathways	CPD-9666	validone	validone	11500957	36899528
Compounds not in Pathways	CPD-23023	L-valyl-L-aspar	L-valyl-L-aspartate	18926236	16880854
Compounds not in Pathways	CPD-14802	valerenate	valerenate	9391912	6.4736e+06
Compounds not in Pathways	CPD-26765	(R)-N-methylsal	(R)-N-methylsalsolinol	18916998	111298150
Compounds not in Pathways	CPD-6543	salicylhydroxam	salicylhydroxamic acid	1130826	178818460
Compounds not in Pathways	CPD-26504	7-amino-4-methy	7-amino-4-methylcoumarin	1.56272e+06	98472930
Compounds not in Pathways	CPD-24541	isoprocarb	isoprocarb	18916998	111298150
Compounds not in Pathways	CPD-16562	gabapentin	gabapentin	6.42234e+06
Compounds not in Pathways	CPD-21304	alloxanthine	alloxanthine	37254216	331394500
Compounds not in Pathways	CPD-20372	L-aspartyl-L-le	L-aspartyl-L-leucine	8.30843e+06	44845100
Compounds not in Pathways	CPD-25689	MIBP	monoisobutyl phthalate	524178	1.953e+06
Compounds not in Pathways	CPD-21979	3,4-methylenedi	3,4-methylenedioxymethamphetamine	18916998	14948267
Compounds not in Pathways	CPD-20346	glycyl-L-tyrosi	glycyl-L-tyrosine	189955	133333440
Compounds not in Pathways	CPD-20144	illudin M	illudin M	11712860	14316443
Compounds not in Pathways	CPD-16709	(9Z)-icos-9-eno	(9Z)-icos-9-enoate	12088341	49892416
Compounds not in Pathways	CORTISONE	cortisone	cortisone	28528224	15184804777
Compounds not in Pathways	CPD-14388	ethyl oleate	ethyl oleate	12088341	49892416
Compounds not in Pathways	CPD-24410	enterolactone	enterolactone	160757460	346024220
Compounds not in Pathways	CPD-25697	DBP	dibutyl phthalate	2.86241e+06	1.8437e+06
Compounds not in Pathways	CPD-17712	7,8-dihydroxant	7,8-dihydroxanthopterin	524178	424673
Compounds not in Pathways	CPD-11647	thermospermine	thermospermine	42704784	7982413
Compounds not in Pathways	CPD-15156	vermelone	vermelone		9163459
Compounds not in Pathways	CPD-15314	primapterin	primapterin	260134	34113092
Compounds not in Pathways	CPD-9456	di-trans,tri-ci	di-trans,tri-cis-hexaprenyl diphosphate	8745119
Compounds not in Pathways	CPD-20347	glycyl-L-trypto	glycyl-L-tryptophan	3.38769e+06
Compounds not in Pathways	CPD0-2461	isoguanine	isoguanine	24237792	118502984
Compounds not in Pathways	CPD-17783	oleocanthal	oleocanthal	31539746	1.05099e+06
Compounds not in Pathways	CPD-278	piperitenone	piperitenone	3.94485e+06	559071
Compounds not in Pathways	CPD0-1686	stigmatellin	stigmatellin	43344284
Compounds not in Pathways	CPD-17561	4-nitroanisole	4-nitroanisole	1130826	105387056
Compounds not in Pathways	CPD-14389	benzoylecgonine	benzoylecgonine	6058056
Compounds not in Pathways	CPD-17228	21H-bilin	21H-bilin	2.48053e+06
Compounds not in Pathways	CPD-13032	secalciferol	secalciferol	40360236	4633569
Compounds not in Pathways	CPD-24161	benzocaine	benzocaine	612626000	26000728
Compounds not in Pathways	CPD-25074	mofebutazone	mofebutazone	2.46077e+06	12994173
Compounds not in Pathways	CPD-25879	O-(3-methylbuta	O-(3-methylbutanoyl)-L-carnitine	7772892	59636056
Compounds not in Pathways	CPD-232	(S)-Œ≤-tyrosine	(S)-Œ≤-tyrosine	16870478
Compounds not in Pathways	CPD-11757	2-hydroxyphenyl	2-hydroxyphenylalanine	16870478	4266671
Compounds not in Pathways	CPD-23537	valerophenone	valerophenone	3.88306e+06	56095036
Compounds not in Pathways	9-CIS11-TRANS-OCTADECADIENOATE	9-cis,11-trans-	9-cis,11-trans-octadecadienoate	31279724	20534972
Compounds not in Pathways	CPD-18780	2-epi-valiolone	2-epi-valiolone	11712860	14316443
Compounds not in Pathways	CPD-20350	L-alanyl-L-isol	L-alanyl-L-isoleucine	6.09164e+06	19458080
Compounds not in Pathways	CPD0-1449	cumene hydroper	cumene hydroperoxide	11905907
Compounds not in Pathways	CPD-6367	TRIBOA	TRIBOA	67133250	62380476
Compounds not in Pathways	CPD-15704	10-trans, 12-ci	10-trans, 12-cis-octadecanoate	31279724	31226172
Compounds not in Pathways	CPD-22218	virodhamine	virodhamine	30325868	2.66714e+06
Compounds not in Pathways	CPD-15437	diosgenin	diosgenin	96690370	3.76661e+06
Compounds not in Pathways	CPD-27665	5-methoxy-L-try	5-methoxy-L-tryptophan	3.19215e+06
Compounds not in Pathways	CPD-17290	(7Z,10Z)-hexade	(7Z,10Z)-hexadecadienoate	3002041
Compounds not in Pathways	CPD-424	N-acetyl-L-hist	N-acetyl-L-histidine	13094155	6131063
Compounds not in Pathways	CPD-26756	(-)-warburganal	(-)-warburganal	1.38304e+06	990703
Compounds not in Pathways	CPD-23745	normorphine	normorphine	395452	7.00833e+06
Compounds not in Pathways	CPD-26805	epithienamycin	epithienamycin A	8745119
Compounds not in Pathways	CPD-24300	N-methyl-L-phen	N-methyl-L-phenylalanine	38011096	65944916
Compounds not in Pathways	VANILLYL-ALCOHOL	vanillyl alcoho	vanillyl alcohol	9319546	3.96123e+06
Compounds not in Pathways	CPD-374	sepiapterin	sepiapterin	260134	34113092
Compounds not in Pathways	CPD-13101	docosanedioate	docosanedioate	2.82262e+06	4383714
Compounds not in Pathways	CPD-21790	4-dimethylamino	4-dimethylamino-L-phenylalanine	40966728	34904760
Compounds not in Pathways	CPD-8229	punicate	punicate	384968770	32683322
Compounds not in Pathways	CPD-7116	iso-humulone	iso-humulone	51641436
Compounds not in Pathways	CPD-25073	ibuproxam	ibuproxam	11439783	59765588
Compounds not in Pathways	O-ACETYLCARNITINE	O-acetyl-L-carn	O-acetyl-L-carnitine	7.97754e+06	547696640
Compounds not in Pathways	CPD-644	L-threo-3-pheny	L-threo-3-phenylserine	16870478
Compounds not in Pathways	CPD-9185	dihydrocapsaici	dihydrocapsaicin	18073444	105492016
Compounds not in Pathways	CPD1F-2	(-)-methyl jasm	(-)-methyl jasmonate	26683540
Compounds not in Pathways	CPD-15062	ubiquinol-0	ubiquinol-0	2.48053e+06	25965420
Compounds not in Pathways	CPD-24545	2-isopropoxyphe	2-isopropoxyphenol	11905907	85148160
Compounds not in Pathways	CPD-8117	Œ≥-linolenate	Œ≥-linolenate	384968770	37977216
Compounds not in Pathways	#NAME?	(6R)-dehydrovom	(6R)-dehydrovomifoliol	23871282	22429166
Compounds not in Pathways	CPD-44	S-carboxymethyl	S-carboxymethyl-L-cysteine	675241	13381652
Compounds not in Pathways	CPD-20338	N-acetyl-L-vali	N-acetyl-L-valine	35073972	13022728
Compounds not in Pathways	CPD-12690	cinnabaramide A	cinnabaramide A	526552	27992616
Compounds not in Pathways	CPD0-2174	2-oleoyl-sn-gly	2-oleoyl-sn-glycero-3-phosphoethanolamine	3.94485e+06	41273876
Compounds not in Pathways	CPD-12711	5-aminosalicyla	5-aminosalicylate	1130826	178818460
Compounds not in Pathways	CPD-7666	6-hydroxydopami	6-hydroxydopamine	40797628	567408
Compounds not in Pathways	12-DIHYDROSANTONIN	1,2-dihydrosant	1,2-dihydrosantonin	11712860	51656392
Compounds not in Pathways	CPD-16452	3-(5-oxoisoxazo	3-(5-oxoisoxazolin-4-yl)-L-alanine	524178	424673
Compounds not in Pathways	CPD-17320	ETA	(11Z,14Z,17Z)-icosa-11,14,17-trienoate	41102976	20132054
Compounds not in Pathways	D-HAMAMELOSE	D-hamamelose	D-hamamelose	46975132	3.53997e+06
Compounds not in Pathways	CPD-10670	dodecanedioate	dodecanedioate	17598418	3976729768
Compounds not in Pathways	CPD-19437	pseudolycorine	pseudolycorine	6058056	6005583
Compounds not in Pathways	CPD-12182	N-phenylsuccini	N-phenylsuccinimide	1.56272e+06	98472930
Compounds not in Pathways	CPD-20377	L-isoleucyl-gly	L-isoleucyl-glycine	2.16954e+06	42794392
Compounds not in Pathways	CPD-25812	palmitoyl Tyr	N-palmitoyl-L-tyrosine	3913786
Compounds not in Pathways	CPD-24036	4-hydroxyhydrat	4-hydroxyhydratropate	4703931
Compounds not in Pathways	CPD-22149	heliamine	heliamine	18916998	17058360
Compounds not in Pathways	PANTOTHENOL	pantothenol	pantothenol	3.58258e+06
Compounds not in Pathways	CPD-10343	duroquinone	duroquinone	764644	51201.1
Compounds not in Pathways	CPD-22546	cinerin II	cinerin II	28528224	15184804777
Compounds not in Pathways	CPD-16653	4-O-prenyl-L-ty	4-O-prenyl-L-tyrosine	18916998	96971496
Compounds not in Pathways	CPD-15922	HAP	N6-Hydroxyadenine	24237792	118502984
Compounds not in Pathways	20S22S25S-2225-EPOXYFUROST	(20S,22S,25S)-2	(20S,22S,25S)-22,25-epoxyfurost-5-ene-3-Œ≤,26-diol	45341136	41502652
Compounds not in Pathways	CPD-8204	dimorphecolate	dimorphecolate	307620700	21611404
Compounds not in Pathways	CPD-17183	trans-4-hydroxy	trans-4-hydroxy-L-proline betaine	35073972	14914262
Compounds not in Pathways	CPD-14171	2-sec-butylphen	2-sec-butylphenol	3.94485e+06	564168
Compounds not in Pathways	CPD-10532	aminoglutethimi	aminoglutethimide	2.46077e+06	12994173
Compounds not in Pathways	CPD-23478	carvacrol	carvacrol	3.94485e+06	41273876
Compounds not in Pathways	CPD-8231	Œ±-eleostearate	Œ±-eleostearate	384968770	37977216
Compounds not in Pathways	CPD-19741	O-decanoyl-L-ca	O-decanoyl-L-carnitine	500701	1.40307e+06
Compounds not in Pathways	CPD-23992	finasteride	finasteride	129002710	19606500
Compounds not in Pathways	CPD-27098	L-PLA	(S)-3-(phenyl)lactate	4703931
Compounds not in Pathways	CPD-20385	L-leucyl-L-vali	L-leucyl-L-valine	83132864	3.84876e+06
Compounds not in Pathways	CPD-12898	(E,E)-farnesyla	(E,E)-farnesylacetone	56111760
Compounds not in Pathways	CPD-8228	calendate	calendate	384968770
Compounds not in Pathways	CPD-411	N-caffeoylputre	N-caffeoylputrescine	40039524	14942810
Compounds not in Pathways	CPD-15919	ipsdienone	ipsdienone	3.94485e+06	41273876
Compounds not in Pathways	CPD-24258	15-oxolipoxin A	15-oxolipoxin A4	3.36236e+06
Compounds not in Pathways	CPD-27162	O-(3-methylglut	O-(3-methylglutaryl)-L-carnitine	2257324	5248022
Compounds not in Pathways	CPD-26919	urobilinogen	urobilinogen	28076780	3.75596e+06
Compounds not in Pathways	CPD-26761	(R)-salsolinol	(R)-salsolinol	38011096	1188431786
Compounds not in Pathways	CPD-17516	deoxynogalonate	deoxynogalonate	31279724	10709418
Compounds not in Pathways	CPD-216	D-phenylalanine	D-phenylalanine	612626000	1280936342
Compounds not in Pathways	CPD-8484	suberyl glycine	suberyl glycine	9787057
Compounds not in Pathways	CPD-14032	ent-manool	ent-manool	3913786	2.31329e+06
Compounds not in Pathways	CPD-19515	phenyl Œ≤-D	phenyl Œ≤-D-galactoside	11828274	340273100
Compounds not in Pathways	CPD-19449	narwedine	narwedine	4.13361e+06	23919280
Compounds not in Pathways	CPD-21978	safrole	safrole	1.09329e+06
Compounds not in Pathways	CPD-24643	12(S)-HETrE	12(S)-HETrE	96175830	234865970
Compounds not in Pathways	CPD-12686	salinosporamide	salinosporamide D	15142232	24962712
Compounds not in Pathways	CPD-15515	phenacetin	phenacetin	38011096	12605716
Compounds not in Pathways	CPD-24341	Œ≤-zearalanol	Œ≤-zearalanol	4.20339e+06
Compounds not in Pathways	CPD-25155	ibufenac	ibufenac	105890690	143252240
Compounds not in Pathways	2-CARBOXY-D-ARABINITOL	2-carboxy-D-ara	2-carboxy-D-arabinitol		42350100
Compounds not in Pathways	LATIA-LUCIFERIN	Latia luciferin	Latia luciferin	6.65211e+06	104574936
Compounds not in Pathways	CPD-20400	stearoyl ethano	stearoyl ethanolamide	378246	4.46874e+06
Compounds not in Pathways	CPD-12193	ricinoleate	ricinoleate	43297344
Compounds not in Pathways	CPD-11884	4-methoxycinnam	4-methoxycinnamate		9163459
Compounds not in Pathways	CPD-8817	4-aminosalicyla	4-aminosalicylate	1130826	178818460
Compounds not in Pathways	CPD-15311	orinapterin	orinapterin	260134	34113092
Compounds not in Pathways	CPD-27962	[8]-gingerol	[8]-gingerol	2671750	16003326
Compounds not in Pathways	CPD-19521	3-methylinosine	3-methylinosine	2.86241e+06	1.8437e+06
Compounds not in Pathways	CPD-12685	salinosporamide	salinosporamide B	14207132	222929040
Compounds not in Pathways	CPD-12797	syringol	syringol	9319546	3.96123e+06
Compounds not in Pathways	CPD-22083	oxycodone	oxycodone	23871282
Compounds not in Pathways	CPD-14172	2-tert-butylphe	2-tert-butylphenol	3.94485e+06	41273876
Compounds not in Pathways	CPD-27793	propylparaben	propylparaben	3626675	4939886
Compounds not in Pathways	CPD-9180	N-vanillyl octa	N-vanillyl octanamide	3.36236e+06	18917656
Compounds not in Pathways	CPD-28019	prednisolone	prednisolone	28528224	39851652256
Compounds not in Pathways	CPD-4505	2,6-dimethyl-4-	2,6-dimethyl-4-tridecyl-morpholine	851379	72359360
Compounds not in Pathways	CPD-8478	isolinoleate	isolinoleate	31279724	31226172
Compounds not in Pathways	CPD-17535	cetoniacytone A	cetoniacytone A	135960100	33574164
Compounds not in Pathways	CPD-20382	L-leucyl-L-aspa	L-leucyl-L-aspartate	8.30843e+06
Compounds not in Pathways	CPD-27120	phellopterin	phellopterin	15142232	24962712
Compounds not in Pathways	CPD-25450	DEHA	bis(2-ethylhexyl) adipate	2.82262e+06	4383714
Compounds not in Pathways	N-ACETYL-D-TRYPTOPHAN	N-acetyl-D-tryp	N-acetyl-D-tryptophan	3.4731e+06	88527736
Compounds not in Pathways	CPD-14368	5-phenylpentano	5-phenylpentanoate	14600123	140596
Compounds not in Pathways	N6-ACETYLKANAMYCIN-B	N6'-acetylkanam	N6'-acetylkanamycin-B	3952361	113063
Compounds not in Pathways	CPD-16439	7-deoxyloganeti	7-deoxyloganetin		42350100
Compounds not in Pathways	CPD-584	L-tryptophanami	L-tryptophanamide		20995608
Compounds not in Pathways	CPD-25120	apocynin	apocynin	4703931	67310200
Compounds not in Pathways	CPD-16630	(R)-Œ≤-tyrosine	(R)-Œ≤-tyrosine	16870478	32292200
Compounds not in Pathways	CPD-22370	(-)-cis,trans-n	(-)-cis,trans-nepetalactol	10872190	65704880
Compounds not in Pathways	CPD-19223	graphinone	graphinone	3.99265e+06
Compounds not in Pathways	CPD-27152	(trans)-gondoat	(trans)-gondoate	12088341	3.80759e+06
Compounds not in Pathways	CPD-17897	juvenile hormon	juvenile hormone I	526552	175974220
Compounds not in Pathways	CPD-20897	pentamidine	pentamidine	15669937
Compounds not in Pathways	CPD-15138	8-methylquinoli	8-methylquinolin-2(1H)-one	20768008	11939366
Compounds not in Pathways	CPD-23646	4-phenyl-2-buta	4-phenyl-2-butanol	3.94485e+06	559071
Compounds not in Pathways	CPD-23026	L-prolyl-L-prol	L-prolyl-L-proline dipeptide	4.30443e+06	33803432
Compounds not in Pathways	CPD-20364	L-valyl-L-gluta	L-valyl-L-glutamate	8.30843e+06
Compounds not in Pathways	CPD-24529	(5Z,8Z,11Z)-ico	(5Z,8Z,11Z)-icosa-5,8,11-trienoate	41102976	21664828
Compounds not in Pathways	CPD-10601	4-ethylguaiacol	4-ethylguaiacol	11905907

## Sheet: Table S23
Supplemental Table 23. Perturbation Pathway Scores (PPS) for Synergistes jonesii 78-1 representative genome in control group and PEF-exposed treatment.
Pathway	DPPS	PEF (PPS )	control (PPS)	Taxa
L-alanine biosynthesis III	8.9196	180.172	269.268	Synergistes
xanthine and xanthosine salvage	6.75514	429.807	544.328	Synergistes
purine nucleotides degradation II (aerobic)	6.60953	453.712	569.428	Synergistes
L-cysteine biosynthesis I	6.30711	127.401	190.401	Synergistes
guanosine nucleotides degradation III	6.18406	448.477	559.392	Synergistes
[2Fe-2S] iron-sulfur cluster biosynthesis	5.64125	113.951	170.3	Synergistes
inosine 5'-phosphate degradation	4.77661	303.919	384.898	Synergistes
coenzyme A biosynthesis I (prokaryotic)	4.4598	90.0861	134.634	Synergistes
adenosine nucleotides degradation II	4.27233	271.834	344.263	Synergistes
guanine and guanosine salvage II	3.98088	408.872	493.542	Synergistes
guanine and guanosine salvage	3.98088	408.872	493.542	Synergistes
tRNA charging	3.77635	189.082	124.353	Synergistes
purine deoxyribonucleosides degradation I	3.66852	414.742	496.371	Synergistes
molybdopterin biosynthesis	3.64141	73.555	109.928	Synergistes
purine ribonucleosides degradation	3.09922	242.106	299.607	Synergistes
superpathway of purine deoxyribonucleosides degradation	2.77314	313.516	375.222	Synergistes
tRNA-uridine 2-thiolation and selenation (bacteria)	2.68936	54.324	81.1874	Synergistes
queuosine biosynthesis I (<i>de novo</i>)	1.40745	144.558	174.493	Synergistes
pyrimidine deoxyribonucleosides degradation	0.950055	171.132	197.584	Synergistes
superpathway of pyrimidine deoxyribonucleosides degradation	0.67179	121.008	139.713	Synergistes
biotin-carboxyl carrier protein assembly	0.417472	117.519	103.928	Synergistes
phosphopantothenate biosynthesis I	0.196246	407.802	425.89	Synergistes
L-alanine biosynthesis III	8.9196	180.172	269.268	Desulfovibrio
pyridoxal 5'-phosphate salvage I	8.81607	262.304	222.021	Desulfovibrio
biotin biosynthesis from 8-amino-7-oxononanoate I	7.25625	407.987	490.374	Desulfovibrio
xanthine and xanthosine salvage	6.75514	429.807	544.328	Desulfovibrio
L-cysteine biosynthesis I	6.30711	127.401	190.401	Desulfovibrio
cytidylyl molybdenum cofactor sulfurylation	6.30711	127.401	190.401	Desulfovibrio
guanosine nucleotides degradation III	6.18406	448.477	559.392	Desulfovibrio
superpathway of pyridoxal 5'-phosphate biosynthesis and salvage	5.94379	176.846	149.686	Desulfovibrio
[2Fe-2S] iron-sulfur cluster biosynthesis	5.64125	113.951	170.3	Desulfovibrio
L-phenylalanine biosynthesis I	4.84156	453.105	173.544	Desulfovibrio
inosine 5'-phosphate degradation	4.77661	303.919	384.898	Desulfovibrio
coenzyme A biosynthesis I (prokaryotic)	4.4598	90.0861	134.634	Desulfovibrio
<i>bis</i>(guanylyl molybdopterin) cofactor sulfurylation	4.4598	90.0861	134.634	Desulfovibrio
guanine and guanosine salvage II	3.98088	408.872	493.542	Desulfovibrio
guanine and guanosine salvage	3.98088	408.872	493.542	Desulfovibrio
tRNA charging	3.77635	189.082	124.353	Desulfovibrio
purine deoxyribonucleosides degradation I	3.66852	414.742	496.371	Desulfovibrio
molybdopterin biosynthesis	3.64141	73.555	109.928	Desulfovibrio
thiazole component of thiamine diphosphate biosynthesis I	3.37129	172.767	101.774	Desulfovibrio
purine ribonucleosides degradation	3.09922	242.106	299.607	Desulfovibrio
tRNA-uridine 2-thiolation and selenation (bacteria)	2.68936	54.324	81.1874	Desulfovibrio
superpathway of thiamine diphosphate biosynthesis I	2.68936	137.82	81.1874	Desulfovibrio
ADP-L-<i>glycero</i>-&beta;-D-<i>manno</i>-heptose biosynthesis	2.68529	206.319	223.754	Desulfovibrio
queuosine biosynthesis I (<i>de novo</i>)	1.40745	144.558	174.493	Desulfovibrio
<i>myo</i>-inositol biosynthesis	0.675931	374.863	407.375	Desulfovibrio
L-alanine biosynthesis III	8.9196	180.172	269.268	Coriobacteriaceae
xanthine and xanthosine salvage	6.75514	429.807	544.328	Coriobacteriaceae
L-cysteine biosynthesis I	6.30711	127.401	190.401	Coriobacteriaceae
cytidylyl molybdenum cofactor sulfurylation	6.30711	127.401	190.401	Coriobacteriaceae
[2Fe-2S] iron-sulfur cluster biosynthesis	5.64125	113.951	170.3	Coriobacteriaceae
inosine 5'-phosphate degradation	4.77661	303.919	384.898	Coriobacteriaceae
<i>bis</i>(guanylyl molybdopterin) cofactor sulfurylation	4.4598	90.0861	134.634	Coriobacteriaceae
coenzyme A biosynthesis I (prokaryotic)	4.4598	90.0861	134.634	Coriobacteriaceae
adenosine nucleotides degradation II	4.27233	271.834	344.263	Coriobacteriaceae
guanine and guanosine salvage II	3.98088	408.872	493.542	Coriobacteriaceae
guanine and guanosine salvage	3.98088	408.872	493.542	Coriobacteriaceae
tRNA charging	3.77635	189.082	124.353	Coriobacteriaceae
purine deoxyribonucleosides degradation I	3.66852	414.742	496.371	Coriobacteriaceae
molybdopterin biosynthesis	3.64141	73.555	109.928	Coriobacteriaceae
purine ribonucleosides degradation	3.09922	242.106	299.607	Coriobacteriaceae
superpathway of purine deoxyribonucleosides degradation	2.77314	313.516	375.222	Coriobacteriaceae
tRNA-uridine 2-thiolation and selenation (bacteria)	2.68936	54.324	81.1874	Coriobacteriaceae
pyrimidine deoxyribonucleosides salvage	1.47182	265.116	306.095	Coriobacteriaceae
queuosine biosynthesis I (<i>de novo</i>)	1.40745	144.558	174.493	Coriobacteriaceae
superpathway of pyrimidine deoxyribonucleoside salvage	1.09703	197.606	228.15	Coriobacteriaceae
pyrimidine deoxyribonucleosides degradation	0.950055	171.132	197.584	Coriobacteriaceae
superpathway of pyrimidine deoxyribonucleosides degradation	0.67179	121.008	139.713	Coriobacteriaceae
biotin-carboxyl carrier protein assembly	0.417472	117.519	103.928	Coriobacteriaceae
L-alanine biosynthesis III	8.9196	180.172	269.268	Fournierella
xanthine and xanthosine salvage	6.75514	429.807	544.328	Fournierella
L-cysteine biosynthesis I	6.30711	127.401	190.401	Fournierella
cytidylyl molybdenum cofactor sulfurylation	6.30711	127.401	190.401	Fournierella
[2Fe-2S] iron-sulfur cluster biosynthesis	5.64125	113.951	170.3	Fournierella
inosine 5'-phosphate degradation	4.77661	303.919	384.898	Fournierella
<i>bis</i>(guanylyl molybdopterin) cofactor sulfurylation	4.4598	90.0861	134.634	Fournierella
coenzyme A biosynthesis I (prokaryotic)	4.4598	90.0861	134.634	Fournierella
adenosine nucleotides degradation II	4.27233	271.834	344.263	Fournierella
guanine and guanosine salvage II	3.98088	408.872	493.542	Fournierella
guanine and guanosine salvage	3.98088	408.872	493.542	Fournierella
tRNA charging	3.77635	189.082	124.353	Fournierella
purine deoxyribonucleosides degradation I	3.66852	414.742	496.371	Fournierella
molybdopterin biosynthesis	3.64141	73.555	109.928	Fournierella
purine ribonucleosides degradation	3.09922	242.106	299.607	Fournierella
superpathway of purine deoxyribonucleosides degradation	2.77314	313.516	375.222	Fournierella
tRNA-uridine 2-thiolation and selenation (bacteria)	2.68936	54.324	81.1874	Fournierella
pyrimidine deoxyribonucleosides salvage	1.47182	265.116	306.095	Fournierella
queuosine biosynthesis I (<i>de novo</i>)	1.40745	144.558	174.493	Fournierella
superpathway of pyrimidine deoxyribonucleoside salvage	1.09703	197.606	228.15	Fournierella
pyrimidine deoxyribonucleosides degradation	0.950055	171.132	197.584	Fournierella
superpathway of pyrimidine deoxyribonucleosides degradation	0.67179	121.008	139.713	Fournierella
biotin-carboxyl carrier protein assembly	0.417472	117.519	103.928	Fournierella
